# Supplementary material for: SARS-CoV-2 aberrantly elevates mitochondrial bioenergetics to induce robust virus propagation
Source: Signal Transduct Target Ther. 2024 May 11;9:125. doi: 10.1038/s41392-024-01836-x (PMC11088672; doi:10.1038/s41392-024-01836-x)
Supplement: Supplementary file 2 — Dataset 1 [file 41392_2024_1836_MOESM2_ESM.xlsx]

## Sheet: Genes
GeneId	Chrom	Start	End	Strand	Class	Biotype	Symbol	Description	ChildrenId	EXP:SARS-CoV2_1 MOI_1 dpi_#1:ReadCount	EXP:SARS-CoV2_1 MOI_1 dpi_#2:ReadCount	EXP:SARS-CoV2_1 MOI_1 dpi_#3:ReadCount	EXP:SARS-CoV2_1 MOI_1 dpi_Vandetanib_#1:ReadCount	EXP:SARS-CoV2_1 MOI_1 dpi_Vandetanib_#2:ReadCount	EXP:SARS-CoV2_1 MOI_1 dpi_Vandetanib_#3:ReadCount	EXP:Uninfected_#1:ReadCount	EXP:Uninfected_#2:ReadCount	EXP:Uninfected_#3:ReadCount	EXP:Vandetanib_#1:ReadCount	EXP:Vandetanib_#2:ReadCount	EXP:Vandetanib_#3:ReadCount	EXP:SARS-CoV2_1 MOI_1 dpi_#1:RPKM	EXP:SARS-CoV2_1 MOI_1 dpi_#2:RPKM	EXP:SARS-CoV2_1 MOI_1 dpi_#3:RPKM	EXP:SARS-CoV2_1 MOI_1 dpi_Vandetanib_#1:RPKM	EXP:SARS-CoV2_1 MOI_1 dpi_Vandetanib_#2:RPKM	EXP:SARS-CoV2_1 MOI_1 dpi_Vandetanib_#3:RPKM	EXP:Uninfected_#1:RPKM	EXP:Uninfected_#2:RPKM	EXP:Uninfected_#3:RPKM	EXP:Vandetanib_#1:RPKM	EXP:Vandetanib_#2:RPKM	EXP:Vandetanib_#3:RPKM	EXP:SARS-CoV2_1 MOI_1 dpi_#1:TPM	EXP:SARS-CoV2_1 MOI_1 dpi_#2:TPM	EXP:SARS-CoV2_1 MOI_1 dpi_#3:TPM	EXP:SARS-CoV2_1 MOI_1 dpi_Vandetanib_#1:TPM	EXP:SARS-CoV2_1 MOI_1 dpi_Vandetanib_#2:TPM	EXP:SARS-CoV2_1 MOI_1 dpi_Vandetanib_#3:TPM	EXP:Uninfected_#1:TPM	EXP:Uninfected_#2:TPM	EXP:Uninfected_#3:TPM	EXP:Vandetanib_#1:TPM	EXP:Vandetanib_#2:TPM	EXP:Vandetanib_#3:TPM	DEG:Uninfected_#1,Uninfected_#2,Uninfected_#3 versus SARS-CoV2_1 MOI_1 dpi_#1,SARS-CoV2_1 MOI_1 dpi_#2,SARS-CoV2_1 MOI_1 dpi_#3:LOG2FC	DEG:Uninfected_#1,Uninfected_#2,Uninfected_#3 versus SARS-CoV2_1 MOI_1 dpi_#1,SARS-CoV2_1 MOI_1 dpi_#2,SARS-CoV2_1 MOI_1 dpi_#3:P	DEG:Uninfected_#1,Uninfected_#2,Uninfected_#3 versus SARS-CoV2_1 MOI_1 dpi_#1,SARS-CoV2_1 MOI_1 dpi_#2,SARS-CoV2_1 MOI_1 dpi_#3:Q	DEG:Uninfected_#1,Uninfected_#2,Uninfected_#3 versus SARS-CoV2_1 MOI_1 dpi_#1,SARS-CoV2_1 MOI_1 dpi_#2,SARS-CoV2_1 MOI_1 dpi_#3:UPDOWN
ENSG00000000003	X	100627108	100639991	-	known	protein_coding	TSPAN6	tetraspanin 6 [Source:HGNC Symbol;Acc:HGNC:11858]	ENST00000373020,ENST00000494424,ENST00000496771,ENST00000612152,ENST00000614008	2624	2662	2354	1829	2066	2543	1761	1705	2062	1598	1744	1869	37.78	39.22	36.45	33.48	32.23	34.46	31.86	35.1	34.48	32.3	32.21	31.94	51.75	54.37	51.2	48.25	45.59	49.66	46.12	50.83	49.99	47.1	47.71	47.01	0.0396244	0.452989	0.92926	UP
ENSG00000000005	X	100584936	100599885	+	known	protein_coding	TNMD	tenomodulin [Source:HGNC Symbol;Acc:HGNC:17757]	ENST00000373031,ENST00000485971	0	0	0	0	0	0	0	0	0	1	0	0	0	0	0	0	0	0	0	0	0	0.07	0	0	0	0	0	0	0	0	0	0	0	0.1	0	0	0	1	1	FLAT
ENSG00000000419	20	50934867	50958555	-	known	protein_coding	DPM1	dolichyl-phosphate mannosyltransferase subunit 1, catalytic [Source:HGNC Symbol;Acc:HGNC:3005]	ENST00000371582,ENST00000371584,ENST00000371588,ENST00000413082,ENST00000466152,ENST00000494752	1075	1079	995	763	913	1088	752	728	927	655	866	833	52.45	54.76	54.18	51.23	54.04	53.87	49.62	54.05	57.44	51	58.65	53.37	71.83	75.9	76.09	73.83	76.44	77.64	71.84	78.28	83.29	74.36	86.86	78.55	-0.0363689	0.613205	0.955633	DOWN
ENSG00000000457	1	169849631	169894267	-	known	protein_coding	SCYL3	SCY1 like pseudokinase 3 [Source:HGNC Symbol;Acc:HGNC:19285]	ENST00000367770,ENST00000367771,ENST00000367772,ENST00000423670,ENST00000470238	507	589	532	469	501	649	400	259	398	343	364	354	6.03	7.25	6.99	6.92	6.54	7.21	6	4.49	5.84	6.03	5.73	4.75	8.26	10.04	9.82	9.98	9.25	10.39	8.69	6.5	8.47	8.79	8.48	6.99	0.212214	0.073923	0.29669	UP
ENSG00000000460	1	169662007	169854080	+	known	protein_coding	C1orf112	chromosome 1 open reading frame 112 [Source:HGNC Symbol;Acc:HGNC:25565]	ENST00000286031,ENST00000359326,ENST00000413811,ENST00000459772,ENST00000466580,ENST00000472795,ENST00000481744,ENST00000496973,ENST00000498289	1123	1057	1007	901	1005	1251	830	691	844	676	764	845	20.18	18.3	19.34	22.13	22.02	23.22	18.44	19.4	17.94	20.03	20.04	17.38	27.64	25.36	27.17	31.89	31.15	33.46	26.69	28.09	26.01	29.21	29.68	25.58	0.00518135	0.944527	0.975986	UP
ENSG00000000938	1	27612064	27635185	-	known	protein_coding	FGR	FGR proto-oncogene, Src family tyrosine kinase [Source:HGNC Symbol;Acc:HGNC:3697]	ENST00000374003,ENST00000374004,ENST00000374005,ENST00000399173,ENST00000457296,ENST00000468038,ENST00000475472	1	0	0	1	0	0	0	0	1	0	1	0	0.05	0	0	0.07	0	0	0	0	0.02	0	0.13	0	0.07	0	0	0.09	0	0	0	0	0.03	0	0.19	0	-0.380764	0.90224	0.955633	DOWN
ENSG00000000971	1	196652043	196747504	+	known	protein_coding	CFH	complement factor H [Source:HGNC Symbol;Acc:HGNC:4883]	ENST00000359637,ENST00000367429,ENST00000466229,ENST00000470918,ENST00000496761,ENST00000630130	8	9	7	2	3	3	11	7	7	7	4	5	0.09	0.1	0.13	0.04	0.04	0.03	0.17	0.21	0.1	0.26	0.1	0.1	0.12	0.14	0.19	0.06	0.06	0.05	0.24	0.3	0.15	0.38	0.15	0.15	-0.490004	0.466214	0.934398	DOWN
ENSG00000001036	6	143494812	143511720	-	known	protein_coding	FUCA2	alpha-L-fucosidase 2 [Source:HGNC Symbol;Acc:HGNC:4008]	ENST00000002165,ENST00000367585,ENST00000451668	3280	2969	2604	2449	2844	3374	2059	1912	2346	2073	2355	2591	65.54	62.38	58.41	68	68.66	69.36	55.76	59.53	60.19	65.88	65.84	67.42	89.77	86.47	82.03	97.99	97.11	99.96	80.72	86.22	87.29	96.06	97.5	99.22	0.0576487	0.271975	0.72378	UP
ENSG00000001084	6	53497341	53616970	-	known	protein_coding	GCLC	glutamate-cysteine ligase catalytic subunit [Source:HGNC Symbol;Acc:HGNC:4311]	ENST00000504353,ENST00000504525,ENST00000505197,ENST00000505294,ENST00000509541,ENST00000510837,ENST00000513939,ENST00000514004,ENST00000514373,ENST00000514933,ENST00000515580,ENST00000616923,ENST00000643939,ENST00000650454	898	952	896	849	897	1057	763	661	798	650	846	836	14.39	17.06	16.8	20.48	17.56	18.4	20.64	19.17	15.56	21.26	16.67	19.25	19.71	23.65	23.6	29.52	24.83	26.53	29.88	27.77	22.56	31	24.69	28.33	-0.117969	0.110615	0.3995	DOWN
ENSG00000001167	6	41072945	41099976	+	known	protein_coding	NFYA	nuclear transcription factor Y subunit alpha [Source:HGNC Symbol;Acc:HGNC:7804]	ENST00000341376,ENST00000353205	1413	1378	1384	920	1011	1269	1149	1005	1242	894	1055	1067	21.26	21.31	22.61	17.7	18.31	18.88	23.13	22.65	21.83	20.82	21.07	18.97	29.12	29.54	31.76	25.51	25.9	27.22	33.48	32.81	31.66	30.36	31.21	27.91	-0.124726	0.0426042	0.195051	DOWN
ENSG00000001460	1	24356999	24416934	-	known	protein_coding	STPG1	sperm tail PG-rich repeat containing 1 [Source:HGNC Symbol;Acc:HGNC:28070]	ENST00000003583,ENST00000337248,ENST00000374409,ENST00000435187,ENST00000438866,ENST00000468303,ENST00000475760,ENST00000483261,ENST00000483528,ENST00000492753,ENST00000497384,ENST00000498488	737	708	645	528	577	792	543	523	631	489	558	606	14.46	15.32	14.03	14.01	13.53	16.3	14.81	15.11	14.68	15.98	15.01	15.85	19.81	21.23	19.71	20.18	19.14	23.49	21.44	21.88	21.29	23.3	22.22	23.33	-0.127204	0.12187	0.428265	DOWN
ENSG00000001461	1	24415802	24472976	+	known	protein_coding	NIPAL3	NIPA like domain containing 3 [Source:HGNC Symbol;Acc:HGNC:25233]	ENST00000003912,ENST00000339255,ENST00000358028,ENST00000374399,ENST00000432012,ENST00000475663,ENST00000488155	1342	1339	1303	923	1081	1345	1026	867	1061	811	890	934	14.6	14.03	15.43	13.44	13.54	13.2	14.3	13.29	14.92	12.82	13.19	11.79	20	19.44	21.67	19.37	19.16	19.03	20.69	19.25	21.63	18.69	19.53	17.35	0.00838993	0.906854	0.958363	UP
ENSG00000001497	X	65512582	65534775	-	known	protein_coding	LAS1L	LAS1 like ribosome biogenesis factor [Source:HGNC Symbol;Acc:HGNC:25726]	ENST00000374804,ENST00000374807,ENST00000374811,ENST00000469091,ENST00000484069	3595	3526	3189	2694	3126	3725	2517	2281	2681	2220	2380	2596	67.69	68.37	65.65	65.97	69.69	68.9	63.99	65.32	60.53	64.35	60.04	59.61	92.71	94.77	92.21	95.07	98.58	99.3	92.64	94.6	87.77	93.83	88.92	87.73	0.0351446	0.409523	0.88684	UP
ENSG00000001561	6	46129989	46146688	+	known	protein_coding	ENPP4	ectonucleotide pyrophosphatase/phosphodiesterase 4 [Source:HGNC Symbol;Acc:HGNC:3359]	ENST00000321037	628	677	576	485	516	636	524	469	573	431	507	599	6.01	6.73	6.15	6.38	5.98	6.14	6.76	6.81	6.93	6.57	6.78	7.5	8.24	9.34	8.64	9.19	8.45	8.86	9.79	9.87	10.05	9.58	10.04	11.04	-0.161347	0.0620581	0.25966	DOWN
ENSG00000001617	3	50155045	50189075	+	known	protein_coding	SEMA3F	semaphorin 3F [Source:HGNC Symbol;Acc:HGNC:10728]	ENST00000002829,ENST00000413852,ENST00000414301,ENST00000420831,ENST00000426511,ENST00000434342,ENST00000450338,ENST00000470737,ENST00000493743	438	355	346	203	260	312	280	246	290	188	190	221	6.81	5.47	5.76	4.02	5.61	5.59	5.59	5.67	6.08	4.67	5.48	5.13	9.33	7.59	8.1	5.79	7.93	8.06	8.1	8.21	8.81	6.81	8.12	7.55	0.0508996	0.649374	0.955633	UP
ENSG00000001626	7	117287120	117715971	+	known	protein_coding	CFTR	CF transmembrane conductance regulator [Source:HGNC Symbol;Acc:HGNC:1884]	ENST00000003084,ENST00000426809,ENST00000429014,ENST00000436097,ENST00000446805,ENST00000468795,ENST00000472848,ENST00000546407,ENST00000600166,ENST00000608965,ENST00000610149,ENST00000621535,ENST00000647639,ENST00000647720,ENST00000647978,ENST00000648260,ENST00000649406,ENST00000649781,ENST00000649850,ENST00000673785	0	2	2	0	0	1	2	1	0	1	2	0	0	0.04	0.03	0	0	0.13	0.04	0.02	0	0.02	0.04	0	0	0.06	0.04	0	0	0.18	0.05	0.03	0	0.03	0.06	0	-0.00959841	0.996475	0.998268	DOWN
ENSG00000001629	7	92245974	92401383	+	known	protein_coding	ANKIB1	ankyrin repeat and IBR domain containing 1 [Source:HGNC Symbol;Acc:HGNC:22215]	ENST00000265742,ENST00000413588,ENST00000422095,ENST00000439883,ENST00000442183,ENST00000465883,ENST00000486698	701	658	638	646	650	860	680	627	768	611	742	766	6.23	5.77	6.18	9.43	7.27	7.48	9.38	8.32	9.21	10.8	9.77	10.22	8.53	8	8.68	13.59	10.29	10.79	13.58	12.04	13.36	15.74	14.47	15.04	-0.480746	6.51105e-10	2.30152e-08	DOWN
ENSG00000001630	7	92112153	92134803	-	known	protein_coding	CYP51A1	cytochrome P450 family 51 subfamily A member 1 [Source:HGNC Symbol;Acc:HGNC:2649]	ENST00000003100,ENST00000422867,ENST00000450723,ENST00000482924	2419	2287	2189	1988	2118	2656	1377	1218	1512	1444	1558	1920	36.9	36.24	36.63	42.33	38.09	39.95	27.67	27.35	28.56	34.1	32.6	37.88	50.54	50.23	51.45	61	53.88	57.58	40.05	39.61	41.41	49.72	48.27	55.75	0.32269	5.098e-10	1.83184e-08	UP
ENSG00000001631	7	92198969	92246166	-	known	protein_coding	KRIT1	KRIT1 ankyrin repeat containing [Source:HGNC Symbol;Acc:HGNC:1573]	ENST00000340022,ENST00000394503,ENST00000394505,ENST00000394507,ENST00000412043,ENST00000413688,ENST00000422347,ENST00000425073,ENST00000425919,ENST00000430102,ENST00000433016,ENST00000440209,ENST00000444960,ENST00000445516,ENST00000452773,ENST00000454017,ENST00000458177,ENST00000458493,ENST00000466166,ENST00000470309,ENST00000475770,ENST00000486261,ENST00000487168,ENST00000489087	1217	1111	1193	1089	1161	1438	1117	974	1041	907	1103	1212	24.96	28.15	26.91	30.82	28.9	29.46	32.65	32.08	26.22	30.37	29.8	26.72	34.19	39.02	37.8	44.41	40.88	42.46	47.27	46.46	38.01	44.28	44.13	39.32	-0.25919	0.000444766	0.00415257	DOWN
ENSG00000002016	12	911736	990053	-	known	protein_coding	RAD52	RAD52 homolog, DNA repair protein [Source:HGNC Symbol;Acc:HGNC:9824]	ENST00000228345,ENST00000358495,ENST00000397230,ENST00000430095,ENST00000461568,ENST00000463750,ENST00000468231,ENST00000481052,ENST00000488642,ENST00000535376,ENST00000536177,ENST00000541619,ENST00000542297,ENST00000542584,ENST00000542785,ENST00000543912,ENST00000544742,ENST00000545564,ENST00000545967	751	712	631	663	728	868	629	584	657	523	601	683	31.27	24.54	21.95	32.08	37.34	36.22	26.44	29.92	27.3	32.2	28.81	32.45	42.83	34.02	30.83	46.22	52.82	52.2	38.27	43.34	39.58	46.95	42.67	47.77	-0.2682	0.000855453	0.00734867	DOWN
ENSG00000002079	7	99238829	99311130	+	known	transcribed_unitary_pseudogene	MYH16	myosin heavy chain 16 pseudogene [Source:HGNC Symbol;Acc:HGNC:31038]	ENST00000425880,ENST00000429079,ENST00000439784,ENST00000452010,ENST00000453194	1	3	1	1	1	0	0	1	1	0	0	0	0.01	0.1	0.03	0.01	0.01	0	0	0.05	0.04	0	0	0	0.01	0.13	0.05	0.01	0.01	0	0	0.07	0.06	0	0	0	0.866221	0.639246	0.955633	UP
ENSG00000002330	11	64269830	64284704	-	known	protein_coding	BAD	BCL2 associated agonist of cell death [Source:HGNC Symbol;Acc:HGNC:936]	ENST00000309032,ENST00000394531,ENST00000394532,ENST00000492141,ENST00000493798,ENST00000544271,ENST00000544785	765	710	586	439	547	631	428	327	482	379	466	380	49.18	46.41	42.96	41.35	44.01	41.91	36.88	32.23	39.53	41.75	40.89	32.33	67.35	64.33	60.35	59.59	62.25	60.4	53.38	46.68	57.33	60.88	60.56	47.59	0.315082	0.00145204	0.0116472	UP
ENSG00000002549	4	17577192	17607972	+	known	protein_coding	LAP3	leucine aminopeptidase 3 [Source:HGNC Symbol;Acc:HGNC:18449]	ENST00000226299,ENST00000503467,ENST00000504614,ENST00000507960,ENST00000508014,ENST00000508497,ENST00000509583,ENST00000512397,ENST00000513105,ENST00000606142,ENST00000618908	1954	1995	1874	1289	1517	1708	1191	1075	1287	978	1038	1109	48.56	51.42	52.98	43.75	45.32	42.3	39.5	40.57	40.16	37.7	35.63	36.04	66.52	71.28	74.41	63.05	64.1	60.97	57.19	58.75	58.24	54.98	52.76	53.04	0.287621	4.45512e-07	8.88602e-06	UP
ENSG00000002586	X	2691187	2741309	+	known	protein_coding	CD99	CD99 molecule (Xg blood group) [Source:HGNC Symbol;Acc:HGNC:7082]	ENST00000381177,ENST00000381180,ENST00000381184,ENST00000381187,ENST00000381192,ENST00000449611,ENST00000482293,ENST00000482405,ENST00000497752,ENST00000611428,ENST00000623253,ENST00000624481,ENST00000645950,ENST00000646103,ENST00000647297	3765	3441	3036	2275	2630	2896	2263	2034	2550	2141	2480	2531	178.87	169.8	160.56	148.64	151.13	139.76	145.8	147.32	151.96	160.46	163.47	157.45	244.98	235.37	225.52	214.2	213.77	201.43	211.07	213.37	220.35	233.97	242.08	231.73	0.15325	0.00193872	0.0150014	UP
ENSG00000002587	4	11393150	11429564	-	known	protein_coding	HS3ST1	heparan sulfate-glucosamine 3-sulfotransferase 1 [Source:HGNC Symbol;Acc:HGNC:5194]	ENST00000002596,ENST00000510712,ENST00000514690	0	0	0	0	0	0	0	0	0	0	0	0	0	0	0	0	0	0	0	0	0	0	0	0	0	0	0	0	0	0	0	0	0	0	0	0	0	1	1	FLAT
ENSG00000002726	7	150824627	150861504	+	known	protein_coding	AOC1	amine oxidase copper containing 1 [Source:HGNC Symbol;Acc:HGNC:80]	ENST00000360937,ENST00000416793,ENST00000460213,ENST00000467291,ENST00000480582,ENST00000483043,ENST00000493429	1	0	1	0	0	0	0	0	0	0	0	0	0.06	0	0.06	0	0	0	0	0	0	0	0	0	0.08	0	0.09	0	0	0	0	0	0	0	0	0	0.702957	0.686269	0.955633	UP
ENSG00000002745	7	121325367	121341104	+	known	protein_coding	WNT16	Wnt family member 16 [Source:HGNC Symbol;Acc:HGNC:16267]	ENST00000222462,ENST00000361301	5	5	4	3	6	2	0	2	3	2	4	3	0.11	0.16	0.19	0.06	0.3	0.08	0	0.13	0.09	0.05	0.11	0.06	0.16	0.22	0.26	0.09	0.43	0.12	0	0.18	0.13	0.07	0.16	0.08	1.05753	0.371509	0.846266	UP
ENSG00000002746	7	43112629	43566001	+	known	protein_coding	HECW1	HECT, C2 and WW domain containing E3 ubiquitin protein ligase 1 [Source:HGNC Symbol;Acc:HGNC:22195]	ENST00000395891,ENST00000429529,ENST00000453890,ENST00000461842,ENST00000464944,ENST00000471043,ENST00000471527,ENST00000481031,ENST00000490954,ENST00000492310,ENST00000493057	36	34	24	23	31	36	37	22	31	22	37	27	0.79	1.25	0.5	0.96	0.25	0.61	1.2	0.61	1.05	1.09	1.51	0.82	1.08	1.73	0.7	1.38	0.35	0.88	1.74	0.89	1.52	1.59	2.24	1.21	-0.362643	0.308534	0.774076	DOWN
ENSG00000002822	7	1815793	2233243	-	known	protein_coding	MAD1L1	mitotic arrest deficient 1 like 1 [Source:HGNC Symbol;Acc:HGNC:6762]	ENST00000265854,ENST00000399654,ENST00000402746,ENST00000406869,ENST00000421113,ENST00000429625,ENST00000429779,ENST00000437877,ENST00000438959,ENST00000444373,ENST00000445959,ENST00000450235,ENST00000455998,ENST00000459731,ENST00000464742,ENST00000468372,ENST00000469871,ENST00000477172,ENST00000481633,ENST00000483165,ENST00000486340,ENST00000491858,ENST00000496548	646	562	541	477	505	586	399	298	411	422	387	348	13.98	12.24	17.55	19.62	12.15	13.75	10.34	10.28	12.97	17.4	14.27	11.62	19.15	16.97	24.65	28.28	17.19	19.82	14.97	14.88	18.81	25.37	21.13	17.1	0.237397	0.0169359	0.0932401	UP
ENSG00000002834	17	38869859	38921770	+	known	protein_coding	LASP1	LIM and SH3 protein 1 [Source:HGNC Symbol;Acc:HGNC:6513]	ENST00000318008,ENST00000419929,ENST00000433206,ENST00000435347,ENST00000443937,ENST00000579123,ENST00000581485,ENST00000584106,ENST00000585841	2155	1973	1831	1352	1587	1959	1551	1359	1650	1229	1489	1456	25.04	23.72	23.5	21.84	22.21	23.03	24.07	24.1	24.06	22.68	24.43	22.08	34.3	32.88	33.01	31.47	31.42	33.19	34.84	34.9	34.88	33.07	36.18	32.5	-0.041281	0.436708	0.913626	DOWN
ENSG00000002919	17	48103357	48123074	+	known	protein_coding	SNX11	sorting nexin 11 [Source:HGNC Symbol;Acc:HGNC:14975]	ENST00000359238,ENST00000393405,ENST00000452859,ENST00000577310,ENST00000578861,ENST00000580219,ENST00000580875,ENST00000581298,ENST00000581705,ENST00000582104,ENST00000582481,ENST00000583320,ENST00000584335	548	655	582	507	615	722	337	297	397	293	334	338	11.94	14.45	13.64	15.06	14.75	16.09	9.95	9.34	10.75	10.5	10.74	9.62	16.35	20.03	19.16	21.71	20.86	23.19	14.41	13.53	15.59	15.31	15.91	14.16	0.373635	0.000442123	0.00412926	UP
ENSG00000002933	7	150800403	150805118	+	known	protein_coding	TMEM176A	transmembrane protein 176A [Source:HGNC Symbol;Acc:HGNC:24930]	ENST00000004103,ENST00000461345,ENST00000462826,ENST00000468689,ENST00000474166,ENST00000475007,ENST00000475536,ENST00000475710,ENST00000481305,ENST00000484928,ENST00000494349	0	0	0	0	0	0	0	0	0	0	0	0	0	0	0	0	0	0	0	0	0	0	0	0	0	0	0	0	0	0	0	0	0	0	0	0	0	1	1	FLAT
ENSG00000003056	12	8940361	8949761	-	known	protein_coding	M6PR	mannose-6-phosphate receptor, cation dependent [Source:HGNC Symbol;Acc:HGNC:6752]	ENST00000000412,ENST00000536844,ENST00000537621,ENST00000539143,ENST00000540837,ENST00000541507,ENST00000543159,ENST00000543258,ENST00000543704,ENST00000543834,ENST00000543845,ENST00000544193,ENST00000544245	2073	1962	1726	1531	1803	2143	1370	1262	1543	1211	1368	1564	49.7	47.67	44.55	54.77	49.82	53.19	46.07	50.1	46.89	47.16	49.83	49.67	68.07	66.07	62.57	78.92	70.46	76.65	66.7	72.56	67.99	68.77	73.8	73.1	0.0363785	0.509796	0.955633	UP
ENSG00000003096	X	117897813	118117340	-	known	protein_coding	KLHL13	kelch like family member 13 [Source:HGNC Symbol;Acc:HGNC:22931]	ENST00000262820,ENST00000371876,ENST00000371878,ENST00000371882,ENST00000453826,ENST00000469946,ENST00000540167,ENST00000541812,ENST00000545703	485	437	454	348	350	434	344	300	402	298	366	369	6.78	6.41	8.25	7.91	7.32	6.18	8.38	8.34	7.29	6.78	7.76	7.26	9.28	8.88	11.58	11.4	10.35	8.91	12.13	12.08	10.57	9.88	11.49	10.68	-0.0246514	0.794433	0.955633	DOWN
ENSG00000003137	2	72129238	72148038	-	known	protein_coding	CYP26B1	cytochrome P450 family 26 subfamily B member 1 [Source:HGNC Symbol;Acc:HGNC:20581]	ENST00000001146,ENST00000412253,ENST00000461519,ENST00000474509,ENST00000546307	509	469	417	342	369	464	378	328	368	269	272	376	9.11	8.07	7.43	8.21	8.37	7.1	8.04	9.31	8.1	6.67	5.19	9.31	12.47	11.19	10.44	11.83	11.83	10.23	11.64	13.49	11.74	9.73	7.69	13.7	-0.0542152	0.601324	0.955633	DOWN
ENSG00000003147	7	8113184	8262687	-	known	protein_coding	ICA1	islet cell autoantigen 1 [Source:HGNC Symbol;Acc:HGNC:5343]	ENST00000265577,ENST00000317367,ENST00000339809,ENST00000396675,ENST00000401396,ENST00000402384,ENST00000406470,ENST00000407906,ENST00000422063,ENST00000430867,ENST00000446305,ENST00000447326,ENST00000455539,ENST00000457755,ENST00000470696,ENST00000476942,ENST00000486677,ENST00000490041,ENST00000650486	337	298	297	236	311	387	282	251	341	342	350	431	9.35	8.01	9.85	8.71	9.61	11.48	10.7	10.47	14.08	14.62	15.43	17.71	12.81	11.11	13.84	12.54	13.59	16.54	15.49	15.16	20.42	21.32	22.85	26.07	-0.328834	0.00453314	0.0309325	DOWN
ENSG00000003249	16	90004871	90020128	-	known	protein_coding	DBNDD1	dysbindin domain containing 1 [Source:HGNC Symbol;Acc:HGNC:28455]	ENST00000002501,ENST00000304733,ENST00000392973,ENST00000568330,ENST00000568662,ENST00000568838,ENST00000623401	737	674	668	518	632	741	617	445	628	527	529	560	17.89	17.09	18.01	17.82	18.1	17.99	19.61	16.25	19.28	20.83	17.68	17.47	24.5	23.69	25.29	25.67	25.61	25.92	28.38	23.53	27.95	30.37	26.19	25.71	-0.119039	0.171365	0.54222	DOWN
ENSG00000003393	2	201700267	201780956	-	known	protein_coding	ALS2	alsin Rho guanine nucleotide exchange factor ALS2 [Source:HGNC Symbol;Acc:HGNC:443]	ENST00000264276,ENST00000409632,ENST00000410052,ENST00000439495,ENST00000462747,ENST00000467448,ENST00000482789,ENST00000482891,ENST00000483703,ENST00000489440,ENST00000494017,ENST00000496244	1139	1172	1035	961	970	1238	935	780	949	740	946	980	12.11	12.62	11.94	14.54	12.01	12.9	12.86	11.78	11.92	13.23	14.25	13.84	16.59	17.5	16.77	20.95	16.99	18.59	18.61	17.06	17.29	19.3	21.1	20.37	-0.0965332	0.150703	0.497871	DOWN
ENSG00000003400	2	201182898	201229406	+	known	protein_coding	CASP10	caspase 10 [Source:HGNC Symbol;Acc:HGNC:1500]	ENST00000272879,ENST00000286186,ENST00000313728,ENST00000346817,ENST00000360132,ENST00000374650,ENST00000438843,ENST00000448480,ENST00000460140,ENST00000471191,ENST00000484926,ENST00000485408,ENST00000492363	140	184	145	101	120	129	113	116	113	90	87	82	2.14	2.7	2.14	1.83	1.66	1.84	2.2	2.28	1.98	2.04	1.86	1.53	2.93	3.74	3	2.63	2.34	2.66	3.19	3.31	2.87	2.98	2.76	2.25	0.0215055	0.892334	0.955633	UP
ENSG00000003402	2	201116154	201176687	+	known	protein_coding	CFLAR	CASP8 and FADD like apoptosis regulator [Source:HGNC Symbol;Acc:HGNC:1876]	ENST00000309955,ENST00000340870,ENST00000341222,ENST00000341582,ENST00000342795,ENST00000395148,ENST00000417748,ENST00000423241,ENST00000425030,ENST00000433445,ENST00000439154,ENST00000440180,ENST00000441224,ENST00000443227,ENST00000457277,ENST00000460961,ENST00000461422,ENST00000461820,ENST00000462763,ENST00000470178,ENST00000470664,ENST00000474842,ENST00000479953,ENST00000490965,ENST00000494258	821	891	792	713	796	1039	703	631	841	667	742	819	12.73	14.93	13.16	12.13	14.3	13.13	13.16	13.18	14.97	11.55	13.19	13.49	17.44	20.69	18.48	17.47	20.23	18.93	19.05	19.08	21.71	16.84	19.53	19.85	-0.217507	0.00596092	0.0388559	DOWN
ENSG00000003436	2	187464230	187565760	-	known	protein_coding	TFPI	tissue factor pathway inhibitor [Source:HGNC Symbol;Acc:HGNC:11760]	ENST00000233156,ENST00000339091,ENST00000392365,ENST00000409676,ENST00000417013,ENST00000420747,ENST00000421427,ENST00000435414,ENST00000437725,ENST00000453013,ENST00000481132,ENST00000481389	254	190	228	155	156	212	271	258	308	205	258	277	5.72	5.64	5.66	4.8	4.49	5.01	9.53	10.68	8.02	5.75	8.46	8.24	7.83	7.82	7.95	6.91	6.36	7.22	13.79	15.47	11.63	8.38	12.52	12.13	-0.74301	2.04262e-08	5.47342e-07	DOWN
ENSG00000003509	2	37231631	37253403	+	known	protein_coding	NDUFAF7	NADH:ubiquinone oxidoreductase complex assembly factor 7 [Source:HGNC Symbol;Acc:HGNC:28816]	ENST00000002125,ENST00000336237,ENST00000416653,ENST00000419278,ENST00000431821,ENST00000432075,ENST00000439218,ENST00000441905,ENST00000455230,ENST00000469831,ENST00000474154,ENST00000474257,ENST00000483999	661	565	549	552	572	718	433	443	565	397	485	542	18.22	15.96	18.9	20.82	18.82	19.58	14.62	19.08	18.95	15	17.11	19.18	24.95	22.12	26.55	30	26.63	28.22	21.17	27.63	27.47	21.87	25.34	28.22	-0.126104	0.192606	0.584082	DOWN
ENSG00000003756	3	50088919	50119021	+	known	protein_coding	RBM5	RNA binding motif protein 5 [Source:HGNC Symbol;Acc:HGNC:9902]	ENST00000347869,ENST00000395174,ENST00000404526,ENST00000417905,ENST00000433556,ENST00000437500,ENST00000438369,ENST00000441305,ENST00000441812,ENST00000461242,ENST00000462025,ENST00000464087,ENST00000464988,ENST00000469838,ENST00000471995,ENST00000474470,ENST00000474818,ENST00000475128,ENST00000475590,ENST00000479275,ENST00000489437,ENST00000492430,ENST00000492472,ENST00000493993,ENST00000494360…	6872	6248	5831	5421	6185	8084	6062	5596	6403	5332	5882	6912	144.85	136.68	137.01	158.6	162.47	166.33	168.38	183.61	158.46	187.26	177.6	187.85	198.4	189.46	192.44	228.56	229.82	239.72	243.75	265.93	229.78	273.04	263.01	276.48	-0.360828	6.63566e-21	1.56176e-18	DOWN
ENSG00000003987	8	17296794	17413528	-	known	protein_coding	MTMR7	myotubularin related protein 7 [Source:HGNC Symbol;Acc:HGNC:7454]	ENST00000180173,ENST00000517317,ENST00000518272,ENST00000519122,ENST00000519590,ENST00000519763,ENST00000521177,ENST00000521857,ENST00000523571	158	150	122	132	141	184	104	121	143	125	190	156	2.1	1.35	1.4	2.32	1.89	1.83	1.85	2.09	1.95	1.77	3.41	2.36	2.88	1.87	1.96	3.34	2.67	2.64	2.67	3.03	2.83	2.59	5.05	3.48	-0.209059	0.245762	0.682368	DOWN
ENSG00000003989	8	17497088	17570573	+	known	protein_coding	SLC7A2	solute carrier family 7 member 2 [Source:HGNC Symbol;Acc:HGNC:11060]	ENST00000004531,ENST00000398090,ENST00000470360,ENST00000494857,ENST00000522656,ENST00000640220	666	701	690	629	647	837	517	450	495	431	487	570	3.86	4.26	4.4	5.05	4.66	4.85	4.12	3.99	3.59	3.94	3.99	4.29	5.28	5.91	6.19	7.28	6.59	6.99	5.97	5.77	5.2	5.74	5.92	6.32	0.0665451	0.459827	0.931828	UP
ENSG00000004059	7	127588386	127591700	+	known	protein_coding	ARF5	ADP ribosylation factor 5 [Source:HGNC Symbol;Acc:HGNC:658]	ENST00000000233,ENST00000415666,ENST00000459680,ENST00000463733,ENST00000467281,ENST00000489673	3592	3385	3092	2158	2570	2854	2315	1888	2280	1912	2207	2125	184.21	179.8	176.71	149.59	158.62	148.56	158.26	146.88	144.86	153.84	155.56	142.76	252.3	249.23	248.2	215.58	224.37	214.11	229.1	212.73	210.06	224.32	230.37	210.11	0.208537	1.25437e-05	0.000176643	UP
ENSG00000004139	17	28364356	28404049	+	known	protein_coding	SARM1	sterile alpha and TIR motif containing 1 [Source:HGNC Symbol;Acc:HGNC:17074]	ENST00000379061,ENST00000577870,ENST00000578128,ENST00000579593,ENST00000580711,ENST00000582323,ENST00000585453,ENST00000585482	1197	1137	1069	986	1165	1374	888	762	955	883	1002	1055	14.8	14.39	14.8	16.05	16.98	16.53	14.05	13.25	13.75	14.83	15.3	15.85	20.27	19.95	20.79	23.13	24.02	23.83	20.33	19.2	19.94	21.63	22.66	23.33	-0.0390227	0.544523	0.955633	DOWN
ENSG00000004142	17	28346633	28357527	-	known	protein_coding	POLDIP2	DNA polymerase delta interacting protein 2 [Source:HGNC Symbol;Acc:HGNC:23781]	ENST00000540200,ENST00000618887	4113	4104	3662	2923	3536	4212	2447	2144	2616	2197	2472	2545	77.68	77.84	75.72	79.02	83.25	78.01	63.13	64.11	65.31	69.66	69.04	67.69	106.39	107.89	106.35	113.87	117.76	112.43	91.39	92.86	94.71	101.58	102.25	99.63	0.294817	6.12137e-12	3.05452e-10	UP
ENSG00000004399	3	129555175	129606818	-	known	protein_coding	PLXND1	plexin D1 [Source:HGNC Symbol;Acc:HGNC:9107]	ENST00000324093,ENST00000501038,ENST00000503166,ENST00000504524,ENST00000504689,ENST00000504767,ENST00000504979,ENST00000505237,ENST00000505505,ENST00000505665,ENST00000506979,ENST00000508630,ENST00000511018,ENST00000512744,ENST00000512807,ENST00000514990,ENST00000515191	1090	1047	961	545	676	788	858	701	878	607	655	667	22.7	22.17	23.49	17.66	20.13	19.67	24.99	22.64	25.66	23.59	19.26	20.75	31.08	30.73	32.99	25.46	28.47	28.35	36.18	32.79	37.21	34.4	28.52	30.54	-0.0783673	0.250592	0.690076	DOWN
ENSG00000004455	1	33007940	33080996	-	known	protein_coding	AK2	adenylate kinase 2 [Source:HGNC Symbol;Acc:HGNC:362]	ENST00000354858,ENST00000373449,ENST00000466029,ENST00000467905,ENST00000469238,ENST00000480134,ENST00000482191,ENST00000487289,ENST00000491241,ENST00000548033,ENST00000548559,ENST00000550338,ENST00000551979,ENST00000626911,ENST00000629371,ENST00000672308,ENST00000672715,ENST00000673291	13622	12438	11970	9863	11142	14073	9285	8564	9805	8946	10013	10562	380.3	363.16	410.16	344.68	343.65	363.89	337.44	341.73	305.33	431.57	380.8	372.66	520.88	503.4	576.11	496.72	486.09	524.45	488.49	494.94	442.75	629.27	563.94	548.47	0.0304662	0.370804	0.845959	UP
ENSG00000004468	4	15778275	15853232	+	known	protein_coding	CD38	CD38 molecule [Source:HGNC Symbol;Acc:HGNC:1667]	ENST00000226279,ENST00000502843,ENST00000506191,ENST00000510674,ENST00000511430	4	2	7	3	4	6	8	4	4	3	3	6	0.05	0.02	0.18	0.24	0.06	0.05	0.11	0.23	0.04	0.27	0.24	0.22	0.08	0.02	0.25	0.34	0.09	0.07	0.16	0.34	0.06	0.39	0.35	0.33	-0.700009	0.427292	0.904573	DOWN
ENSG00000004478	12	2794970	2805423	+	known	protein_coding	FKBP4	FKBP prolyl isomerase 4 [Source:HGNC Symbol;Acc:HGNC:3720]	ENST00000001008,ENST00000538622,ENST00000539181,ENST00000540260,ENST00000543037,ENST00000543769,ENST00000544366,ENST00000630279	6225	6075	5481	4247	5069	5868	4244	3720	4428	3526	3996	4022	81.29	81.46	79.12	76.29	78.93	78.34	76.26	74.66	74.63	74.43	75.18	70.35	111.35	112.91	111.13	109.94	111.65	112.9	110.39	108.13	108.22	108.53	111.34	103.55	0.0935655	0.0104599	0.0623639	UP
ENSG00000004487	1	23019443	23083689	+	known	protein_coding	KDM1A	lysine demethylase 1A [Source:HGNC Symbol;Acc:HGNC:29079]	ENST00000356634,ENST00000400181,ENST00000465864,ENST00000481879,ENST00000494920,ENST00000602503	4542	4431	4079	3473	3917	4597	3281	2889	3455	2730	3166	3268	85.41	83.52	82.18	89.4	92.22	81.67	87.32	90.15	80.01	83.78	85.59	80.82	116.98	115.77	115.42	128.83	130.44	117.71	126.41	130.57	116.02	122.16	126.75	118.95	0.0127772	0.742127	0.955633	UP
ENSG00000004534	3	49940007	50100045	+	known	protein_coding	RBM6	RNA binding motif protein 6 [Source:HGNC Symbol;Acc:HGNC:9903]	ENST00000266022,ENST00000419610,ENST00000421682,ENST00000422955,ENST00000425608,ENST00000433811,ENST00000434592,ENST00000438912,ENST00000441115,ENST00000442092,ENST00000443081,ENST00000446471,ENST00000454079,ENST00000464013,ENST00000466247,ENST00000478026,ENST00000483350,ENST00000488807,ENST00000491874,ENST00000493652	3151	2537	2587	2394	2570	3228	2522	2285	2638	2123	2441	2714	58.69	50.09	56.96	63.06	59.65	62.45	71.86	68.4	69.96	70.14	67.84	71.59	80.38	69.44	80.01	90.88	84.38	90.01	104.03	99.07	101.44	102.28	100.46	105.37	-0.277709	1.43435e-06	2.52087e-05	DOWN
ENSG00000004660	17	3860315	3894891	-	known	protein_coding	CAMKK1	calcium/calmodulin dependent protein kinase kinase 1 [Source:HGNC Symbol;Acc:HGNC:1469]	ENST00000158166,ENST00000348335,ENST00000381769,ENST00000573483	1039	972	928	839	1028	1180	780	655	826	741	763	792	13.64	13.14	13.54	15.02	16.09	15.51	13.92	12.99	13.74	15.41	13.94	13.57	18.68	18.22	19.02	21.65	22.76	22.36	20.15	18.81	19.92	22.47	20.64	19.97	-0.0456841	0.507399	0.955633	DOWN
ENSG00000004700	12	21468910	21501669	-	known	protein_coding	RECQL	RecQ like helicase [Source:HGNC Symbol;Acc:HGNC:9948]	ENST00000314748,ENST00000396093,ENST00000421138,ENST00000444129,ENST00000536240,ENST00000536964,ENST00000539672,ENST00000542432	1864	1821	1811	1201	1353	1636	1389	1272	1607	1092	1226	1393	32.25	32.3	35.48	25.66	27.03	27.95	31.34	32.71	37.08	28.55	27.83	29.52	44.18	44.77	49.83	36.98	38.23	40.28	45.37	47.37	53.77	41.62	41.22	43.45	-0.0575462	0.31392	0.781129	DOWN
ENSG00000004766	7	93232340	93361123	+	known	protein_coding	VPS50	VPS50 subunit of EARP/GARPII complex [Source:HGNC Symbol;Acc:HGNC:25956]	ENST00000251739,ENST00000305866,ENST00000436177,ENST00000438395,ENST00000441602,ENST00000443443,ENST00000458530,ENST00000458707,ENST00000467326,ENST00000471188,ENST00000474412,ENST00000476413,ENST00000477572,ENST00000477935,ENST00000480943,ENST00000484954,ENST00000485140,ENST00000485994,ENST00000495039,ENST00000544910,ENST00000649152	551	553	516	482	496	654	376	377	440	377	411	522	8.06	9.59	7.98	11.79	9.67	10.03	8.01	9.19	9.52	8.12	12.21	10.69	11.04	13.3	11.21	17	13.68	14.46	11.59	13.3	13.81	11.84	18.08	15.73	0.0136967	0.879864	0.955633	UP
ENSG00000004776	19	35754566	35758079	-	known	protein_coding	HSPB6	heat shock protein family B (small) member 6 [Source:HGNC Symbol;Acc:HGNC:26511]	ENST00000004982,ENST00000587965,ENST00000592984	10	17	18	4	17	14	17	14	17	23	14	18	0.34	0.6	0.68	0.34	0.7	0.48	0.78	0.72	0.73	1.25	0.66	0.8	0.47	0.84	0.96	0.48	0.99	0.69	1.13	1.05	1.06	1.82	0.98	1.18	-0.502106	0.306149	0.771237	DOWN
ENSG00000004777	19	35774532	35788822	+	known	protein_coding	ARHGAP33	Rho GTPase activating protein 33 [Source:HGNC Symbol;Acc:HGNC:23085]	ENST00000007510,ENST00000221905,ENST00000314737,ENST00000378944,ENST00000586918,ENST00000587447,ENST00000587984,ENST00000588248,ENST00000589133,ENST00000590893,ENST00000591438,ENST00000593034,ENST00000601474	645	542	527	439	485	575	591	550	590	493	456	558	14.84	11.54	10.11	9.82	12.71	10.03	14.31	16.66	14.58	11.14	13.14	15.85	20.33	16	14.21	14.15	17.98	14.46	20.71	24.13	21.14	16.24	19.45	23.32	-0.447972	6.11081e-07	1.17807e-05	DOWN
ENSG00000004779	16	23581014	23596316	-	known	protein_coding	NDUFAB1	NADH:ubiquinone oxidoreductase subunit AB1 [Source:HGNC Symbol;Acc:HGNC:7694]	ENST00000007516,ENST00000484769,ENST00000562133,ENST00000567761,ENST00000570319	1267	1353	1220	792	1009	1163	718	708	894	639	727	701	119.06	133.33	128.32	102.28	115.16	111.43	91.61	101.56	106.29	95.89	95.02	85.73	163.07	184.81	180.23	147.39	162.89	160.6	132.62	147.09	154.13	139.82	140.72	126.17	0.303293	4.8591e-05	0.000586226	UP
ENSG00000004799	7	95583499	95596516	-	known	protein_coding	PDK4	pyruvate dehydrogenase kinase 4 [Source:HGNC Symbol;Acc:HGNC:8812]	ENST00000005178,ENST00000468445,ENST00000473301,ENST00000473796,ENST00000498190	143	138	140	88	100	144	126	113	166	113	150	127	1.79	2	1.95	1.51	1.52	1.82	2.13	2.15	3.15	2.56	2.62	2.08	2.45	2.77	2.75	2.18	2.14	2.62	3.08	3.11	4.57	3.73	3.88	3.06	-0.359593	0.0332899	0.161077	DOWN
ENSG00000004809	6	110424687	110476641	-	known	protein_coding	SLC22A16	solute carrier family 22 member 16 [Source:HGNC Symbol;Acc:HGNC:20302]	ENST00000330550,ENST00000368919,ENST00000424139,ENST00000434949,ENST00000437378,ENST00000451557,ENST00000460159,ENST00000461487	1	1	0	0	0	0	0	3	0	1	0	1	0.17	0.05	0	0	0	0	0	0.15	0	0.08	0	0.03	0.23	0.08	0	0	0	0	0	0.22	0	0.12	0	0.05	-1.21059	0.607811	0.955633	DOWN
ENSG00000004838	3	50341110	50345732	-	known	protein_coding	ZMYND10	zinc finger MYND-type containing 10 [Source:HGNC Symbol;Acc:HGNC:19412]	ENST00000231749,ENST00000360165,ENST00000431869,ENST00000442887,ENST00000443080,ENST00000468182,ENST00000475688,ENST00000478269,ENST00000490675	86	73	71	66	112	109	57	50	53	46	31	57	3.23	3.25	3.33	4.03	4.97	3.67	2.82	3.1	1.97	2.6	1.24	2.27	4.42	4.5	4.68	5.81	7.03	5.29	4.08	4.49	2.85	3.79	1.83	3.34	0.0902526	0.702017	0.955633	UP
ENSG00000004846	7	20615207	20777038	+	known	protein_coding	ABCB5	ATP binding cassette subfamily B member 5 [Source:HGNC Symbol;Acc:HGNC:46]	ENST00000258738,ENST00000404938,ENST00000406935,ENST00000441315,ENST00000443026,ENST00000477094	7	2	8	6	4	5	1	1	5	5	6	5	0.05	0.02	0.07	0.06	0.04	0.04	0.01	0.01	0.05	0.08	0.06	0.05	0.07	0.02	0.09	0.09	0.05	0.06	0.01	0.02	0.07	0.11	0.09	0.07	0.92921	0.405482	0.884326	UP
ENSG00000004848	X	25003694	25016420	-	known	protein_coding	ARX	aristaless related homeobox [Source:HGNC Symbol;Acc:HGNC:18060]	ENST00000379044,ENST00000636609,ENST00000636885,ENST00000637394,ENST00000637993	0	6	1	1	0	0	1	1	0	3	4	0	0	0.1	0.02	0.02	0	0	0.02	0.02	0	0.08	0.09	0	0	0.14	0.02	0.03	0	0	0.03	0.03	0	0.11	0.13	0	1.31447	0.46929	0.934638	UP
ENSG00000004864	7	96120220	96322147	-	known	protein_coding	SLC25A13	solute carrier family 25 member 13 [Source:HGNC Symbol;Acc:HGNC:10983]	ENST00000265631,ENST00000416240,ENST00000472162,ENST00000484495,ENST00000487710,ENST00000490072,ENST00000492869,ENST00000494085	2422	2354	2271	1717	2053	2411	1618	1527	1763	1458	1686	1803	37.47	36.54	40.65	35.94	38.73	37.37	33.37	39.14	36.13	36.34	35.91	37.84	51.32	50.66	57.1	51.79	54.79	53.86	48.31	56.69	52.39	52.99	53.18	55.69	0.0944546	0.0670559	0.274831	UP
ENSG00000004866	7	116953238	117230103	+	known	protein_coding	ST7	suppression of tumorigenicity 7 [Source:HGNC Symbol;Acc:HGNC:11351]	ENST00000265437,ENST00000323984,ENST00000393443,ENST00000393444,ENST00000393446,ENST00000393447,ENST00000393449,ENST00000393451,ENST00000417919,ENST00000420755,ENST00000421345,ENST00000422922,ENST00000432298,ENST00000434836,ENST00000438863,ENST00000443979,ENST00000446490,ENST00000449366,ENST00000462544,ENST00000464020,ENST00000465133,ENST00000465641,ENST00000467538,ENST00000477742,ENST00000485394…	334	359	367	291	356	394	246	230	278	252	243	310	7.3	8.27	8.74	8.52	10.09	8.63	6.97	7.54	7.36	8.67	6.9	8.63	10	11.47	12.28	12.28	14.27	12.44	10.09	10.91	10.67	12.64	10.23	12.71	0.0701859	0.567967	0.955633	UP
ENSG00000004897	17	47117703	47189422	-	known	protein_coding	CDC27	cell division cycle 27 [Source:HGNC Symbol;Acc:HGNC:1728]	ENST00000066544,ENST00000525495,ENST00000526866,ENST00000527547,ENST00000528147,ENST00000528748,ENST00000531206,ENST00000532575,ENST00000532893,ENST00000533415,ENST00000570740,ENST00000570818,ENST00000571643,ENST00000573502,ENST00000573550,ENST00000574304,ENST00000575483,ENST00000575830,ENST00000576484	4027	4255	4018	3758	3825	4829	3497	3096	3664	3136	3693	4074	65.35	60.73	59.48	62.81	66.39	63.01	58.12	68.23	65.66	58.54	62.97	64.42	89.51	84.18	83.54	90.52	93.91	90.82	84.13	98.83	95.21	85.36	93.26	94.8	-0.162375	0.00049319	0.00454608	DOWN
ENSG00000004939	17	44248390	44268141	-	known	protein_coding	SLC4A1	solute carrier family 4 member 1 (Diego blood group) [Source:HGNC Symbol;Acc:HGNC:11027]	ENST00000262418,ENST00000399246,ENST00000471005,ENST00000498270,ENST00000631130	0	4	0	1	2	2	2	3	2	0	0	1	0	0.05	0	0.01	0.25	0.02	0.02	0.04	0.03	0	0	0.27	0	0.07	0	0.02	0.35	0.03	0.03	0.06	0.04	0	0	0.39	-1.27813	0.408706	0.886171	DOWN
ENSG00000004948	7	93424487	93574730	-	known	protein_coding	CALCR	calcitonin receptor [Source:HGNC Symbol;Acc:HGNC:1440]	ENST00000359558,ENST00000360249,ENST00000394441,ENST00000415529,ENST00000423724,ENST00000426151,ENST00000649521	7	18	13	3	4	7	7	7	10	9	4	4	0.1	0.24	0.19	0.09	0.11	0.09	0.13	0.16	0.28	0.18	0.07	0.07	0.13	0.33	0.26	0.13	0.16	0.13	0.18	0.24	0.41	0.27	0.11	0.1	0.255507	0.692611	0.955633	UP
ENSG00000004961	X	11111301	11123086	+	known	protein_coding	HCCS	holocytochrome c synthase [Source:HGNC Symbol;Acc:HGNC:4837]	ENST00000321143,ENST00000380762,ENST00000380763	1126	1027	961	712	873	1007	715	671	732	640	666	684	38.87	35.94	36.7	29.96	33.61	32.6	30.59	33.89	29.81	32.13	28.87	28.15	53.24	49.81	51.55	43.18	47.54	46.98	44.28	49.09	43.23	46.84	42.75	41.43	0.123891	0.0833777	0.323956	UP
ENSG00000004975	17	7225342	7234517	-	known	protein_coding	DVL2	dishevelled segment polarity protein 2 [Source:HGNC Symbol;Acc:HGNC:3086]	ENST00000005340,ENST00000571745,ENST00000572285,ENST00000573354,ENST00000574143,ENST00000574591,ENST00000574642,ENST00000575086,ENST00000575458,ENST00000575756,ENST00000576285,ENST00000576439,ENST00000576840,ENST00000576949,ENST00000577154	4372	4171	3729	3303	3846	4604	2990	2480	2982	2553	2690	2791	93.74	92.98	89.19	97.16	99.59	100.37	87.19	83.6	78.82	86.68	80.14	81.76	128.39	128.89	125.28	140.02	140.88	144.66	126.22	121.08	114.29	126.39	118.68	120.33	0.110718	0.0121843	0.0708211	UP
ENSG00000005001	16	2852730	2858170	-	known	protein_coding	PRSS22	serine protease 22 [Source:HGNC Symbol;Acc:HGNC:14368]	ENST00000161006,ENST00000570950,ENST00000571228,ENST00000572061,ENST00000574768,ENST00000575164,ENST00000576381,ENST00000577177	1	7	2	3	1	2	6	4	1	0	0	3	0.04	0.38	0.12	0.26	0.15	0.13	0.62	0.61	0.06	0	0	0.18	0.06	0.52	0.16	0.37	0.22	0.18	0.89	0.89	0.08	0	0	0.26	-0.597197	0.593754	0.955633	DOWN
ENSG00000005007	19	18831938	18868236	+	known	protein_coding	UPF1	UPF1 RNA helicase and ATPase [Source:HGNC Symbol;Acc:HGNC:9962]	ENST00000262803,ENST00000594243,ENST00000594504,ENST00000596842,ENST00000598209,ENST00000598471,ENST00000599848,ENST00000600012,ENST00000600310,ENST00000600689,ENST00000600868,ENST00000601689,ENST00000601981	4468	4422	3905	3629	3990	4606	3321	2720	3256	2857	2970	3163	39.49	41.17	37.82	43.3	42.31	41.69	39.63	37.12	35.71	39.21	35.65	37.19	54.09	57.06	53.13	62.4	59.84	60.09	57.37	53.76	51.79	57.17	52.8	54.74	0.0339373	0.449827	0.926421	UP
ENSG00000005020	7	26667068	26995239	-	known	protein_coding	SKAP2	src kinase associated phosphoprotein 2 [Source:HGNC Symbol;Acc:HGNC:15687]	ENST00000345317,ENST00000432747,ENST00000468712,ENST00000481204,ENST00000487720,ENST00000489977,ENST00000490456,ENST00000495802,ENST00000497511	1263	1245	1248	907	997	1300	1182	1018	1254	890	1133	1163	21.42	21.56	19.32	19.54	14.66	23.17	24.15	24.4	24.99	20.44	25.09	25.18	29.34	29.89	27.14	28.15	20.74	33.39	34.96	35.34	36.24	29.8	37.15	37.06	-0.301534	1.71028e-06	2.96704e-05	DOWN
ENSG00000005022	X	119468422	119471396	+	known	protein_coding	SLC25A5	solute carrier family 25 member 5 [Source:HGNC Symbol;Acc:HGNC:10991]	ENST00000317881,ENST00000460013,ENST00000463551,ENST00000475354	15990	16225	14388	9787	11849	13820	9979	8576	10275	7066	7590	7893	629.71	667.75	634.95	534.87	565.55	549.36	531.48	514.99	510.3	442.65	416.98	407.67	862.49	925.6	891.83	770.79	799.97	791.75	769.37	745.87	739.98	645.43	617.51	600	0.26638	1.09864e-15	1.08493e-13	UP
ENSG00000005059	4	109560209	109688719	+	known	protein_coding	MCUB	mitochondrial calcium uniporter dominant negative beta subunit [Source:HGNC Symbol;Acc:HGNC:26076]	ENST00000394650,ENST00000452915,ENST00000472310,ENST00000494604,ENST00000515114	664	664	658	458	511	648	492	470	561	440	532	566	15.65	15.42	16.72	14.85	13.82	17.06	14.92	16.49	21.85	17.27	21.89	20.62	21.43	21.37	23.48	21.4	19.55	24.58	21.59	23.89	31.69	25.18	32.41	30.34	-0.0416869	0.626834	0.955633	DOWN
ENSG00000005073	7	27181157	27185232	-	known	protein_coding	HOXA11	homeobox A11 [Source:HGNC Symbol;Acc:HGNC:5101]	ENST00000006015,ENST00000517402	608	545	487	419	492	637	439	332	441	302	350	344	10.68	10.12	9.38	9.95	10.29	11.11	10.44	8.77	9.63	8.3	8.51	7.87	14.62	14.03	13.18	14.33	14.55	16.02	15.11	12.7	13.96	12.11	12.61	11.58	0.0121513	0.908981	0.959642	UP
ENSG00000005075	7	102473118	102478907	-	known	protein_coding	POLR2J	RNA polymerase II subunit J [Source:HGNC Symbol;Acc:HGNC:9197]	ENST00000292614,ENST00000393794	1377	1368	1182	892	1178	1350	964	805	1013	865	1018	937	81.61	84.63	78.14	72.89	84.56	81.22	77.2	72.73	75.87	81.58	83.86	72.39	111.77	117.32	109.75	105.04	119.61	117.06	111.76	105.34	110.02	118.95	124.18	106.54	0.071803	0.269633	0.720405	UP
ENSG00000005100	17	5440917	5468982	-	known	protein_coding	DHX33	DEAH-box helicase 33 [Source:HGNC Symbol;Acc:HGNC:16718]	ENST00000225296,ENST00000433302,ENST00000572490,ENST00000574023,ENST00000575153	2731	2833	2605	2252	2447	3080	2130	1820	2244	1865	1966	2210	24.2	27.37	26.01	28.4	27.9	28.56	26.74	25.95	25.34	29.07	25.18	27.2	33.15	37.94	36.53	40.92	39.47	41.16	38.7	37.58	36.75	42.38	37.29	40.03	-0.0243859	0.611246	0.955633	DOWN
ENSG00000005102	17	43640389	43661922	-	known	protein_coding	MEOX1	mesenchyme homeobox 1 [Source:HGNC Symbol;Acc:HGNC:7013]	ENST00000318579,ENST00000393661,ENST00000549132	12	15	23	3	6	14	8	7	9	5	5	6	0.21	0.35	0.44	0.07	0.13	0.24	0.27	0.18	0.29	0.19	0.23	0.14	0.28	0.48	0.62	0.1	0.18	0.35	0.38	0.27	0.42	0.28	0.34	0.2	0.657047	0.265771	0.713891	UP
ENSG00000005108	7	11370365	11832198	-	known	protein_coding	THSD7A	thrombospondin type 1 domain containing 7A [Source:HGNC Symbol;Acc:HGNC:22207]	ENST00000408005,ENST00000423059,ENST00000480061,ENST00000497575,ENST00000617773	25	17	26	21	23	34	24	16	17	13	18	22	0.1	0.07	0.12	0.15	0.11	0.36	0.43	0.29	0.09	0.2	0.21	0.12	0.14	0.1	0.17	0.22	0.16	0.52	0.62	0.42	0.13	0.29	0.3	0.18	-0.167366	0.697241	0.955633	DOWN
ENSG00000005156	17	34980512	35009743	+	known	protein_coding	LIG3	DNA ligase 3 [Source:HGNC Symbol;Acc:HGNC:6600]	ENST00000262327,ENST00000378526,ENST00000585370,ENST00000585740,ENST00000585941,ENST00000586058,ENST00000586119,ENST00000586407,ENST00000586435,ENST00000588109,ENST00000588713,ENST00000590181,ENST00000590630,ENST00000592244,ENST00000592690,ENST00000593099	2324	2306	2140	1586	1754	2124	1868	1609	1797	1398	1641	1716	33.84	35.6	31.23	30.4	28.71	27.74	27.46	29.53	29.45	26.88	29.45	29.68	46.35	49.35	43.87	43.81	40.61	39.98	39.75	42.76	42.71	39.19	43.62	43.68	-0.0682647	0.206791	0.611327	DOWN
ENSG00000005175	12	47661249	47706030	-	known	protein_coding	RPAP3	RNA polymerase II associated protein 3 [Source:HGNC Symbol;Acc:HGNC:26151]	ENST00000005386,ENST00000380650,ENST00000432584,ENST00000547706,ENST00000548211,ENST00000548296,ENST00000551293	1547	1537	1535	1328	1436	1787	1217	1046	1316	1175	1413	1450	34.79	33.14	38.37	35.51	34.98	35.94	33.92	31.27	32.66	39.43	41.98	39.75	47.65	45.93	53.9	51.17	49.48	51.8	49.1	45.29	47.36	57.49	62.17	58.51	-0.0534759	0.371292	0.846019	DOWN
ENSG00000005187	16	20610243	20797581	+	known	protein_coding	ACSM3	acyl-CoA synthetase medium chain family member 3 [Source:HGNC Symbol;Acc:HGNC:10522]	ENST00000289416,ENST00000440284,ENST00000501740,ENST00000561499,ENST00000561584,ENST00000561795,ENST00000562251,ENST00000563914,ENST00000564701,ENST00000567006,ENST00000567387,ENST00000567711,ENST00000568235,ENST00000569141,ENST00000614721	65	30	39	24	49	45	49	34	53	42	38	43	2.39	1.71	1.25	1.62	1.88	1.19	2.14	1.54	1.73	2.15	1.55	1.12	3.28	2.38	1.76	2.33	2.66	1.72	3.1	2.23	2.51	3.14	2.29	1.64	-0.445853	0.1605	0.519035	DOWN
ENSG00000005189	16	20806429	20849668	+	known	protein_coding	REXO5	RNA exonuclease 5 [Source:HGNC Symbol;Acc:HGNC:24661]	ENST00000261377,ENST00000348433,ENST00000561474,ENST00000563045,ENST00000563068,ENST00000563617,ENST00000564200,ENST00000564274,ENST00000565340,ENST00000566276,ENST00000566518,ENST00000566993,ENST00000567297,ENST00000568046,ENST00000568334,ENST00000568476,ENST00000568501,ENST00000568647,ENST00000568894	793	759	764	533	649	850	537	465	620	482	522	534	16.67	16.1	17.53	14.32	17.4	17.98	13.88	14.93	15.51	17.56	15.38	14.72	22.84	22.32	24.62	20.63	24.61	25.91	20.09	21.62	22.49	25.61	22.77	21.66	0.0940216	0.267443	0.716725	UP
ENSG00000005194	16	57428187	57447420	-	known	protein_coding	CIAPIN1	cytokine induced apoptosis inhibitor 1 [Source:HGNC Symbol;Acc:HGNC:28050]	ENST00000394391,ENST00000563341,ENST00000563561,ENST00000564885,ENST00000565368,ENST00000565786,ENST00000565961,ENST00000566284,ENST00000567518,ENST00000567751,ENST00000568940,ENST00000569246,ENST00000569370,ENST00000569979,ENST00000570000	2016	1942	1716	1291	1624	1941	1203	967	1161	908	984	968	57.56	56.55	51.08	49.11	55.24	54.3	48.77	41.62	43.77	41.79	39.94	37.66	78.84	78.38	71.74	70.77	78.14	78.25	70.6	60.27	63.48	60.94	59.14	55.43	0.341245	1.4965e-08	4.11546e-07	UP
ENSG00000005206	19	2328615	2355095	+	known	protein_coding	SPPL2B	signal peptide peptidase like 2B [Source:HGNC Symbol;Acc:HGNC:30627]	ENST00000585725,ENST00000586111,ENST00000586332,ENST00000587851,ENST00000589515,ENST00000593243,ENST00000610743,ENST00000612623,ENST00000613503,ENST00000614784,ENST00000614794,ENST00000618220,ENST00000621568,ENST00000622308	1978	1900	1589	1461	1789	1788	1202	1057	1451	1185	1136	1306	49.82	48.87	46.9	51.17	54.46	45.25	41.72	43.83	51.4	47.6	43.7	44.35	68.23	67.73	65.88	73.74	77.03	65.21	60.4	63.48	74.53	69.4	64.71	65.27	0.135313	0.0415978	0.19178	UP
ENSG00000005238	9	35104112	35116341	-	known	protein_coding	FAM214B	family with sequence similarity 214 member B [Source:HGNC Symbol;Acc:HGNC:25666]	ENST00000322813,ENST00000378557,ENST00000378561,ENST00000378566,ENST00000488109,ENST00000603301,ENST00000605104,ENST00000605244,ENST00000605392	146	125	110	77	100	107	134	99	120	74	86	91	2.52	1.96	2.35	1.64	2.18	1.62	3.08	2.41	2.74	1.82	1.94	2.02	3.46	2.72	3.3	2.37	3.08	2.33	4.46	3.49	3.98	2.65	2.88	2.98	-0.318984	0.0782126	0.309266	DOWN
ENSG00000005243	17	48026167	48038030	-	known	protein_coding	COPZ2	coatomer protein complex subunit zeta 2 [Source:HGNC Symbol;Acc:HGNC:19356]	ENST00000579263,ENST00000580174,ENST00000580409,ENST00000581637,ENST00000581756,ENST00000583414,ENST00000584955,ENST00000585182,ENST00000612370,ENST00000621465	22	15	12	17	21	22	17	15	14	14	12	16	1.56	1.29	1.02	1.82	1.9	1.71	1.74	1.78	1.32	1.65	1.16	1.59	2.14	1.79	1.43	2.62	2.69	2.47	2.52	2.58	1.91	2.41	1.71	2.34	-0.358255	0.47536	0.938128	DOWN
ENSG00000005249	7	107044705	107161811	+	known	protein_coding	PRKAR2B	protein kinase cAMP-dependent type II regulatory subunit beta [Source:HGNC Symbol;Acc:HGNC:9392]	ENST00000265717,ENST00000393613,ENST00000488792	460	506	506	448	462	609	367	306	454	392	421	453	5.61	6.42	6.89	7.51	6.82	7.5	6.04	5.67	7	7.61	7.17	7.23	7.69	8.9	9.67	10.83	9.65	10.81	8.74	8.21	10.15	11.1	10.62	10.64	-0.0266407	0.781485	0.955633	DOWN
ENSG00000005302	X	11758159	11775772	+	known	protein_coding	MSL3	MSL complex subunit 3 [Source:HGNC Symbol;Acc:HGNC:7370]	ENST00000312196,ENST00000337339,ENST00000361672,ENST00000380691,ENST00000380692,ENST00000380693,ENST00000398527,ENST00000421368,ENST00000467141,ENST00000468149,ENST00000473380,ENST00000476743,ENST00000478462,ENST00000482871,ENST00000483645,ENST00000494268,ENST00000647599,ENST00000647701,ENST00000647839,ENST00000647857,ENST00000647869,ENST00000647985,ENST00000648013,ENST00000648120,ENST00000648207…	1075	1052	977	803	914	1067	852	777	900	687	790	879	17.34	18.43	16.96	17.27	18.18	16.05	17.17	18.48	15.9	15.74	16.48	15.89	23.75	25.54	23.81	24.88	25.72	23.14	24.85	26.77	23.05	22.96	24.41	23.39	-0.132361	0.0504536	0.221818	DOWN
ENSG00000005339	16	3725054	3880713	-	known	protein_coding	CREBBP	CREB binding protein [Source:HGNC Symbol;Acc:HGNC:2348]	ENST00000262367,ENST00000382070,ENST00000570939,ENST00000571763,ENST00000571826,ENST00000572134,ENST00000572569,ENST00000573517,ENST00000573672,ENST00000574740,ENST00000575237,ENST00000576720,ENST00000634839,ENST00000635753,ENST00000635899,ENST00000635919,ENST00000636002,ENST00000636895,ENST00000637492,ENST00000638158	3007	3104	3115	2932	2893	3585	2774	2386	2787	2613	2844	3102	17.7	15.75	18.08	21.66	18.15	21.06	20.67	20.84	18.55	21.57	23.97	24.77	24.24	21.83	25.4	31.22	25.67	30.35	29.92	30.18	26.89	31.45	35.49	36.46	-0.208144	0.000105054	0.001159	DOWN
ENSG00000005379	17	58301228	58328795	-	known	protein_coding	TSPOAP1	TSPO associated protein 1 [Source:HGNC Symbol;Acc:HGNC:16831]	ENST00000268893,ENST00000343736,ENST00000577871,ENST00000578486,ENST00000578511,ENST00000580669,ENST00000581675,ENST00000581692,ENST00000582679,ENST00000583624,ENST00000585149	0	4	1	1	0	2	0	1	0	0	0	0	0	0.09	0.01	0.01	0	0.02	0	0.01	0	0	0	0	0	0.12	0.01	0.02	0	0.03	0	0.01	0	0	0	0	1.74686	0.422024	0.900244	UP
ENSG00000005381	17	58269855	58280935	-	known	protein_coding	MPO	myeloperoxidase [Source:HGNC Symbol;Acc:HGNC:7218]	ENST00000225275,ENST00000577220,ENST00000578493,ENST00000580005,ENST00000581022	0	0	0	0	0	0	0	0	0	0	0	0	0	0	0	0	0	0	0	0	0	0	0	0	0	0	0	0	0	0	0	0	0	0	0	0	0	1	1	FLAT
ENSG00000005421	7	95297676	95324532	-	known	protein_coding	PON1	paraoxonase 1 [Source:HGNC Symbol;Acc:HGNC:9204]	ENST00000222381,ENST00000433729,ENST00000462594,ENST00000470502	0	1	0	0	0	0	0	0	0	0	0	0	0	0.13	0	0	0	0	0	0	0	0	0	0	0	0.18	0	0	0	0	0	0	0	0	0	0	-0.321841	0.89615	0.955633	DOWN
ENSG00000005436	2	75652000	75710985	-	known	protein_coding	GCFC2	GC-rich sequence DNA-binding factor 2 [Source:HGNC Symbol;Acc:HGNC:1317]	ENST00000321027,ENST00000409857,ENST00000427862,ENST00000442309,ENST00000470197,ENST00000470285,ENST00000470503,ENST00000472230,ENST00000486016,ENST00000492826,ENST00000541687	926	900	881	807	798	1055	613	593	715	632	754	813	20.75	18.53	21.01	18.34	21.36	20.47	17.52	17.76	22.01	17.39	20.89	21.19	28.42	25.69	29.52	26.44	30.21	29.5	25.37	25.73	31.92	25.36	30.94	31.19	0.0694543	0.365872	0.83922	UP
ENSG00000005448	2	74421678	74425755	+	known	protein_coding	WDR54	WD repeat domain 54 [Source:HGNC Symbol;Acc:HGNC:25770]	ENST00000348227,ENST00000409791,ENST00000461531,ENST00000465134,ENST00000468778,ENST00000469321,ENST00000469932,ENST00000475328,ENST00000480089,ENST00000482605,ENST00000482880,ENST00000493982	1810	1622	1575	955	1319	1504	1075	893	1079	749	789	821	84.2	77.03	81.79	59.84	73.29	69.87	66.42	64.3	64.32	55.42	50.6	48.98	115.32	106.78	114.88	86.23	103.67	100.7	96.15	93.13	93.27	80.81	74.93	72.09	0.290293	2.01478e-06	3.41967e-05	UP
ENSG00000005469	7	87345681	87399795	+	known	protein_coding	CROT	carnitine O-octanoyltransferase [Source:HGNC Symbol;Acc:HGNC:2366]	ENST00000331536,ENST00000412227,ENST00000419147,ENST00000442291,ENST00000469785,ENST00000479014,ENST00000488850	340	323	244	224	287	342	185	163	222	166	222	225	6.06	7.07	5.33	6.88	7.04	7.54	5.4	5.13	5.95	5.13	6.06	6.59	8.3	9.8	7.48	9.91	9.95	10.87	7.82	7.43	8.63	7.48	8.98	9.7	0.24271	0.0757963	0.302597	UP
ENSG00000005471	7	87401697	87480435	-	known	protein_coding	ABCB4	ATP binding cassette subfamily B member 4 [Source:HGNC Symbol;Acc:HGNC:45]	ENST00000265723,ENST00000358400,ENST00000359206,ENST00000417608,ENST00000440025,ENST00000453593,ENST00000467079,ENST00000467983,ENST00000469770,ENST00000473795,ENST00000643670,ENST00000644106,ENST00000649586	68	59	57	34	60	68	62	55	66	40	64	59	1.71	1.29	1.11	0.78	1.21	1.21	2.28	0.97	1.09	0.73	1.76	1.56	2.35	1.78	1.55	1.13	1.71	1.75	3.31	1.41	1.58	1.06	2.61	2.3	-0.420226	0.0871576	0.334599	DOWN
ENSG00000005483	7	105014190	105115019	+	known	protein_coding	KMT2E	lysine methyltransferase 2E [Source:HGNC Symbol;Acc:HGNC:18541]	ENST00000257745,ENST00000311117,ENST00000334884,ENST00000468607,ENST00000473063,ENST00000474203,ENST00000476671,ENST00000478079,ENST00000478990,ENST00000479838,ENST00000480368,ENST00000482560,ENST00000485619,ENST00000495267,ENST00000496191,ENST00000622386,ENST00000667857	1232	1273	1211	1171	1226	1535	1138	999	1155	1087	1241	1313	12.8	11.52	12.47	14.93	14.12	15.38	14.79	16.59	14.68	16.3	14.81	15.71	17.52	15.97	17.51	21.52	19.97	22.17	21.42	24.03	21.29	23.77	21.93	23.12	-0.250826	9.73465e-05	0.00108285	DOWN
ENSG00000005486	7	75842602	75888926	+	known	protein_coding	RHBDD2	rhomboid domain containing 2 [Source:HGNC Symbol;Acc:HGNC:23082]	ENST00000006777,ENST00000318622,ENST00000428119,ENST00000454791,ENST00000466232,ENST00000467406,ENST00000468304,ENST00000468644,ENST00000476218	1682	1638	1483	1163	1329	1497	1134	953	1219	880	957	992	51.08	52.24	50.46	47.28	47.67	46.96	45.91	42.72	46.61	41.91	38.02	38.4	69.96	72.41	70.88	68.13	67.43	67.68	66.46	61.87	67.59	61.11	56.3	56.51	0.114817	0.0523557	0.227946	UP
ENSG00000005513	16	981770	986979	+	known	protein_coding	SOX8	SRY-box transcription factor 8 [Source:HGNC Symbol;Acc:HGNC:11203]	ENST00000293894,ENST00000566034	191	166	158	121	141	174	117	126	136	119	125	142	2.56	2.36	2.41	2.24	2.31	2.38	2.19	2.69	2.41	2.5	2.37	2.51	3.51	3.27	3.39	3.23	3.27	3.42	3.17	3.9	3.5	3.64	3.51	3.7	0.00765723	0.946898	0.977002	UP
ENSG00000005700	6	82169986	82247754	-	known	protein_coding	IBTK	inhibitor of Bruton tyrosine kinase [Source:HGNC Symbol;Acc:HGNC:17853]	ENST00000306270,ENST00000369751,ENST00000445419,ENST00000471036,ENST00000503400,ENST00000503631,ENST00000505222,ENST00000508381,ENST00000510291,ENST00000610980	1665	1717	1702	1418	1369	2005	1510	1425	1718	1334	1589	1658	12.72	13.82	14.21	14.87	12.9	15.4	15.63	16.3	16.85	16.52	17.03	16.85	17.42	19.16	19.96	21.44	18.25	22.19	22.62	23.61	24.44	24.09	25.22	24.81	-0.295551	1.19622e-06	2.15052e-05	DOWN
ENSG00000005801	11	3339261	3379222	-	known	protein_coding	ZNF195	zinc finger protein 195 [Source:HGNC Symbol;Acc:HGNC:12986]	ENST00000005082,ENST00000330692,ENST00000343338,ENST00000354599,ENST00000399602,ENST00000427810,ENST00000429541,ENST00000438262,ENST00000524857,ENST00000525313,ENST00000525502,ENST00000526501,ENST00000526540,ENST00000526598,ENST00000526601,ENST00000527386,ENST00000528218,ENST00000528410,ENST00000528636,ENST00000528796,ENST00000529085,ENST00000529228,ENST00000529678,ENST00000529789,ENST00000530643…	1238	1163	1086	1133	1261	1447	737	712	762	749	815	973	28.94	27.04	27.59	30.91	31.79	31.95	20.9	22.44	19.98	24.11	22.6	27.41	39.64	37.49	38.76	44.55	44.96	46.04	30.25	32.5	28.98	35.16	33.47	40.34	0.224713	0.00137058	0.0110598	UP
ENSG00000005810	13	77044657	77327094	-	known	protein_coding	MYCBP2	MYC binding protein 2 [Source:HGNC Symbol;Acc:HGNC:23386]	ENST00000357337,ENST00000429715,ENST00000462987,ENST00000466564,ENST00000474882,ENST00000482517,ENST00000485061,ENST00000486679,ENST00000491491,ENST00000498073,ENST00000544440,ENST00000612956	2808	2834	2751	2747	2730	3838	2727	2651	3154	2230	2857	2867	32.31	28.39	31.01	36.77	35.38	37.89	36.31	36.19	38.02	35.09	37.64	36.59	44.26	39.36	43.56	53	50.05	54.61	52.57	52.41	55.13	51.16	55.74	53.86	-0.449012	1.93988e-18	3.14874e-16	DOWN
ENSG00000005812	13	76992598	77027195	-	known	protein_coding	FBXL3	F-box and leucine rich repeat protein 3 [Source:HGNC Symbol;Acc:HGNC:13599]	ENST00000355619,ENST00000417323,ENST00000470210,ENST00000472949,ENST00000477982,ENST00000485797	2029	2201	1980	1635	1741	2094	1433	1348	1712	1408	1555	1793	27.95	31.28	32.14	30.59	28.91	30.54	26.18	27.48	30.03	30	29.46	32.19	38.28	43.36	45.14	44.09	40.89	44.02	37.9	39.8	43.55	43.74	43.63	47.38	0.0441349	0.47905	0.941794	UP
ENSG00000005844	16	30472719	30523185	+	known	protein_coding	ITGAL	integrin subunit alpha L [Source:HGNC Symbol;Acc:HGNC:6148]	ENST00000356798,ENST00000358164,ENST00000433423,ENST00000562020,ENST00000562652,ENST00000562857,ENST00000563615,ENST00000564118,ENST00000564632,ENST00000564935,ENST00000565348,ENST00000565864,ENST00000566149,ENST00000566267,ENST00000568012,ENST00000568926,ENST00000568987,ENST00000569570,ENST00000569725	16	9	27	15	9	26	22	20	15	8	18	16	0.4	0.3	0.44	0.59	0.15	0.47	1.45	0.65	0.75	0.63	0.57	0.32	0.55	0.42	0.62	0.85	0.21	0.68	2.1	0.94	1.09	0.92	0.84	0.46	-0.552899	0.262528	0.708769	DOWN
ENSG00000005882	17	50094737	50112152	+	known	protein_coding	PDK2	pyruvate dehydrogenase kinase 2 [Source:HGNC Symbol;Acc:HGNC:8810]	ENST00000007708,ENST00000503076,ENST00000503176,ENST00000503614,ENST00000505440,ENST00000505897,ENST00000506242,ENST00000506647,ENST00000508030,ENST00000508960,ENST00000510219,ENST00000511026,ENST00000512204,ENST00000512238,ENST00000515040,ENST00000614357	1192	1264	1069	790	890	1049	754	669	796	628	597	700	32.05	34.46	39.44	30.17	30.61	26.66	28.96	28.24	26.71	31.33	27.59	32.7	43.89	47.76	55.39	43.48	43.29	38.42	41.93	40.91	38.73	45.69	40.86	48.12	0.240378	0.000680279	0.00603048	UP
ENSG00000005884	17	50055968	50090481	+	known	protein_coding	ITGA3	integrin subunit alpha 3 [Source:HGNC Symbol;Acc:HGNC:6139]	ENST00000007722,ENST00000320031,ENST00000504417,ENST00000505306,ENST00000505552,ENST00000505612,ENST00000506401,ENST00000506437,ENST00000506827,ENST00000507771,ENST00000508100,ENST00000510809,ENST00000512553,ENST00000514834,ENST00000515147,ENST00000570989	704	589	554	435	509	550	540	474	535	447	500	536	8.4	8.18	7.05	9.25	9.06	6.9	7.55	8.4	7.73	9.43	9.33	9.51	11.51	11.33	9.91	13.33	12.81	9.94	10.94	12.17	11.2	13.75	13.82	14	-0.178338	0.0499811	0.22029	DOWN
ENSG00000005889	X	24149173	24216255	+	known	protein_coding	ZFX	zinc finger protein X-linked [Source:HGNC Symbol;Acc:HGNC:12869]	ENST00000304543,ENST00000338565,ENST00000379177,ENST00000379188,ENST00000419690,ENST00000428571,ENST00000459724,ENST00000474385,ENST00000480195,ENST00000497813,ENST00000539115	1085	1048	1062	988	1061	1327	812	659	796	679	750	848	9.7	10.11	9.69	12.13	11.08	10.82	9.44	9.72	9.32	9.49	9.91	9.95	13.29	14.02	13.61	17.48	15.67	15.59	13.67	14.08	13.52	13.84	14.67	14.65	0.0721142	0.330303	0.800544	UP
ENSG00000005893	X	120426148	120469365	-	known	protein_coding	LAMP2	lysosomal associated membrane protein 2 [Source:HGNC Symbol;Acc:HGNC:6501]	ENST00000200639,ENST00000371335,ENST00000434600,ENST00000486593	3559	3648	3301	2884	2927	3810	2962	2715	3313	2316	2870	3123	46.92	50.42	48.84	48.76	41.28	46.92	46.26	45.52	54.5	40.47	43.75	44.85	64.26	69.88	68.6	70.26	58.39	67.62	66.97	65.93	79.03	59	64.8	66.01	-0.200348	6.12828e-06	9.32046e-05	DOWN
ENSG00000005961	17	44372180	44389649	-	known	protein_coding	ITGA2B	integrin subunit alpha 2b [Source:HGNC Symbol;Acc:HGNC:6138]	ENST00000262407,ENST00000587295,ENST00000589645,ENST00000591990,ENST00000592075,ENST00000592226,ENST00000592253,ENST00000592462,ENST00000592944,ENST00000648408	507	398	350	295	326	388	343	302	335	249	227	311	11.11	8.9	9.25	10.06	8.86	9.57	11.04	11.65	10.63	10.67	8.39	10.42	15.21	12.34	13	14.49	12.53	13.79	15.97	16.87	15.42	15.55	12.42	15.34	-0.0796401	0.508613	0.955633	DOWN
ENSG00000005981	7	95478444	95540233	+	known	protein_coding	ASB4	ankyrin repeat and SOCS box containing 4 [Source:HGNC Symbol;Acc:HGNC:16009]	ENST00000257621,ENST00000325885,ENST00000428113	0	0	2	0	0	0	0	0	1	0	0	0	0	0	0.03	0	0	0	0	0	0.02	0	0	0	0	0	0.04	0	0	0	0	0	0.02	0	0	0	0.782086	0.857938	0.955633	UP
ENSG00000006007	16	19501693	19522123	-	known	protein_coding	GDE1	glycerophosphodiester phosphodiesterase 1 [Source:HGNC Symbol;Acc:HGNC:29644]	ENST00000353258,ENST00000563645,ENST00000564172,ENST00000569773,ENST00000569899	1842	1883	1763	1371	1683	1980	1310	1061	1484	1282	1460	1479	36.48	38.45	41.45	35.61	39.75	39.63	35.63	33.29	33.85	35.42	33.11	32.78	49.97	53.3	58.22	51.32	56.23	57.12	51.57	48.21	49.09	51.64	49.03	48.25	0.0916096	0.152558	0.501563	UP
ENSG00000006015	19	18588685	18592336	+	known	protein_coding	REX1BD	required for excision 1-B domain containing [Source:HGNC Symbol;Acc:HGNC:26098]	ENST00000358607,ENST00000450195,ENST00000595077,ENST00000595490,ENST00000597371,ENST00000598375,ENST00000600997,ENST00000601736	520	554	375	377	461	498	273	264	414	289	339	364	28.78	32.52	23.79	23.45	27.77	25.82	19.13	21.07	31.19	25.92	26.43	25.05	39.41	45.08	33.41	33.79	39.28	37.22	27.69	30.52	45.23	37.79	39.14	36.87	0.185589	0.172299	0.544078	UP
ENSG00000006016	19	18572220	18607741	-	known	protein_coding	CRLF1	cytokine receptor like factor 1 [Source:HGNC Symbol;Acc:HGNC:2364]	ENST00000392386,ENST00000593286,ENST00000594325,ENST00000596360,ENST00000597131	104	74	65	28	42	45	53	41	56	25	20	36	7.08	5.35	4.48	1.82	2.6	3.85	5.46	2.32	4.68	2.03	2.01	4.26	9.69	7.41	6.29	2.63	3.68	5.54	7.9	3.37	6.78	2.96	2.98	6.26	0.266341	0.294975	0.755165	UP
ENSG00000006025	17	47807372	47821834	-	known	protein_coding	OSBPL7	oxysterol binding protein like 7 [Source:HGNC Symbol;Acc:HGNC:16387]	ENST00000007414,ENST00000392507,ENST00000578461,ENST00000579728,ENST00000580140,ENST00000580226,ENST00000580808,ENST00000583167,ENST00000584698,ENST00000585051,ENST00000613735	660	578	532	470	542	559	490	448	484	371	421	449	10.8	10.1	11.17	11.48	10.78	11.27	12.62	12.53	10.87	11.07	10.59	10.46	14.79	13.99	15.69	16.55	15.25	16.24	18.27	18.15	15.76	16.14	15.69	15.4	-0.117978	0.205894	0.609332	DOWN
ENSG00000006042	17	32927910	32945106	+	known	protein_coding	TMEM98	transmembrane protein 98 [Source:HGNC Symbol;Acc:HGNC:24529]	ENST00000261713,ENST00000394642,ENST00000395149,ENST00000439138,ENST00000578289,ENST00000579849,ENST00000582227,ENST00000583120,ENST00000583437	1500	1463	1283	925	1130	1322	896	787	896	702	765	802	51.5	51.51	46.58	41.59	45.8	43.31	42.93	37.79	36.79	35.98	34.66	33.45	70.54	71.4	65.42	59.93	64.79	62.42	62.15	54.73	53.35	52.47	51.33	49.23	0.289283	7.28415e-06	0.000108792	UP
ENSG00000006047	17	7288263	7294639	-	known	protein_coding	YBX2	Y-box binding protein 2 [Source:HGNC Symbol;Acc:HGNC:17948]	ENST00000007699,ENST00000570627,ENST00000570720,ENST00000571127,ENST00000571464,ENST00000571485,ENST00000571834	151	98	115	89	103	152	104	112	111	108	102	142	3.75	2.33	2.67	2.79	2.46	2.81	3.51	3.11	3.96	5.5	3.3	3.94	5.14	3.23	3.75	4.02	3.48	4.05	5.08	4.5	5.75	8.02	4.89	5.8	-0.285213	0.154484	0.506142	DOWN
ENSG00000006059	17	41346092	41350828	-	known	protein_coding	KRT33A	keratin 33A [Source:HGNC Symbol;Acc:HGNC:6450]	ENST00000007735	0	0	1	0	1	0	0	0	0	0	0	0	0	0	0.04	0	0.05	0	0	0	0	0	0	0	0	0	0.06	0	0.07	0	0	0	0	0	0	0	-0.217914	0.89615	0.955633	DOWN
ENSG00000006062	17	45263119	45317029	-	known	protein_coding	MAP3K14	mitogen-activated protein kinase kinase kinase 14 [Source:HGNC Symbol;Acc:HGNC:6853]	ENST00000344686,ENST00000376926,ENST00000586644,ENST00000592267,ENST00000617331	330	308	281	280	310	400	223	181	220	180	213	203	3.84	3.83	3.69	4.2	4.21	4.6	3.35	3.04	3.01	3.16	3.07	2.66	5.26	5.31	5.18	6.05	5.95	6.62	4.86	4.4	4.36	4.61	4.55	3.92	0.131892	0.288465	0.745937	UP
ENSG00000006071	11	17392498	17476879	-	known	protein_coding	ABCC8	ATP binding cassette subfamily C member 8 [Source:HGNC Symbol;Acc:HGNC:59]	ENST00000302539,ENST00000389817,ENST00000524561,ENST00000525022,ENST00000526002,ENST00000526037,ENST00000526168,ENST00000526921,ENST00000527905,ENST00000528202,ENST00000528374,ENST00000529967,ENST00000530147,ENST00000531137,ENST00000531642,ENST00000531891,ENST00000531911,ENST00000532220,ENST00000532728,ENST00000612903,ENST00000635881,ENST00000642271,ENST00000642579,ENST00000642611,ENST00000642902…	416	343	367	369	376	474	346	279	287	298	341	408	6.81	7.51	8.42	8.48	7.92	9.09	9.13	6.8	4.85	7.16	6.69	7.57	9.32	10.4	11.82	12.21	11.2	13.11	13.22	9.85	7.04	10.44	9.91	11.14	-0.12731	0.294804	0.754932	DOWN
ENSG00000006116	16	24255553	24362801	+	known	protein_coding	CACNG3	calcium voltage-gated channel auxiliary subunit gamma 3 [Source:HGNC Symbol;Acc:HGNC:1407]	ENST00000005284	0	0	0	0	0	0	0	0	0	0	0	0	0	0	0	0	0	0	0	0	0	0	0	0	0	0	0	0	0	0	0	0	0	0	0	0	0	1	1	FLAT
ENSG00000006118	11	60924463	60937159	+	known	protein_coding	TMEM132A	transmembrane protein 132A [Source:HGNC Symbol;Acc:HGNC:31092]	ENST00000005286,ENST00000453848,ENST00000534983,ENST00000535480,ENST00000536409,ENST00000536928,ENST00000537065,ENST00000537110,ENST00000538090,ENST00000540112,ENST00000540276,ENST00000543732,ENST00000544065,ENST00000544098	1880	1888	1564	1017	1295	1269	1160	1077	1345	849	806	965	40.14	46.26	39.91	35.41	35.85	28.86	34.76	37.87	41.3	31.27	26.02	30.6	54.98	64.12	56.05	51.04	50.71	41.6	50.33	54.84	59.89	45.59	38.54	45.03	0.146317	0.0185775	0.100303	UP
ENSG00000006125	17	35578046	35726413	+	known	protein_coding	AP2B1	adaptor related protein complex 2 subunit beta 1 [Source:HGNC Symbol;Acc:HGNC:563]	ENST00000587805,ENST00000588093,ENST00000588116,ENST00000589774,ENST00000590432,ENST00000590538,ENST00000591561,ENST00000591610,ENST00000592167,ENST00000593014,ENST00000610402,ENST00000612035,ENST00000612116,ENST00000614600,ENST00000616681,ENST00000616784,ENST00000618940,ENST00000619183,ENST00000620039,ENST00000621668,ENST00000621914,ENST00000628168	6492	6352	6101	4280	4888	6361	6400	5527	6966	4712	5609	5480	57.44	56.78	58.56	49.7	52.19	55.11	71.99	71	76.51	65.03	68.57	68.88	78.67	78.7	82.25	71.62	73.82	79.43	104.22	102.82	110.95	94.83	101.54	101.38	-0.419039	6.42466e-31	4.9041e-28	DOWN
ENSG00000006128	7	97732084	97740472	+	known	protein_coding	TAC1	tachykinin precursor 1 [Source:HGNC Symbol;Acc:HGNC:11517]	ENST00000319273,ENST00000346867,ENST00000350485,ENST00000491437,ENST00000495916	23	25	25	16	19	36	14	17	20	14	26	20	1.24	1.57	1.56	1.12	1.41	2.15	1.18	1.45	1.29	1.12	1.99	1.31	1.7	2.18	2.19	1.62	1.99	3.1	1.71	2.11	1.87	1.64	2.95	1.92	0.092424	0.829395	0.955633	UP
ENSG00000006194	16	3263800	3301401	+	known	protein_coding	ZNF263	zinc finger protein 263 [Source:HGNC Symbol;Acc:HGNC:13056]	ENST00000219069,ENST00000538765,ENST00000572748,ENST00000573578,ENST00000574253,ENST00000574674,ENST00000575332,ENST00000575823	811	887	791	766	896	1063	523	439	529	527	528	611	13.4	17.49	15.29	18.66	19.43	19.9	13.03	11.75	13.01	14.06	13	13.47	18.36	24.24	21.47	26.88	27.49	28.69	18.86	17.02	18.87	20.5	19.26	19.82	0.315207	0.000186213	0.00193425	UP
ENSG00000006210	16	57372477	57385044	+	known	protein_coding	CX3CL1	C-X3-C motif chemokine ligand 1 [Source:HGNC Symbol;Acc:HGNC:10647]	ENST00000006053,ENST00000563383,ENST00000564948,ENST00000565912	9	2	0	4	4	2	4	5	8	2	1	1	0.36	0.03	0	0.08	0.13	0.03	0.07	0.38	0.14	0.04	0.02	0.02	0.49	0.04	0	0.11	0.19	0.04	0.11	0.55	0.2	0.06	0.03	0.03	-1.10522	0.277997	0.732414	DOWN
ENSG00000006282	17	50543058	50555852	+	known	protein_coding	SPATA20	spermatogenesis associated 20 [Source:HGNC Symbol;Acc:HGNC:26125]	ENST00000006658,ENST00000356488,ENST00000502911,ENST00000503063,ENST00000503127,ENST00000504265,ENST00000504271,ENST00000504334,ENST00000505085,ENST00000505336,ENST00000505456,ENST00000505559,ENST00000505656,ENST00000508528,ENST00000508598,ENST00000510917,ENST00000511347,ENST00000511605,ENST00000511845,ENST00000511937,ENST00000512181,ENST00000512416,ENST00000513618,ENST00000515526,ENST00000515619…	1718	1469	1324	1064	1373	1559	1002	937	1047	890	875	973	36.36	34.76	30.29	32.41	34.01	32.75	29.56	29.83	26.09	29.46	25.22	29.55	49.8	48.19	42.54	46.71	48.11	47.2	42.8	43.2	37.83	42.95	37.35	43.5	0.161353	0.0182504	0.0989909	UP
ENSG00000006283	17	50560715	50627474	+	known	protein_coding	CACNA1G	calcium voltage-gated channel subunit alpha1 G [Source:HGNC Symbol;Acc:HGNC:1394]	ENST00000352832,ENST00000354983,ENST00000358244,ENST00000359106,ENST00000360761,ENST00000416767,ENST00000429973,ENST00000442258,ENST00000502264,ENST00000503436,ENST00000503485,ENST00000503607,ENST00000504076,ENST00000505165,ENST00000506406,ENST00000506520,ENST00000507336,ENST00000507510,ENST00000507609,ENST00000507896,ENST00000510115,ENST00000510366,ENST00000511765,ENST00000511768,ENST00000512389…	89	73	85	39	51	61	86	61	69	41	36	48	0.86	0.5	0.77	0.31	0.43	0.5	0.9	0.61	0.49	0.49	0.42	0.46	1.18	0.7	1.08	0.45	0.61	0.72	1.3	0.88	0.71	0.71	0.62	0.68	-0.230573	0.311364	0.777686	DOWN
ENSG00000006327	16	3018445	3022383	+	known	protein_coding	TNFRSF12A	TNF receptor superfamily member 12A [Source:HGNC Symbol;Acc:HGNC:18152]	ENST00000326577,ENST00000341627,ENST00000571351,ENST00000573001,ENST00000574699,ENST00000575124,ENST00000575836	752	551	504	196	340	357	648	537	761	484	581	530	41.82	30.56	30.73	14.75	22.17	19.68	47.42	44.07	50.32	39.76	44.85	36.58	57.28	42.36	43.16	21.26	31.36	28.37	68.64	63.83	72.97	57.97	66.41	53.84	-0.533598	3.85187e-07	7.84344e-06	DOWN
ENSG00000006377	7	97005553	97011040	+	known	protein_coding	DLX6	distal-less homeobox 6 [Source:HGNC Symbol;Acc:HGNC:2919]	ENST00000493273,ENST00000518156,ENST00000555308	206	181	165	113	162	162	140	117	141	93	106	125	6.02	5.51	5.96	4.77	5.47	4.18	6.29	5.17	6.71	4.31	3.87	4.66	8.24	7.63	8.37	6.88	7.74	6.02	9.1	7.49	9.73	6.28	5.74	6.85	0.0431368	0.77976	0.955633	UP
ENSG00000006432	14	70722526	70809534	-	known	protein_coding	MAP3K9	mitogen-activated protein kinase kinase kinase 9 [Source:HGNC Symbol;Acc:HGNC:6861]	ENST00000381250,ENST00000553414,ENST00000554024,ENST00000554146,ENST00000554752,ENST00000555993,ENST00000611979	462	457	455	436	474	619	528	468	537	467	540	540	2.12	2	2.27	2.52	2.47	2.61	3.21	3.02	2.88	3.34	3.51	3.04	2.9	2.77	3.19	3.63	3.49	3.77	4.65	4.37	4.17	4.88	5.2	4.47	-0.583691	1.99898e-10	7.80873e-09	DOWN
ENSG00000006451	7	39623565	39708120	+	known	protein_coding	RALA	RAS like proto-oncogene A [Source:HGNC Symbol;Acc:HGNC:9839]	ENST00000005257,ENST00000434466,ENST00000436179,ENST00000466491,ENST00000468201	1292	1286	1245	938	1040	1289	1079	966	1187	912	1177	1214	22.54	22.71	22.97	21.88	21.24	22.05	24.08	24.74	26.25	24.54	27.34	27.05	30.87	31.48	32.26	31.53	30.05	31.77	34.86	35.84	38.07	35.78	40.49	39.82	-0.181409	0.00356928	0.0252081	DOWN
ENSG00000006453	7	98291650	98401090	-	known	protein_coding	BAIAP2L1	BAR/IMD domain containing adaptor protein 2 like 1 [Source:HGNC Symbol;Acc:HGNC:21649]	ENST00000005260,ENST00000462558,ENST00000473569,ENST00000479789,ENST00000480580	1412	1359	1311	845	1036	1317	1105	892	1097	828	908	1034	17.66	18.51	18.5	14.92	15.8	17.19	20.37	17.05	18.46	16.88	17.95	19.01	24.19	25.66	25.99	21.5	22.36	24.77	29.49	24.7	26.77	24.62	26.58	27.97	-0.0239134	0.695733	0.955633	DOWN
ENSG00000006459	7	140084746	140176983	-	known	protein_coding	KDM7A	lysine demethylase 7A [Source:HGNC Symbol;Acc:HGNC:22224]	ENST00000397560,ENST00000472616,ENST00000478996	1060	1121	1118	943	967	1287	1197	1175	1354	1077	1408	1399	6.2	7.19	7.71	7.01	6.3	6.85	10.62	10.25	9.57	8.21	9.26	12.21	8.49	9.97	10.83	10.1	8.91	9.87	15.38	14.84	13.88	11.98	13.71	17.98	-0.600408	2.79557e-17	3.74195e-15	DOWN
ENSG00000006468	7	13891229	13991425	-	known	protein_coding	ETV1	ETS variant transcription factor 1 [Source:HGNC Symbol;Acc:HGNC:3490]	ENST00000242066,ENST00000399357,ENST00000403527,ENST00000403685,ENST00000405192,ENST00000405218,ENST00000405358,ENST00000420159,ENST00000421381,ENST00000430479,ENST00000431887,ENST00000433547,ENST00000438956,ENST00000443137,ENST00000443608,ENST00000460438,ENST00000472931,ENST00000476355,ENST00000476720,ENST00000483075,ENST00000485475,ENST00000493831,ENST00000497115	48	54	56	19	16	27	47	33	41	21	20	15	1.21	1.14	2.35	0.79	0.4	0.3	0.58	1.43	1.43	0.52	1.14	0.6	1.65	1.58	3.31	1.14	0.57	0.43	0.83	2.06	2.07	0.75	1.68	0.88	-0.0312614	0.904051	0.956852	DOWN
ENSG00000006530	7	141551278	141655244	+	known	protein_coding	AGK	acylglycerol kinase [Source:HGNC Symbol;Acc:HGNC:21869]	ENST00000465241,ENST00000473247,ENST00000473884,ENST00000492693,ENST00000494053,ENST00000494688,ENST00000495028,ENST00000496273,ENST00000496784,ENST00000629555,ENST00000647568,ENST00000647898,ENST00000648068,ENST00000648395,ENST00000648489,ENST00000648690,ENST00000649014,ENST00000649286,ENST00000649365,ENST00000649538,ENST00000649790,ENST00000649914,ENST00000650006,ENST00000650365,ENST00000650547	2633	2790	2561	2149	2494	2948	1889	1663	1999	1743	1997	2159	54.04	56.33	60.5	60.54	60.51	58.83	49.98	49.48	48.7	52.39	54.02	56.17	74.02	78.08	84.98	87.24	85.59	84.79	72.35	71.66	70.62	76.39	80	82.67	0.0998597	0.0552212	0.237963	UP
ENSG00000006534	11	68008578	68029282	+	known	protein_coding	ALDH3B1	aldehyde dehydrogenase 3 family member B1 [Source:HGNC Symbol;Acc:HGNC:410]	ENST00000342456,ENST00000527514,ENST00000612297,ENST00000614849,ENST00000615368,ENST00000615463,ENST00000616697,ENST00000617288,ENST00000617449,ENST00000619675	24	17	17	16	22	14	17	12	13	17	13	21	0.48	0.43	0.29	0.5	0.43	0.25	0.43	0.38	0.47	0.58	0.45	0.34	0.66	0.59	0.41	0.72	0.61	0.37	0.62	0.56	0.68	0.84	0.66	0.5	0.031594	0.943164	0.975564	UP
ENSG00000006555	1	54779712	54801323	-	known	protein_coding	TTC22	tetratricopeptide repeat domain 22 [Source:HGNC Symbol;Acc:HGNC:26067]	ENST00000371274,ENST00000371276,ENST00000448308,ENST00000474654,ENST00000488771	0	0	0	0	0	0	0	0	0	1	0	0	0	0	0	0	0	0	0	0	0	0.14	0	0	0	0	0	0	0	0	0	0	0	0.21	0	0	0	1	1	FLAT
ENSG00000006576	7	77798792	77957503	+	known	protein_coding	PHTF2	putative homeodomain transcription factor 2 [Source:HGNC Symbol;Acc:HGNC:13411]	ENST00000248550,ENST00000275575,ENST00000307305,ENST00000415251,ENST00000416283,ENST00000422959,ENST00000424760,ENST00000450574,ENST00000454592,ENST00000468351,ENST00000470215,ENST00000479515	1070	1042	1008	688	717	869	969	887	1011	702	847	912	13.63	12.85	12.99	9.55	9.83	9.67	15.8	16.64	15.37	12.4	13.85	14.11	18.67	17.81	18.24	13.77	13.9	13.94	22.88	24.1	22.28	18.08	20.51	20.76	-0.305531	4.44928e-06	6.98116e-05	DOWN
ENSG00000006606	7	75769533	75789896	-	known	protein_coding	CCL26	C-C motif chemokine ligand 26 [Source:HGNC Symbol;Acc:HGNC:10625]	ENST00000005180,ENST00000394905	3	4	2	4	6	4	8	2	4	5	4	4	0.41	0.42	0.3	0.75	0.99	0.56	1.12	0.42	0.69	0.89	0.75	0.71	0.56	0.58	0.43	1.08	1.4	0.8	1.62	0.6	1	1.29	1.12	1.04	-1.04911	0.293611	0.753394	DOWN
ENSG00000006607	2	241356285	241494841	+	known	protein_coding	FARP2	FERM, ARH/RhoGEF and pleckstrin domain protein 2 [Source:HGNC Symbol;Acc:HGNC:16460]	ENST00000264042,ENST00000373287,ENST00000412332,ENST00000413432,ENST00000418082,ENST00000422951,ENST00000444371,ENST00000445489,ENST00000464142,ENST00000467260,ENST00000470617,ENST00000471447,ENST00000473082,ENST00000473510,ENST00000476799,ENST00000478489,ENST00000479427,ENST00000485051,ENST00000486736,ENST00000491425,ENST00000492868,ENST00000496470,ENST00000627550	1123	1202	1080	1013	1033	1268	933	856	1057	785	889	918	12.78	16.9	14.94	19.69	15.53	14.58	15	14.68	14.44	16.18	13.92	16.04	17.5	23.43	20.99	28.37	21.96	21.02	21.71	21.26	20.93	23.58	20.62	23.61	-0.165404	0.0151041	0.0847577	DOWN
ENSG00000006611	11	17493895	17544416	-	known	protein_coding	USH1C	USH1 protein network component harmonin [Source:HGNC Symbol;Acc:HGNC:12597]	ENST00000005226,ENST00000318024,ENST00000526181,ENST00000526313,ENST00000527020,ENST00000527551,ENST00000527720,ENST00000529563,ENST00000530700,ENST00000534556,ENST00000624811	186	159	181	120	144	177	123	102	126	69	103	117	4.82	4.07	5.09	4.87	3.69	4.6	4.28	6.43	3.88	3.65	3.82	3.62	6.6	5.64	7.14	7.01	5.21	6.63	6.2	9.32	5.63	5.33	5.66	5.33	0.16183	0.335921	0.807777	UP
ENSG00000006625	7	30496621	30504841	-	known	protein_coding	GGCT	gamma-glutamylcyclotransferase [Source:HGNC Symbol;Acc:HGNC:21705]	ENST00000005374,ENST00000275428,ENST00000409144,ENST00000409390,ENST00000409436,ENST00000426081,ENST00000440082,ENST00000447901	2199	2019	1983	1598	1812	2390	1548	1360	1769	1625	1897	1904	103.35	99.87	103.49	103.38	103.47	113.07	97.99	97.04	104.76	120.59	123.03	115.75	141.55	138.44	145.36	148.97	146.35	162.96	141.86	140.55	151.91	175.84	182.19	170.36	-0.0158354	0.757399	0.955633	DOWN
ENSG00000006634	7	87876216	87909553	+	known	protein_coding	DBF4	DBF4 zinc finger [Source:HGNC Symbol;Acc:HGNC:17364]	ENST00000265728,ENST00000413643,ENST00000430279,ENST00000431138,ENST00000486925,ENST00000495067,ENST00000498144,ENST00000498726	1218	1275	1183	974	1050	1317	833	770	905	882	931	1010	24.94	29.15	33.58	30.5	28.89	32.05	21.19	26.74	24.96	26.34	24.09	31.6	34.16	40.41	47.17	43.95	40.86	46.19	30.68	38.73	36.2	38.41	35.68	46.5	0.125765	0.0642854	0.266649	UP
ENSG00000006638	19	3594507	3606875	-	known	protein_coding	TBXA2R	thromboxane A2 receptor [Source:HGNC Symbol;Acc:HGNC:11608]	ENST00000375190,ENST00000411851,ENST00000587717,ENST00000589966	57	50	46	36	44	43	43	34	54	40	40	37	1.13	1.04	0.98	1.43	0.99	1.2	1.01	1.35	1.4	1.29	1.12	0.85	1.55	1.45	1.37	2.06	1.39	1.73	1.47	1.96	2.04	1.88	1.67	1.24	-0.192862	0.488831	0.948624	DOWN
ENSG00000006652	7	112422968	112481017	+	known	protein_coding	IFRD1	interferon related developmental regulator 1 [Source:HGNC Symbol;Acc:HGNC:5456]	ENST00000005558,ENST00000403825,ENST00000417662,ENST00000421296,ENST00000429071,ENST00000432734,ENST00000440625,ENST00000443101,ENST00000445335,ENST00000462155,ENST00000466459,ENST00000470441,ENST00000476927,ENST00000486688,ENST00000489994,ENST00000535603,ENST00000621379	3050	2822	2703	2118	2509	3045	2679	2358	2890	2285	2739	2770	56.44	52.14	53.77	54.68	57.49	58.65	62.4	66.88	67.36	66.19	72.87	65.17	77.3	72.27	75.53	78.8	81.32	84.53	90.34	96.86	97.68	96.51	107.92	95.92	-0.312418	1.14796e-12	6.47143e-11	DOWN
ENSG00000006659	19	39704481	39709444	+	known	protein_coding	LGALS14	galectin 14 [Source:HGNC Symbol;Acc:HGNC:30054]	ENST00000360675,ENST00000392052,ENST00000601802	0	0	0	0	0	0	0	0	0	0	0	0	0	0	0	0	0	0	0	0	0	0	0	0	0	0	0	0	0	0	0	0	0	0	0	0	0	1	1	FLAT
ENSG00000006695	17	14069490	14231736	+	known	protein_coding	COX10	cytochrome c oxidase assembly factor heme A:farnesyltransferase COX10 [Source:HGNC Symbol;Acc:HGNC:2260]	ENST00000261643,ENST00000429152,ENST00000458492,ENST00000580561,ENST00000581931,ENST00000664217,ENST00000670279	649	672	654	538	602	694	509	421	525	422	484	501	11.26	12.03	11.81	12.89	13.57	12.38	11.24	9.59	11.01	12.27	12.66	12.39	15.43	16.67	16.59	18.58	19.2	17.85	16.27	13.89	15.96	17.89	18.75	18.23	0.0195197	0.838031	0.955633	UP
ENSG00000006704	7	74453790	74602604	+	known	protein_coding	GTF2IRD1	GTF2I repeat domain containing 1 [Source:HGNC Symbol;Acc:HGNC:4661]	ENST00000265755,ENST00000424337,ENST00000455841,ENST00000470715,ENST00000476977,ENST00000486086,ENST00000489094	1339	1280	1222	960	1151	1247	1003	940	1022	871	982	973	26.97	26.52	27.68	22.99	27.92	21.31	25.75	23.27	22.98	26.65	22.9	22.45	36.93	36.76	38.87	33.13	39.49	30.71	37.27	33.7	33.32	38.86	33.91	33.05	-0.0570874	0.390516	0.869274	DOWN
ENSG00000006712	19	39385629	39391154	-	known	protein_coding	PAF1	PAF1 homolog, Paf1/RNA polymerase II complex component [Source:HGNC Symbol;Acc:HGNC:25459]	ENST00000221265,ENST00000416728,ENST00000595379,ENST00000595564,ENST00000595797,ENST00000597365,ENST00000598127,ENST00000598594	2024	1932	1840	1591	1693	1883	1426	1240	1554	1424	1508	1594	45.14	47.03	46.29	48.72	45.36	43.35	43.57	43.72	46.77	51.13	48.43	47.62	61.83	65.19	65.01	70.22	64.16	62.47	63.08	63.32	67.82	74.56	71.72	70.09	0.03366	0.535375	0.955633	UP
ENSG00000006715	7	38722974	38932394	-	known	protein_coding	VPS41	VPS41 subunit of HOPS complex [Source:HGNC Symbol;Acc:HGNC:12713]	ENST00000265745,ENST00000310301,ENST00000395969,ENST00000413141,ENST00000414632,ENST00000418457,ENST00000439468,ENST00000448833,ENST00000457055,ENST00000462429,ENST00000466017,ENST00000482217,ENST00000485955,ENST00000490924	1213	1345	1172	906	1080	1328	965	857	1035	692	866	985	17.72	22.07	18.67	21.42	19.18	20.44	22.15	18.66	20.05	16.2	23.96	18.82	24.27	30.59	26.22	30.87	27.13	29.46	32.07	27.03	29.08	23.62	35.48	27.7	-0.0401504	0.556312	0.955633	DOWN
ENSG00000006740	17	12789498	12991643	+	known	protein_coding	ARHGAP44	Rho GTPase activating protein 44 [Source:HGNC Symbol;Acc:HGNC:29096]	ENST00000262444,ENST00000340825,ENST00000379672,ENST00000538915,ENST00000544416,ENST00000578087,ENST00000578442,ENST00000580768,ENST00000581437,ENST00000583608,ENST00000584974,ENST00000616670	626	534	527	412	542	696	440	424	520	439	492	485	7.06	5.89	6.55	6.13	7.67	8.05	6.28	7.23	7.3	7.73	7.27	7.34	9.67	8.16	9.2	8.83	10.85	11.6	9.08	10.47	10.59	11.28	10.77	10.81	-0.142065	0.127266	0.442495	DOWN
ENSG00000006744	17	12991612	13018065	-	known	protein_coding	ELAC2	elaC ribonuclease Z 2 [Source:HGNC Symbol;Acc:HGNC:14198]	ENST00000338034,ENST00000395962,ENST00000426905,ENST00000446899,ENST00000465825,ENST00000476042,ENST00000480891,ENST00000484122,ENST00000487229,ENST00000491478,ENST00000492559,ENST00000578071,ENST00000578104,ENST00000578991,ENST00000580504,ENST00000581499,ENST00000583371,ENST00000584650,ENST00000609101,ENST00000609345,ENST00000609757	3209	3199	2869	2093	2511	2852	2032	1817	2115	1493	1616	1761	54.3	53.03	53.7	56.31	54.24	54.48	54.93	56.8	53.55	51.56	48.79	48.51	74.37	73.51	75.42	81.15	76.72	78.52	79.52	82.27	77.65	75.17	72.25	71.4	0.209274	6.31447e-06	9.56159e-05	UP
ENSG00000006747	7	12570577	12660182	+	known	protein_coding	SCIN	scinderin [Source:HGNC Symbol;Acc:HGNC:21695]	ENST00000297029,ENST00000341757,ENST00000417018,ENST00000436854,ENST00000473722,ENST00000476649,ENST00000486980,ENST00000518849,ENST00000519209,ENST00000523729	54	51	36	22	28	41	37	32	23	25	18	30	0.78	0.9	0.73	0.79	0.42	0.42	1.08	0.57	0.62	0.67	0.21	0.49	1.07	1.24	1.03	1.13	0.6	0.6	1.57	0.82	0.9	0.97	0.31	0.72	0.162674	0.603382	0.955633	UP
ENSG00000006756	X	2903972	2929349	-	known	protein_coding	ARSD	arylsulfatase D [Source:HGNC Symbol;Acc:HGNC:717]	ENST00000217890,ENST00000381154,ENST00000458014,ENST00000481340,ENST00000494870,ENST00000495294,ENST00000559324	1	0	0	0	0	0	0	0	0	0	0	0	0.02	0	0	0	0	0	0	0	0	0	0	0	0.03	0	0	0	0	0	0	0	0	0	0	0	-0.380764	0.89615	0.955633	DOWN
ENSG00000006757	X	7898247	7927739	-	known	protein_coding	PNPLA4	patatin like phospholipase domain containing 4 [Source:HGNC Symbol;Acc:HGNC:24887]	ENST00000381042,ENST00000442940,ENST00000444736,ENST00000537427	193	178	177	153	151	200	146	124	155	145	181	166	7.77	6.45	8.8	8.86	7.03	6.87	7.93	7.3	7.97	9.87	10.4	11.63	10.65	8.94	12.35	12.77	9.95	9.9	11.48	10.57	11.56	14.4	15.41	17.12	-0.0569369	0.705372	0.955633	DOWN
ENSG00000006788	17	10300865	10373130	-	known	protein_coding	MYH13	myosin heavy chain 13 [Source:HGNC Symbol;Acc:HGNC:7571]	ENST00000252172,ENST00000418404,ENST00000621918	1	0	0	2	0	0	0	0	0	0	0	0	0.01	0	0	0.02	0	0	0	0	0	0	0	0	0.01	0	0	0.03	0	0	0	0	0	0	0	0	-0.380764	0.89615	0.955633	DOWN
ENSG00000006831	12	1688574	1788674	+	known	protein_coding	ADIPOR2	adiponectin receptor 2 [Source:HGNC Symbol;Acc:HGNC:24041]	ENST00000357103,ENST00000535774,ENST00000537190,ENST00000537545,ENST00000540974,ENST00000543456,ENST00000544470	2415	2419	2287	2030	2295	2870	1771	1541	1874	1521	1789	1873	27.45	28.5	29.76	32.28	31.64	33.2	28.19	26.87	26.98	28.19	28.53	27.83	37.59	39.51	41.81	46.51	44.75	47.84	40.81	38.92	39.13	41.11	42.25	40.96	0.033036	0.515713	0.955633	UP
ENSG00000006837	5	134286350	134371047	-	known	protein_coding	CDKL3	cyclin dependent kinase like 3 [Source:HGNC Symbol;Acc:HGNC:15483]	ENST00000265334,ENST00000518990,ENST00000519312,ENST00000520592,ENST00000520693,ENST00000521118,ENST00000521755,ENST00000522501,ENST00000523054,ENST00000523832	37	31	26	35	37	39	22	25	21	20	12	43	1.69	1.67	1.88	2.51	3.13	2.37	1.62	2.14	1.64	1.83	0.56	2.9	2.31	2.32	2.64	3.62	4.42	3.42	2.34	3.1	2.37	2.68	0.82	4.26	0.0168502	0.944805	0.976047	UP
ENSG00000007001	2	157876702	158136154	+	known	protein_coding	UPP2	uridine phosphorylase 2 [Source:HGNC Symbol;Acc:HGNC:23061]	ENST00000005756,ENST00000460456,ENST00000489438,ENST00000605860	0	0	0	0	0	0	0	0	0	0	0	0	0	0	0	0	0	0	0	0	0	0	0	0	0	0	0	0	0	0	0	0	0	0	0	0	0	1	1	FLAT
ENSG00000007038	16	2817180	2826304	+	known	protein_coding	PRSS21	serine protease 21 [Source:HGNC Symbol;Acc:HGNC:9485]	ENST00000005995,ENST00000450020,ENST00000570594,ENST00000570629,ENST00000571141,ENST00000574265,ENST00000574813,ENST00000575199,ENST00000575739,ENST00000577043	0	0	0	0	2	0	0	0	0	0	1	0	0	0	0	0	0.16	0	0	0	0	0	0.14	0	0	0	0	0	0.23	0	0	0	0	0	0.21	0	0	1	1	FLAT
ENSG00000007047	19	45079288	45305284	+	known	protein_coding	MARK4	microtubule affinity regulating kinase 4 [Source:HGNC Symbol;Acc:HGNC:13538]	ENST00000262891,ENST00000300843,ENST00000587566,ENST00000588533,ENST00000588621,ENST00000590897,ENST00000590909,ENST00000592207,ENST00000592762,ENST00000620044,ENST00000622871	711	625	621	416	476	605	644	510	636	483	590	603	19.17	12.38	17.73	10.7	15.94	16.13	19.28	16.96	14.35	15.32	20.32	20.12	26.26	17.17	24.9	15.42	22.55	23.24	27.9	24.56	20.81	22.34	30.09	29.61	-0.295725	0.000425485	0.003999	DOWN
ENSG00000007062	4	15963076	16084378	-	known	protein_coding	PROM1	prominin 1 [Source:HGNC Symbol;Acc:HGNC:9454]	ENST00000447510,ENST00000502501,ENST00000502943,ENST00000503884,ENST00000504842,ENST00000505450,ENST00000508167,ENST00000508322,ENST00000508940,ENST00000510224,ENST00000511153,ENST00000511270,ENST00000512304,ENST00000513108,ENST00000513448,ENST00000513946,ENST00000514693,ENST00000514967,ENST00000539194,ENST00000540805	2	4	2	2	0	1	0	1	3	1	4	2	0.19	0.21	0.03	0.04	0	0.08	0	0.02	0.09	0.04	0.36	0.16	0.26	0.29	0.04	0.06	0	0.11	0	0.02	0.12	0.05	0.54	0.24	0.616901	0.680497	0.955633	UP
ENSG00000007080	19	17933015	17943991	+	known	protein_coding	CCDC124	coiled-coil domain containing 124 [Source:HGNC Symbol;Acc:HGNC:25171]	ENST00000445755,ENST00000596123,ENST00000597436,ENST00000602080	2283	2177	1952	1496	1569	1685	1490	1263	1582	1450	1509	1539	127.77	125.91	121.22	116.99	106.27	95.97	113.15	108.61	110.61	126.68	116.08	112.33	175	174.54	170.26	168.59	150.33	138.32	163.8	157.31	160.39	184.72	171.91	165.32	0.138989	0.00857275	0.0527955	UP
ENSG00000007129	19	41549518	41586844	+	known	protein_coding	CEACAM21	CEA cell adhesion molecule 21 [Source:HGNC Symbol;Acc:HGNC:28834]	ENST00000187608,ENST00000401445,ENST00000407170,ENST00000457737,ENST00000482870,ENST00000618577,ENST00000632983	0	0	1	0	0	1	0	0	0	0	1	0	0	0	0.04	0	0	0.04	0	0	0	0	0.05	0	0	0	0.06	0	0	0.06	0	0	0	0	0.07	0	-0.217914	0.89615	0.955633	DOWN
ENSG00000007168	17	2593210	2685615	+	known	protein_coding	PAFAH1B1	platelet activating factor acetylhydrolase 1b regulatory subunit 1 [Source:HGNC Symbol;Acc:HGNC:8574]	ENST00000397193,ENST00000397195,ENST00000570400,ENST00000571289,ENST00000571495,ENST00000572915,ENST00000574213,ENST00000574468,ENST00000574816,ENST00000575477,ENST00000576586,ENST00000609078,ENST00000610190	4056	4215	3953	3377	3852	4813	3261	2891	3462	2952	3436	3534	65.03	61.06	63.16	57.52	53.43	59.88	68.2	68.85	65.15	58.81	61.7	64.99	89.06	84.63	88.71	82.89	75.58	86.3	98.73	99.72	94.47	85.75	91.37	95.64	-0.0780489	0.0781196	0.30901	DOWN
ENSG00000007171	17	27756766	27800529	-	known	protein_coding	NOS2	nitric oxide synthase 2 [Source:HGNC Symbol;Acc:HGNC:7873]	ENST00000313735,ENST00000621962,ENST00000646938	189	174	180	98	157	156	122	107	118	114	95	100	2.12	2.01	2.24	1.51	2.13	1.77	1.84	1.8	1.67	2.02	1.48	1.47	2.9	2.79	3.15	2.18	3.01	2.55	2.67	2.6	2.43	2.95	2.19	2.16	0.218179	0.179775	0.559614	UP
ENSG00000007174	17	11598470	11969748	+	known	protein_coding	DNAH9	dynein axonemal heavy chain 9 [Source:HGNC Symbol;Acc:HGNC:2953]	ENST00000262442,ENST00000396001,ENST00000454412,ENST00000578834,ENST00000579406,ENST00000579602,ENST00000579703,ENST00000579813,ENST00000579828,ENST00000580255,ENST00000581682,ENST00000583192,ENST00000584663,ENST00000585197,ENST00000608377	0	0	0	0	0	0	0	0	0	1	0	0	0	0	0	0	0	0	0	0	0	0.01	0	0	0	0	0	0	0	0	0	0	0	0.01	0	0	0	1	1	FLAT
ENSG00000007202	17	28614446	28645454	-	known	protein_coding	KIAA0100	KIAA0100 [Source:HGNC Symbol;Acc:HGNC:28960]	ENST00000389003,ENST00000528896,ENST00000544884,ENST00000577261,ENST00000577417,ENST00000577580,ENST00000579253,ENST00000579924,ENST00000580395,ENST00000580882,ENST00000581064,ENST00000581267,ENST00000582417,ENST00000582901,ENST00000583403,ENST00000583860	6356	6308	5819	4640	5461	6706	5263	4569	5405	4039	4685	4895	52.74	52.72	53.39	52.65	52.27	51.6	57.51	54.76	58.58	57.36	56.93	56.47	72.24	73.08	75	75.88	73.93	74.37	83.26	79.31	84.94	83.64	84.32	83.11	-0.147849	4.43064e-05	0.000540071	DOWN
ENSG00000007216	17	28473293	28497781	+	known	protein_coding	SLC13A2	solute carrier family 13 member 2 [Source:HGNC Symbol;Acc:HGNC:10917]	ENST00000314669,ENST00000444914,ENST00000459818,ENST00000541739,ENST00000545060,ENST00000577903,ENST00000579281	0	0	0	1	0	0	0	0	0	0	0	0	0	0	0	0.03	0	0	0	0	0	0	0	0	0	0	0	0.04	0	0	0	0	0	0	0	0	0	1	1	FLAT
ENSG00000007237	17	9910609	10198551	-	known	protein_coding	AC005747.1	growth arrest specific 7 [Source:NCBI gene;Acc:8522]	ENST00000323816,ENST00000396115,ENST00000432992,ENST00000437099,ENST00000542249,ENST00000578456,ENST00000578599,ENST00000578655,ENST00000579140,ENST00000579158,ENST00000580043,ENST00000580811,ENST00000580865,ENST00000581112,ENST00000581871,ENST00000583882,ENST00000584146,ENST00000584389,ENST00000585266	274	255	229	182	199	257	176	154	204	161	210	193	2.55	2.68	2.79	2.04	1.97	1.97	3.33	1.93	2.23	2.45	1.93	2.18	3.49	3.71	3.92	2.94	2.78	2.85	4.82	2.8	3.24	3.57	2.86	3.22	0.0811169	0.553814	0.955633	UP
ENSG00000007255	19	45162928	45178237	-	known	protein_coding	TRAPPC6A	trafficking protein particle complex 6A [Source:HGNC Symbol;Acc:HGNC:23069]	ENST00000006275,ENST00000585934,ENST00000587818,ENST00000588062,ENST00000592647	504	446	395	294	348	396	269	234	314	252	262	240	41.62	39.62	37.36	33.97	35.67	33.97	29.82	29.83	32.23	33.58	30.58	26.04	57.01	54.91	52.47	48.96	50.45	48.96	43.16	43.21	46.73	48.97	45.28	38.32	0.293878	0.00782424	0.0488138	UP
ENSG00000007264	19	3777970	3802129	-	known	protein_coding	MATK	megakaryocyte-associated tyrosine kinase [Source:HGNC Symbol;Acc:HGNC:6906]	ENST00000310132,ENST00000395040,ENST00000395045,ENST00000585778,ENST00000587180,ENST00000588983,ENST00000590028,ENST00000590493,ENST00000590821,ENST00000590849,ENST00000590980,ENST00000591059,ENST00000592300,ENST00000592612,ENST00000619596	647	594	568	403	489	512	361	340	440	315	355	353	16.3	16.89	15.35	12.94	15.63	13.3	15.95	15.19	14.69	14.61	12.06	12.55	22.32	23.41	21.56	18.65	22.1	19.17	23.08	22.01	21.3	21.31	17.86	18.48	0.240622	0.0107352	0.0638302	UP
ENSG00000007306	19	41673303	41706976	-	known	protein_coding	CEACAM7	CEA cell adhesion molecule 7 [Source:HGNC Symbol;Acc:HGNC:1819]	ENST00000006724,ENST00000401731,ENST00000599715,ENST00000602225	0	0	0	0	0	0	0	0	0	0	0	0	0	0	0	0	0	0	0	0	0	0	0	0	0	0	0	0	0	0	0	0	0	0	0	0	0	1	1	FLAT
ENSG00000007312	17	63928740	63932354	-	known	protein_coding	CD79B	CD79b molecule [Source:HGNC Symbol;Acc:HGNC:1699]	ENST00000006750,ENST00000349817,ENST00000392795,ENST00000558969,ENST00000559358,ENST00000583260	1	2	3	0	2	4	2	3	2	2	1	2	0.04	0.09	0.13	0	0.11	0.18	0.12	0.36	0.1	0.47	0.35	0.11	0.06	0.13	0.19	0	0.15	0.26	0.18	0.52	0.15	0.69	0.52	0.16	-0.649571	0.611585	0.955633	DOWN
ENSG00000007314	17	63938554	63972918	-	known	protein_coding	SCN4A	sodium voltage-gated channel alpha subunit 4 [Source:HGNC Symbol;Acc:HGNC:10591]	ENST00000435607,ENST00000581514,ENST00000584310	99	88	93	76	83	116	79	71	101	68	76	87	1.36	1.1	0.78	1.06	0.93	1.41	1.06	1.01	0.71	0.6	1.07	1.09	1.86	1.52	1.1	1.52	1.32	2.04	1.54	1.46	1.03	0.88	1.58	1.61	-0.259989	0.207504	0.612515	DOWN
ENSG00000007341	1	112523514	112620825	-	known	protein_coding	ST7L	suppression of tumorigenicity 7 like [Source:HGNC Symbol;Acc:HGNC:18441]	ENST00000343210,ENST00000358039,ENST00000360743,ENST00000361846,ENST00000369664,ENST00000369666,ENST00000369669,ENST00000418497,ENST00000459630,ENST00000463235,ENST00000466360,ENST00000467335,ENST00000470519,ENST00000470683,ENST00000473206,ENST00000477332,ENST00000477682,ENST00000479436,ENST00000480988,ENST00000485753,ENST00000490067,ENST00000490715,ENST00000492274,ENST00000495109,ENST00000497235…	678	659	653	617	655	829	458	348	484	440	542	589	28.36	27.77	26.78	30.95	26.82	28.37	24	20.68	25.39	28.2	31.68	31.83	38.84	38.49	37.61	44.6	37.93	40.88	34.74	29.94	36.82	41.12	46.91	46.85	0.208089	0.0257182	0.131373	UP
ENSG00000007350	X	154295795	154330350	+	known	protein_coding	TKTL1	transketolase like 1 [Source:HGNC Symbol;Acc:HGNC:11835]	ENST00000369912,ENST00000369915,ENST00000426203,ENST00000426989,ENST00000439635,ENST00000463884,ENST00000465168,ENST00000482044	40	22	32	15	10	18	12	19	20	16	15	15	1.32	1.56	1.18	1	0.4	1.14	0.3	0.78	0.47	0.87	0.67	0.91	1.81	2.16	1.66	1.44	0.56	1.64	0.43	1.13	0.67	1.26	0.99	1.34	0.443214	0.290569	0.749419	UP
ENSG00000007372	11	31784779	31817961	-	known	protein_coding	PAX6	paired box 6 [Source:HGNC Symbol;Acc:HGNC:8620]	ENST00000241001,ENST00000379107,ENST00000379109,ENST00000379111,ENST00000379115,ENST00000379123,ENST00000379129,ENST00000379132,ENST00000419022,ENST00000423822,ENST00000438681,ENST00000455099,ENST00000464174,ENST00000470027,ENST00000471303,ENST00000474783,ENST00000481563,ENST00000494377,ENST00000524853,ENST00000525535,ENST00000527769,ENST00000530373,ENST00000530714,ENST00000531910,ENST00000532175…	1036	1090	1006	868	972	1168	769	734	813	678	756	891	21.91	26.52	26.29	25.37	24.26	22.47	23.91	23.14	21.29	25.59	23.48	28.97	30.01	36.76	36.92	36.57	34.31	32.38	34.62	33.52	30.88	37.32	34.78	42.63	0.00683261	0.915161	0.962783	UP
ENSG00000007376	16	784974	788397	-	known	protein_coding	RPUSD1	RNA pseudouridine synthase domain containing 1 [Source:HGNC Symbol;Acc:HGNC:14173]	ENST00000007264,ENST00000561734,ENST00000562070,ENST00000563560,ENST00000565377,ENST00000565503,ENST00000565809,ENST00000567114,ENST00000567283,ENST00000569601	1029	1165	886	805	993	964	484	444	559	527	515	525	26.32	30.64	25.23	28.15	31.06	24.78	16.72	17.37	17.79	22.42	18.81	17.35	36.05	42.47	35.43	40.56	43.93	35.71	24.2	25.16	25.79	32.69	27.86	25.54	0.623821	2.1003e-12	1.13204e-10	UP
ENSG00000007384	16	58059	76355	-	known	protein_coding	RHBDF1	rhomboid 5 homolog 1 [Source:HGNC Symbol;Acc:HGNC:20561]	ENST00000262316,ENST00000417043,ENST00000419764,ENST00000428730,ENST00000448893,ENST00000450643,ENST00000472390,ENST00000482904,ENST00000486045,ENST00000487201,ENST00000493647	647	543	513	362	449	582	605	531	631	432	529	518	20.46	17.1	18.47	16.46	19.18	18.69	28.48	26.11	25.08	23.07	24.79	23.61	28.02	23.71	25.94	23.71	27.13	26.93	41.23	37.81	36.38	33.64	36.71	34.75	-0.483124	3.09303e-08	8.00311e-07	DOWN
ENSG00000007392	16	188969	229463	-	known	protein_coding	LUC7L	LUC7 like [Source:HGNC Symbol;Acc:HGNC:6723]	ENST00000293872,ENST00000337351,ENST00000397780,ENST00000397783,ENST00000418978,ENST00000419516,ENST00000426094,ENST00000428363,ENST00000429378,ENST00000430864,ENST00000442701,ENST00000443357,ENST00000464711,ENST00000467552,ENST00000468732,ENST00000469109,ENST00000490762,ENST00000494366,ENST00000494545,ENST00000495349,ENST00000629543	1410	1214	1128	1102	1276	1456	1165	1061	1233	1019	1128	1355	52.7	46.12	44.74	56.66	53.9	54.02	51.94	59.04	54.1	55.95	56.87	65.98	72.18	63.93	62.84	81.65	76.24	77.86	75.19	85.51	78.45	81.58	84.22	97.11	-0.313667	1.68336e-06	2.92754e-05	DOWN
ENSG00000007402	3	50362799	50504244	-	known	protein_coding	CACNA2D2	calcium voltage-gated channel auxiliary subunit alpha2delta 2 [Source:HGNC Symbol;Acc:HGNC:1400]	ENST00000266039,ENST00000360963,ENST00000423994,ENST00000424201,ENST00000429770,ENST00000479441,ENST00000483620,ENST00000487413	739	698	590	536	553	679	522	517	600	410	490	552	7.37	6.92	6.19	7.92	6.68	7.15	6.69	7.96	7.67	7.03	7.19	7.53	10.1	9.59	8.69	11.42	9.45	10.3	9.69	11.53	11.12	10.26	10.65	11.08	-0.125636	0.15344	0.503414	DOWN
ENSG00000007516	16	1333601	1349441	+	known	protein_coding	BAIAP3	BAI1 associated protein 3 [Source:HGNC Symbol;Acc:HGNC:948]	ENST00000324385,ENST00000397488,ENST00000421665,ENST00000426824,ENST00000561602,ENST00000561793,ENST00000562208,ENST00000564213,ENST00000565665,ENST00000566162,ENST00000566389,ENST00000567203,ENST00000567825,ENST00000568198,ENST00000568887,ENST00000628027	168	196	134	106	139	152	139	107	135	86	103	100	2.97	2.73	2.68	1.6	1.72	2.13	3.26	3.3	2.74	1.54	2.33	1.93	4.07	3.78	3.77	2.3	2.43	3.07	4.72	4.77	3.97	2.25	3.44	2.84	-0.041032	0.812727	0.955633	DOWN
ENSG00000007520	16	1349240	1351878	-	known	protein_coding	TSR3	TSR3 ribosome maturation factor [Source:HGNC Symbol;Acc:HGNC:14175]	ENST00000007390,ENST00000566296	903	905	757	646	745	711	472	410	488	473	510	502	39.28	42.34	38.13	40.48	42	32.71	28.08	26.86	27.31	32.87	30.44	29.16	53.8	58.69	53.55	58.34	59.41	47.15	40.66	38.9	39.6	47.92	45.08	42.92	0.475984	1.05296e-08	2.97387e-07	UP
ENSG00000007541	16	566995	584136	+	known	protein_coding	PIGQ	phosphatidylinositol glycan anchor biosynthesis class Q [Source:HGNC Symbol;Acc:HGNC:14135]	ENST00000026218,ENST00000293874,ENST00000321878,ENST00000409527,ENST00000420990,ENST00000422307,ENST00000439574,ENST00000443147,ENST00000470411,ENST00000476438,ENST00000480424,ENST00000537901,ENST00000540241,ENST00000540548,ENST00000544860,ENST00000634341,ENST00000635205,ENST00000635909,ENST00000635935,ENST00000636005,ENST00000636657,ENST00000637468,ENST00000637701,ENST00000638143,ENST00000638152	2567	2584	2200	1714	2157	2157	1617	1350	1715	1290	1256	1509	62.05	64.63	62.13	62.29	60.59	56.28	53.48	51.46	48.39	44.52	37.99	41.82	84.98	89.58	87.26	89.77	85.7	81.12	77.42	74.53	70.17	64.91	56.25	61.54	0.225599	2.77617e-05	0.000359599	UP
ENSG00000007545	16	1612337	1677908	+	known	protein_coding	CRAMP1	cramped chromatin regulator homolog 1 [Source:HGNC Symbol;Acc:HGNC:14122]	ENST00000293925,ENST00000397412,ENST00000415022,ENST00000466562,ENST00000467286,ENST00000468839,ENST00000492778,ENST00000498594,ENST00000674071	1434	1415	1280	1212	1293	1558	1290	1163	1345	966	1034	1165	10.07	12.11	12.61	14.64	13.14	11.22	12.85	13.34	13.87	13.32	13.64	12.51	13.79	16.79	17.71	21.1	18.59	16.16	18.6	19.32	20.11	19.42	20.19	18.41	-0.307891	1.41083e-07	3.15488e-06	DOWN
ENSG00000007866	6	35473597	35497079	-	known	protein_coding	TEAD3	TEA domain transcription factor 3 [Source:HGNC Symbol;Acc:HGNC:11716]	ENST00000338863,ENST00000402886,ENST00000639578	377	291	346	217	253	347	308	278	331	264	283	291	5.77	4.71	6.02	4.56	4.73	5.39	6.47	6.46	6.45	6.46	6.18	5.89	7.9	6.52	8.46	6.57	6.68	7.77	9.37	9.35	9.36	9.42	9.16	8.67	-0.280268	0.0187637	0.101057	DOWN
ENSG00000007908	1	169722640	169764705	-	known	protein_coding	SELE	selectin E [Source:HGNC Symbol;Acc:HGNC:10718]	ENST00000333360,ENST00000367774,ENST00000367775,ENST00000367776,ENST00000367777,ENST00000461085,ENST00000609271	0	1	0	0	0	0	0	0	0	1	0	0	0	0.03	0	0	0	0	0	0	0	0.05	0	0	0	0.05	0	0	0	0	0	0	0	0.08	0	0	-0.321841	0.89615	0.955633	DOWN
ENSG00000007923	1	6634168	6701924	-	known	protein_coding	DNAJC11	DnaJ heat shock protein family (Hsp40) member C11 [Source:HGNC Symbol;Acc:HGNC:25570]	ENST00000294401,ENST00000377577,ENST00000426784,ENST00000451196,ENST00000460594,ENST00000465508,ENST00000465911,ENST00000469318,ENST00000472414,ENST00000473993,ENST00000485073	1888	1952	1677	1584	1793	2037	1451	1187	1379	1150	1297	1474	29.49	31.73	30.69	35.32	34.61	33.41	34.41	32.48	31.27	33.24	32.97	35.01	40.39	43.98	43.1	50.9	48.96	48.16	49.81	47.05	45.34	48.47	48.83	51.52	0.030061	0.617479	0.955633	UP
ENSG00000007933	1	171090901	171117819	+	known	protein_coding	FMO3	flavin containing dimethylaniline monoxygenase 3 [Source:HGNC Symbol;Acc:HGNC:3771]	ENST00000367755,ENST00000472784,ENST00000478457,ENST00000479749,ENST00000530212,ENST00000534514	0	0	0	0	0	0	0	0	0	0	0	0	0	0	0	0	0	0	0	0	0	0	0	0	0	0	0	0	0	0	0	0	0	0	0	0	0	1	1	FLAT
ENSG00000007944	6	16129086	16148248	+	known	protein_coding	MYLIP	myosin regulatory light chain interacting protein [Source:HGNC Symbol;Acc:HGNC:21155]	ENST00000349606,ENST00000356840	206	224	206	167	181	246	158	140	182	115	144	135	3.07	3.46	3.41	3.41	3.25	3.71	3.16	3.15	3.43	2.72	2.98	2.62	4.21	4.79	4.79	4.91	4.6	5.35	4.58	4.57	4.98	3.96	4.42	3.86	-0.0146531	0.909236	0.959804	DOWN
ENSG00000007952	X	100843324	100874359	-	known	protein_coding	NOX1	NADPH oxidase 1 [Source:HGNC Symbol;Acc:HGNC:7889]	ENST00000217885,ENST00000372960,ENST00000372964,ENST00000372966,ENST00000427768	0	0	0	0	1	0	0	0	0	0	0	0	0	0	0	0	0.03	0	0	0	0	0	0	0	0	0	0	0	0.05	0	0	0	0	0	0	0	0	1	1	FLAT
ENSG00000007968	1	23506438	23531233	-	known	protein_coding	E2F2	E2F transcription factor 2 [Source:HGNC Symbol;Acc:HGNC:3114]	ENST00000361729,ENST00000487237	2229	2176	2016	1403	1716	1991	1552	1257	1581	1112	1206	1288	19.57	19.54	19.3	16.83	17.67	17.1	18.88	17.65	17.38	15.98	14.83	14.56	26.8	27.09	27.11	24.25	25	24.65	27.34	25.57	25.21	23.3	21.96	21.43	0.124889	0.0205804	0.109164	UP
ENSG00000008018	6	170535120	170553307	-	known	protein_coding	PSMB1	proteasome 20S subunit beta 1 [Source:HGNC Symbol;Acc:HGNC:9537]	ENST00000262193,ENST00000462957	4379	4343	4010	2947	3434	4020	2819	2536	3083	2293	2542	2526	267.67	278.47	275.16	246.18	252.76	247.52	231.48	235.35	238.95	220.72	213.78	197.5	366.62	386.01	386.49	354.77	357.53	356.73	335.09	340.87	346.49	321.83	316.59	290.67	0.167832	4.33665e-05	0.000529071	UP
ENSG00000008056	X	47571901	47619857	-	known	protein_coding	SYN1	synapsin I [Source:HGNC Symbol;Acc:HGNC:11494]	ENST00000295987,ENST00000340666,ENST00000638337,ENST00000639776,ENST00000640721	54	48	42	38	35	58	24	21	33	35	44	41	1.29	1.78	1.55	0.87	0.94	1.43	0.62	1.2	1.54	1.18	1.87	1.28	1.76	2.47	2.18	1.25	1.33	2.06	0.9	1.74	2.23	1.72	2.77	1.88	0.465692	0.160509	0.519035	UP
ENSG00000008083	6	15246069	15522042	+	known	protein_coding	JARID2	jumonji and AT-rich interaction domain containing 2 [Source:HGNC Symbol;Acc:HGNC:6196]	ENST00000341776,ENST00000397311,ENST00000474854	1011	1145	962	912	925	1127	764	689	828	610	694	730	7.64	9.06	8.02	9.62	8.38	8.53	7.77	7.88	7.89	7.35	7.31	7.26	10.47	12.56	11.27	13.86	11.86	12.29	11.25	11.41	11.44	10.71	10.82	10.68	0.0252427	0.740738	0.955633	UP
ENSG00000008086	X	18425583	18653629	+	known	protein_coding	CDKL5	cyclin dependent kinase like 5 [Source:HGNC Symbol;Acc:HGNC:11411]	ENST00000379989,ENST00000379996,ENST00000463994,ENST00000623364,ENST00000623535,ENST00000623610,ENST00000624700,ENST00000624953,ENST00000635828,ENST00000636046,ENST00000637881,ENST00000673617,ENST00000674046	210	231	215	204	186	274	212	189	250	204	246	259	0.91	1.06	0.73	1.11	0.74	0.95	1.25	1.32	0.93	1.17	1.21	1.07	1.24	1.47	1.02	1.6	1.04	1.36	1.81	1.92	1.35	1.7	1.79	1.57	-0.408297	0.00245927	0.0183216	DOWN
ENSG00000008118	1	209583714	209613939	+	known	protein_coding	CAMK1G	calcium/calmodulin dependent protein kinase IG [Source:HGNC Symbol;Acc:HGNC:14585]	ENST00000009105,ENST00000361322,ENST00000423146,ENST00000494990,ENST00000651530	2	5	0	2	0	2	0	0	1	1	0	0	0.09	0.1	0	0.05	0	0.04	0	0	0.15	0.11	0	0	0.12	0.14	0	0.07	0	0.06	0	0	0.22	0.17	0	0	2.46892	0.278116	0.732487	UP
ENSG00000008128	1	1702379	1724357	-	known	protein_coding	CDK11A	cyclin dependent kinase 11A [Source:HGNC Symbol;Acc:HGNC:1730]	ENST00000356200,ENST00000356937,ENST00000357760,ENST00000358779,ENST00000378633,ENST00000378638,ENST00000401096,ENST00000404249,ENST00000460465,ENST00000463652,ENST00000464748,ENST00000468397,ENST00000468800,ENST00000474916,ENST00000478901,ENST00000479362,ENST00000487462,ENST00000489300,ENST00000491311,ENST00000492390,ENST00000495016,ENST00000498810,ENST00000509982	997	875	862	817	862	1033	748	642	825	691	746	812	30.43	27.6	28.7	35.33	34.89	31.97	33.93	30.49	31.98	33.96	31.21	32.71	41.68	38.26	40.32	50.91	49.35	46.08	49.12	44.16	46.38	49.52	46.22	48.14	-0.120429	0.100077	0.371365	DOWN
ENSG00000008130	1	1751232	1780457	-	known	protein_coding	NADK	NAD kinase [Source:HGNC Symbol;Acc:HGNC:29831]	ENST00000341426,ENST00000341991,ENST00000342348,ENST00000378625,ENST00000460602,ENST00000464373,ENST00000469045,ENST00000477235,ENST00000480499,ENST00000480542,ENST00000489538,ENST00000492768,ENST00000492845,ENST00000497186,ENST00000497615,ENST00000497747,ENST00000498806	3258	3030	2597	1857	2374	2697	2081	1956	2243	1592	1624	1845	70.57	67.79	60.81	61.79	68.56	59.26	64.5	64.41	58.1	55.62	50.88	52.87	96.65	93.97	85.41	89.04	96.99	85.41	93.37	93.29	84.25	81.1	75.35	77.81	0.0684256	0.186872	0.573551	UP
ENSG00000008196	6	50818723	50847619	+	known	protein_coding	TFAP2B	transcription factor AP-2 beta [Source:HGNC Symbol;Acc:HGNC:11743]	ENST00000344788,ENST00000393655,ENST00000489228	0	0	0	0	0	0	0	0	0	0	0	0	0	0	0	0	0	0	0	0	0	0	0	0	0	0	0	0	0	0	0	0	0	0	0	0	0	1	1	FLAT
ENSG00000008197	6	50713828	50772988	+	known	protein_coding	TFAP2D	transcription factor AP-2 delta [Source:HGNC Symbol;Acc:HGNC:15581]	ENST00000008391,ENST00000492804	0	0	0	0	0	0	0	0	0	0	0	0	0	0	0	0	0	0	0	0	0	0	0	0	0	0	0	0	0	0	0	0	0	0	0	0	0	1	1	FLAT
ENSG00000008226	3	38039205	38124025	+	known	protein_coding	DLEC1	DLEC1 cilia and flagella associated protein [Source:HGNC Symbol;Acc:HGNC:2899]	ENST00000308059,ENST00000346219,ENST00000440294,ENST00000447130,ENST00000469151,ENST00000477260,ENST00000478428	10	13	8	6	12	15	10	13	17	8	13	14	0.1	0.16	0.06	0.1	0.43	0.19	0.11	0.54	0.31	0.14	0.18	0.16	0.14	0.23	0.08	0.14	0.61	0.28	0.16	0.78	0.45	0.2	0.27	0.24	-0.797673	0.157757	0.513397	DOWN
ENSG00000008256	7	6161776	6272644	-	known	protein_coding	CYTH3	cytohesin 3 [Source:HGNC Symbol;Acc:HGNC:9504]	ENST00000350796,ENST00000396741,ENST00000461891,ENST00000465320,ENST00000466543,ENST00000478541,ENST00000481329,ENST00000482460,ENST00000488964,ENST00000491641,ENST00000495176	797	776	685	677	734	893	566	510	583	541	606	607	9.12	9.06	8.35	11.03	9.32	9.16	8.57	9	8.16	9.26	9.29	8.31	12.5	12.55	11.73	15.9	13.19	13.21	12.41	13.03	11.83	13.5	13.76	12.23	0.0147877	0.840919	0.955633	UP
ENSG00000008277	7	87934143	88202889	+	known	protein_coding	ADAM22	ADAM metallopeptidase domain 22 [Source:HGNC Symbol;Acc:HGNC:201]	ENST00000265727,ENST00000398201,ENST00000398203,ENST00000398204,ENST00000398209,ENST00000412441,ENST00000413139,ENST00000426930,ENST00000439864,ENST00000476330,ENST00000478920	578	564	507	527	522	643	522	484	552	443	591	578	3.57	4.24	4.06	4.46	3.94	4.16	4.69	4.81	4.56	3.61	5.32	4.81	4.89	5.88	5.7	6.43	5.57	5.99	6.78	6.97	6.61	5.27	7.88	7.07	-0.347835	6.36307e-05	0.000745076	DOWN
ENSG00000008282	7	106090503	106112576	-	known	protein_coding	SYPL1	synaptophysin like 1 [Source:HGNC Symbol;Acc:HGNC:11507]	ENST00000011473,ENST00000455385,ENST00000460770,ENST00000464029,ENST00000470347,ENST00000483448,ENST00000634737	1049	1066	1009	777	868	1139	828	750	936	679	767	866	24.18	24.8	25.78	23.95	24.5	25.76	25.1	25.17	25.98	23.79	23.6	24.95	33.12	34.38	36.22	34.51	34.65	37.12	36.33	36.45	37.68	34.68	34.96	36.73	-0.109889	0.109782	0.397202	DOWN
ENSG00000008283	17	63432304	63446354	-	known	protein_coding	CYB561	cytochrome b561 [Source:HGNC Symbol;Acc:HGNC:2571]	ENST00000360793,ENST00000392975,ENST00000392976,ENST00000448884,ENST00000542042,ENST00000577368,ENST00000577989,ENST00000578016,ENST00000578072,ENST00000580592,ENST00000580691,ENST00000581163,ENST00000581573,ENST00000582034,ENST00000582143,ENST00000582297,ENST00000582997,ENST00000583478,ENST00000584031,ENST00000584291,ENST00000585153	670	651	517	471	569	613	389	331	371	335	346	351	12.37	13.49	10.32	12.07	13.8	12.41	10.23	10.21	10.21	9.88	8.8	9.12	16.94	18.7	14.5	17.39	19.52	17.89	14.81	14.78	14.8	14.4	13.03	13.42	0.319287	0.0012411	0.0101396	UP
ENSG00000008294	17	50962174	51120868	-	known	protein_coding	SPAG9	sperm associated antigen 9 [Source:HGNC Symbol;Acc:HGNC:14524]	ENST00000262013,ENST00000357122,ENST00000502329,ENST00000505173,ENST00000505279,ENST00000506483,ENST00000506500,ENST00000509724,ENST00000510283,ENST00000510855,ENST00000511312,ENST00000511795,ENST00000511987,ENST00000513547,ENST00000513746,ENST00000513827,ENST00000513906,ENST00000514205,ENST00000514613,ENST00000515685,ENST00000576492,ENST00000618113	5667	5243	5464	4323	4757	6372	5887	5257	6193	4741	6065	6014	60.6	57.07	60.82	59.08	58.84	65.08	92.39	94.02	85.91	81.31	92.37	88.58	83.01	79.11	85.43	85.14	83.23	93.8	133.75	136.17	124.57	118.56	136.79	130.37	-0.507454	1.40444e-32	1.4691e-29	DOWN
ENSG00000008300	3	48636463	48662886	-	known	protein_coding	CELSR3	cadherin EGF LAG seven-pass G-type receptor 3 [Source:HGNC Symbol;Acc:HGNC:3230]	ENST00000164024,ENST00000461362,ENST00000470999,ENST00000498057	2472	2501	2296	1841	2209	2407	2191	1966	2321	1923	2029	2291	22.04	17.96	20.68	18.21	21.23	19.97	20.36	19.68	24.15	23.57	23.2	24.73	30.19	24.9	29.05	26.24	30.02	28.78	29.47	28.51	35.02	34.36	34.35	36.4	-0.260312	4.96303e-08	1.22849e-06	DOWN
ENSG00000008311	7	122073549	122144255	-	known	protein_coding	AASS	aminoadipate-semialdehyde synthase [Source:HGNC Symbol;Acc:HGNC:17366]	ENST00000358954,ENST00000393376,ENST00000417368,ENST00000426162,ENST00000431170,ENST00000460376,ENST00000473553	1109	958	911	944	931	1182	871	814	947	825	980	1010	8.77	8.05	8.09	10.3	9.44	9.6	9.47	9.79	9.61	10.78	11.01	10.42	12.01	11.15	11.37	14.85	13.35	13.84	13.71	14.18	13.93	15.72	16.31	15.34	-0.252218	0.000405826	0.00384106	DOWN
ENSG00000008323	12	6310436	6328506	+	known	protein_coding	PLEKHG6	pleckstrin homology and RhoGEF domain containing G6 [Source:HGNC Symbol;Acc:HGNC:25562]	ENST00000011684,ENST00000304581,ENST00000396988,ENST00000449001,ENST00000535616,ENST00000536531,ENST00000538208,ENST00000543000,ENST00000544743	0	0	0	1	3	1	0	2	1	0	1	0	0	0	0	0.04	0.06	0.03	0	0.05	0.04	0	0.04	0	0	0	0	0.06	0.08	0.04	0	0.07	0.05	0	0.06	0	-2.15449	0.277874	0.732225	DOWN
ENSG00000008324	3	42581840	42595114	+	known	protein_coding	SS18L2	SS18 like 2 [Source:HGNC Symbol;Acc:HGNC:15593]	ENST00000011691,ENST00000447630,ENST00000474941	559	572	461	345	457	515	364	318	359	247	299	317	40.76	44.67	38.14	34.9	41.29	38.42	36	35.48	32.54	28.34	30.69	30.76	55.83	61.92	53.58	50.29	58.4	55.37	52.12	51.38	47.19	41.33	45.45	45.27	0.181351	0.0684112	0.279332	UP
ENSG00000008382	19	4343527	4360086	+	known	protein_coding	MPND	MPN domain containing [Source:HGNC Symbol;Acc:HGNC:25934]	ENST00000262966,ENST00000359935,ENST00000594162,ENST00000594716,ENST00000596722,ENST00000597036,ENST00000599840,ENST00000601877	543	538	490	329	418	435	318	263	321	231	275	262	18.24	18.61	18.21	16.86	15.95	13.62	14.54	13.23	12.84	13.15	14.45	11.66	24.99	25.8	25.58	24.29	22.56	19.63	21.04	19.16	18.62	19.18	21.4	17.15	0.375285	0.000179418	0.00186986	UP
ENSG00000008394	12	16347142	16609259	+	known	protein_coding	MGST1	microsomal glutathione S-transferase 1 [Source:HGNC Symbol;Acc:HGNC:7061]	ENST00000010404,ENST00000359720,ENST00000396207,ENST00000396209,ENST00000396210,ENST00000534835,ENST00000535309,ENST00000535624,ENST00000536371,ENST00000537878,ENST00000538857,ENST00000538885,ENST00000539036,ENST00000539708,ENST00000540056,ENST00000540126,ENST00000542256,ENST00000543076,ENST00000624056	299	271	267	185	216	285	208	183	200	176	186	198	19.61	18.01	19.51	15.27	16.5	17.61	17.13	22.14	15.28	17.36	19.87	15.68	26.85	24.97	27.41	22	23.34	25.38	24.8	32.07	22.16	25.32	29.43	23.08	0.0719858	0.569869	0.955633	UP
ENSG00000008405	12	106991364	107093549	-	known	protein_coding	CRY1	cryptochrome circadian regulator 1 [Source:HGNC Symbol;Acc:HGNC:2384]	ENST00000008527,ENST00000546722,ENST00000549356,ENST00000550633,ENST00000552790	1302	1346	1239	937	989	1223	886	833	977	758	847	935	22.23	22.77	23.26	20.63	19.22	20.57	22.24	22.45	20.57	19.69	19.76	20.84	30.45	31.56	32.68	29.73	27.18	29.65	32.2	32.52	29.83	28.71	29.27	30.67	0.10123	0.122878	0.43111	UP
ENSG00000008438	19	46019153	46023053	-	known	protein_coding	PGLYRP1	peptidoglycan recognition protein 1 [Source:HGNC Symbol;Acc:HGNC:8904]	ENST00000008938	0	0	0	0	0	0	0	0	0	0	0	0	0	0	0	0	0	0	0	0	0	0	0	0	0	0	0	0	0	0	0	0	0	0	0	0	0	1	1	FLAT
ENSG00000008441	19	12995608	13098796	+	known	protein_coding	NFIX	nuclear factor I X [Source:HGNC Symbol;Acc:HGNC:7788]	ENST00000358552,ENST00000360105,ENST00000397661,ENST00000585382,ENST00000585575,ENST00000586797,ENST00000586873,ENST00000587260,ENST00000587760,ENST00000588228,ENST00000588680,ENST00000590027,ENST00000591028,ENST00000592199	314	276	253	184	250	269	212	213	225	189	225	203	4.37	5.07	4.06	3.74	4.52	4.22	3.75	4.46	3.68	4.34	4.12	3.21	5.98	7.03	5.7	5.4	6.4	6.09	5.43	6.46	5.34	6.33	6.11	4.72	-0.0606352	0.656063	0.955633	DOWN
ENSG00000008513	8	133454848	133571940	-	known	protein_coding	ST3GAL1	ST3 beta-galactoside alpha-2,3-sialyltransferase 1 [Source:HGNC Symbol;Acc:HGNC:10862]	ENST00000399640,ENST00000517668,ENST00000518298,ENST00000519435,ENST00000519924,ENST00000520020,ENST00000521180,ENST00000521627,ENST00000522204,ENST00000522285,ENST00000522652,ENST00000522873,ENST00000523634,ENST00000523854,ENST00000523855,ENST00000648219	343	301	291	237	307	414	288	249	310	258	303	292	2.72	3.03	2.45	3.51	3.12	3.1	3.47	3.75	2.8	3.31	3.75	2.68	3.73	4.21	3.44	5.06	4.41	4.47	5.02	5.43	4.06	4.83	5.56	3.94	-0.283449	0.0133346	0.0762985	DOWN
ENSG00000008516	16	3046561	3060726	+	known	protein_coding	MMP25	matrix metallopeptidase 25 [Source:HGNC Symbol;Acc:HGNC:14246]	ENST00000336577,ENST00000570755,ENST00000575441,ENST00000612971	16	23	10	9	11	9	12	11	20	11	10	12	0.2	0.29	0.24	0.19	0.18	0.23	0.2	0.44	0.47	0.33	0.17	0.29	0.27	0.41	0.33	0.28	0.25	0.33	0.29	0.64	0.68	0.48	0.25	0.42	-0.230678	0.650993	0.955633	DOWN
ENSG00000008517	16	3065297	3082192	+	known	protein_coding	IL32	interleukin 32 [Source:HGNC Symbol;Acc:HGNC:16830]	ENST00000008180,ENST00000325568,ENST00000382213,ENST00000396887,ENST00000396890,ENST00000440815,ENST00000444393,ENST00000525003,ENST00000525228,ENST00000525377,ENST00000525643,ENST00000526464,ENST00000528163,ENST00000528652,ENST00000529550,ENST00000529699,ENST00000530538,ENST00000530890,ENST00000531965,ENST00000532086,ENST00000532247,ENST00000533097,ENST00000534507,ENST00000534748,ENST00000548246…	32	28	32	13	11	10	20	29	20	17	13	15	2.4	2.04	3.32	1.56	0.87	0.74	2.05	3.03	1.43	1.68	1.53	1.65	3.28	2.83	4.66	2.25	1.24	1.07	2.97	4.39	2.07	2.44	2.26	2.43	-0.036533	0.945485	0.976536	DOWN
ENSG00000008710	16	2088708	2135898	-	known	protein_coding	PKD1	polycystin 1, transient receptor potential channel interacting [Source:HGNC Symbol;Acc:HGNC:9008]	ENST00000262304,ENST00000415938,ENST00000423118,ENST00000468674,ENST00000469241,ENST00000469851,ENST00000471603,ENST00000472577,ENST00000472659,ENST00000473780,ENST00000474088,ENST00000475889,ENST00000480227,ENST00000483024,ENST00000483558,ENST00000483731,ENST00000483814,ENST00000485120,ENST00000486339,ENST00000487932,ENST00000488185,ENST00000496574,ENST00000561668,ENST00000561991,ENST00000562297…	2053	2146	1826	1771	1976	2023	2070	1807	2362	1755	1926	1955	34.45	31.95	30.27	40.53	33.3	29.88	39.76	40.85	39.83	40.68	43.46	40.7	47.19	44.29	42.52	58.41	47.11	43.06	57.56	59.16	57.75	59.31	64.36	59.9	-0.473846	5.35068e-18	8.16861e-16	DOWN
ENSG00000008735	22	50600793	50613981	+	known	protein_coding	MAPK8IP2	mitogen-activated protein kinase 8 interacting protein 2 [Source:HGNC Symbol;Acc:HGNC:6883]	ENST00000008876,ENST00000329492	1567	1544	1332	1360	1466	1689	1164	1002	1174	1106	1179	1325	12.11	12.41	11.48	14.45	13.71	13.18	12.13	11.76	11.47	13.61	12.73	13.4	16.59	17.2	16.13	20.82	19.4	18.99	17.56	17.03	16.63	19.85	18.86	19.73	-0.0172027	0.787699	0.955633	DOWN
ENSG00000008838	17	40019097	40061215	-	known	protein_coding	MED24	mediator complex subunit 24 [Source:HGNC Symbol;Acc:HGNC:22963]	ENST00000356271,ENST00000394126,ENST00000394127,ENST00000394128,ENST00000422942,ENST00000428757,ENST00000470126,ENST00000479829,ENST00000491466,ENST00000492176,ENST00000495586,ENST00000501516,ENST00000535071,ENST00000535508,ENST00000537674,ENST00000543759,ENST00000577488,ENST00000578161,ENST00000578901,ENST00000579364,ENST00000580008,ENST00000580302,ENST00000580517,ENST00000580720,ENST00000580885…	3653	3623	3178	2538	3030	3325	2807	2366	2784	2139	2394	2391	81.34	82.58	72.26	79.99	85.26	77.05	97.07	98.12	85.37	90.2	89.51	76.7	111.41	114.47	101.49	115.28	120.6	111.04	140.52	142.11	123.79	131.52	132.55	112.88	-0.0341311	0.462476	0.934247	DOWN
ENSG00000008853	8	22987417	23020199	+	known	protein_coding	RHOBTB2	Rho related BTB domain containing 2 [Source:HGNC Symbol;Acc:HGNC:18756]	ENST00000251822,ENST00000517528,ENST00000518534,ENST00000519210,ENST00000519685,ENST00000522948,ENST00000523918,ENST00000524077	344	319	320	277	335	386	269	221	251	212	229	278	3	3.3	3.84	3.32	3.51	4.22	3.87	2.94	3.84	3.69	3.11	3.19	4.11	4.57	5.39	4.78	4.97	6.08	5.6	4.26	5.56	5.38	4.61	4.69	-0.0190523	0.874133	0.955633	DOWN
ENSG00000008869	2	36968383	37084372	-	known	protein_coding	HEATR5B	HEAT repeat containing 5B [Source:HGNC Symbol;Acc:HGNC:29273]	ENST00000233099,ENST00000425467,ENST00000467978,ENST00000471051,ENST00000478810	1749	1744	1680	1497	1564	2042	1628	1494	1763	1326	1585	1676	11.7	12.12	12.31	15.28	13.01	13.58	15.49	15.44	15.64	13.96	15.13	16.15	16.03	16.8	17.29	22.02	18.4	19.57	22.43	22.36	22.69	20.36	22.41	23.77	-0.343034	3.06805e-10	1.16466e-08	DOWN
ENSG00000008952	3	169966635	169998373	+	known	protein_coding	SEC62	SEC62 homolog, preprotein translocation factor [Source:HGNC Symbol;Acc:HGNC:11846]	ENST00000337002,ENST00000460513,ENST00000461933,ENST00000469515,ENST00000469890,ENST00000470355,ENST00000480708,ENST00000481435,ENST00000487736,ENST00000497277	2054	2170	2045	1842	1919	2427	1695	1598	1966	1515	1886	2083	35.87	35.16	35.8	43.75	36.35	38.96	34.33	38.31	42.27	40.23	41.74	43.97	49.13	48.74	50.28	63.05	51.42	56.15	49.69	55.49	61.29	58.65	61.81	64.71	-0.169966	0.0030901	0.0223149	DOWN
ENSG00000008988	8	56067295	56074581	-	known	protein_coding	RPS20	ribosomal protein S20 [Source:HGNC Symbol;Acc:HGNC:10405]	ENST00000009589,ENST00000518875,ENST00000519369,ENST00000519606,ENST00000519807,ENST00000520490,ENST00000520627,ENST00000521262,ENST00000521289,ENST00000523936,ENST00000524349,ENST00000618656	10407	9981	9313	6960	7956	9482	7440	6383	7812	5471	6284	6320	1062.23	1068.66	1057.02	974.33	983.99	984.1	1033.89	992.44	1006.78	886.2	885.39	832.43	1454.88	1481.33	1484.67	1404.1	1391.86	1418.31	1496.68	1437.38	1459.91	1292.17	1311.19	1225.15	0.0316476	0.31795	0.784885	UP
ENSG00000009307	1	114716913	114758676	-	known	protein_coding	CSDE1	cold shock domain containing E1 [Source:HGNC Symbol;Acc:HGNC:29905]	ENST00000261443,ENST00000339438,ENST00000358528,ENST00000369530,ENST00000438362,ENST00000483030,ENST00000483407,ENST00000524652,ENST00000525132,ENST00000525878,ENST00000525970,ENST00000529046,ENST00000530784,ENST00000530886,ENST00000533818,ENST00000534389,ENST00000534699,ENST00000610726	19868	20396	19040	13990	15215	18304	16644	14393	17991	12605	14874	15608	256.24	266.4	270.16	244.85	236.81	235.72	285.15	277.15	293.39	267.16	270.69	263.5	350.96	369.27	379.46	352.84	334.97	339.73	412.79	401.4	425.44	389.54	400.87	387.82	-0.148498	1.05729e-05	0.000151656	DOWN
ENSG00000009335	7	157138916	157269370	+	known	protein_coding	UBE3C	ubiquitin protein ligase E3C [Source:HGNC Symbol;Acc:HGNC:16803]	ENST00000348165,ENST00000389103,ENST00000430750,ENST00000469336,ENST00000470408,ENST00000474153,ENST00000494532,ENST00000497368,ENST00000611269	4046	3873	3662	2824	3275	3963	3382	2859	3476	2447	2758	3045	41.91	39.06	41.47	41.06	42.1	42.02	49.03	44.48	48.65	41.41	40.62	46.57	57.4	54.15	58.24	59.17	59.55	60.56	70.97	64.42	70.54	60.38	60.16	68.54	-0.17212	2.40742e-05	0.00031634	DOWN
ENSG00000009413	6	111299028	111483715	-	known	protein_coding	REV3L	REV3 like, DNA directed polymerase zeta catalytic subunit [Source:HGNC Symbol;Acc:HGNC:9968]	ENST00000358835,ENST00000368802,ENST00000413831,ENST00000422377,ENST00000434009,ENST00000435970,ENST00000460981,ENST00000462119,ENST00000467500,ENST00000470871,ENST00000492520,ENST00000494858,ENST00000619481	899	956	910	883	885	1225	904	825	896	774	935	983	5.6	7	5.84	8.2	6.68	8.19	8.76	6.57	6.16	7.53	8.64	8.97	7.67	9.7	8.2	11.81	9.45	11.8	12.68	9.52	8.94	10.99	12.8	13.2	-0.352836	2.72468e-06	4.51073e-05	DOWN
ENSG00000009694	X	124375903	124963817	-	known	protein_coding	TENM1	teneurin transmembrane protein 1 [Source:HGNC Symbol;Acc:HGNC:8117]	ENST00000371130,ENST00000422452,ENST00000461429	289	283	254	392	335	530	315	343	320	336	402	465	0.97	0.98	0.95	1.8	1.36	1.79	1.42	1.74	1.35	1.79	1.88	2.04	1.33	1.36	1.33	2.6	1.92	2.58	2.06	2.52	1.96	2.61	2.78	3	-0.683357	3.63594e-08	9.26804e-07	DOWN
ENSG00000009709	1	18630846	18748866	+	known	protein_coding	PAX7	paired box 7 [Source:HGNC Symbol;Acc:HGNC:8621]	ENST00000375375,ENST00000400661,ENST00000420770	16	23	9	9	16	20	12	10	15	10	13	17	0.25	0.42	0.1	0.12	0.14	0.15	0.23	0.2	0.26	0.16	0.26	0.31	0.35	0.59	0.15	0.17	0.19	0.21	0.34	0.28	0.37	0.23	0.39	0.46	-0.053872	0.920751	0.965081	DOWN
ENSG00000009724	1	11026523	11047239	-	known	protein_coding	MASP2	mannan binding lectin serine peptidase 2 [Source:HGNC Symbol;Acc:HGNC:6902]	ENST00000400897,ENST00000400898,ENST00000478645,ENST00000480221	5	1	0	1	3	4	0	1	0	2	0	4	0.16	0.02	0	0.03	0.08	0.08	0	0.03	0	0.17	0	0.11	0.22	0.03	0	0.04	0.11	0.12	0	0.05	0	0.24	0	0.16	1.93956	0.356003	0.828744	UP
ENSG00000009765	6	150368892	150405969	+	known	protein_coding	IYD	iodotyrosine deiodinase [Source:HGNC Symbol;Acc:HGNC:21071]	ENST00000229447,ENST00000344419,ENST00000367335,ENST00000392255,ENST00000392256,ENST00000422583,ENST00000425615,ENST00000500320,ENST00000546121	0	0	1	1	0	0	0	0	0	1	0	0	0	0	0.01	0.01	0	0	0	0	0	0.01	0	0	0	0	0.01	0.01	0	0	0	0	0	0.01	0	0	-0.217914	0.89615	0.955633	DOWN
ENSG00000009780	1	27725979	27763122	+	known	protein_coding	FAM76A	family with sequence similarity 76 member A [Source:HGNC Symbol;Acc:HGNC:28530]	ENST00000010299,ENST00000234549,ENST00000373949,ENST00000373954,ENST00000419687,ENST00000446647,ENST00000530324	541	550	517	460	515	676	360	350	423	405	480	511	12.7	11.58	12.76	13.43	13.92	14.24	9.18	10.99	11.83	13.87	13.42	13.06	17.39	16.06	17.92	19.36	19.69	20.52	13.29	15.92	17.15	20.22	19.87	19.22	0.0796969	0.408217	0.886171	UP
ENSG00000009790	1	209756032	209782320	+	known	protein_coding	TRAF3IP3	TRAF3 interacting protein 3 [Source:HGNC Symbol;Acc:HGNC:30766]	ENST00000367023,ENST00000367024,ENST00000367025,ENST00000367026,ENST00000400959,ENST00000460314,ENST00000467830,ENST00000468672,ENST00000471368,ENST00000474496,ENST00000476050,ENST00000477431,ENST00000478359,ENST00000479796,ENST00000487271,ENST00000488702	0	0	0	0	0	0	0	0	0	0	0	0	0	0	0	0	0	0	0	0	0	0	0	0	0	0	0	0	0	0	0	0	0	0	0	0	0	1	1	FLAT
ENSG00000009830	14	77274956	77320884	-	known	protein_coding	POMT2	protein O-mannosyltransferase 2 [Source:HGNC Symbol;Acc:HGNC:19743]	ENST00000261534,ENST00000452340,ENST00000553863,ENST00000553880,ENST00000554564,ENST00000554767,ENST00000554884,ENST00000554948,ENST00000555134,ENST00000555675,ENST00000555710,ENST00000555788,ENST00000556171,ENST00000556326,ENST00000556394,ENST00000556404,ENST00000556446,ENST00000556851,ENST00000556880,ENST00000557289,ENST00000557525,ENST00000557675,ENST00000602717	1538	1408	1257	1058	1301	1615	947	923	1022	871	935	1056	27.38	23.09	29.53	23.61	24.94	36.43	19.36	26.87	25.54	23.53	26.74	26.74	37.51	32.01	41.48	34.02	35.27	52.51	28.02	38.92	37.03	34.31	39.61	39.36	0.106143	0.103314	0.379837	UP
ENSG00000009844	6	142147162	142224685	+	known	protein_coding	VTA1	vesicle trafficking 1 [Source:HGNC Symbol;Acc:HGNC:20954]	ENST00000367621,ENST00000367630,ENST00000452973,ENST00000491881,ENST00000620996	2131	2189	2119	1566	1751	2250	1753	1576	1929	1502	1703	1858	51.86	56.4	57.46	52.44	49.45	53.51	56.69	57.08	58.19	59.87	55.96	61.48	71.03	78.18	80.71	75.57	69.95	77.13	82.06	82.67	84.38	87.3	82.88	90.48	-0.130796	0.0154009	0.0860982	DOWN
ENSG00000009950	7	73593194	73624543	-	known	protein_coding	MLXIPL	MLX interacting protein like [Source:HGNC Symbol;Acc:HGNC:12744]	ENST00000313375,ENST00000345114,ENST00000354613,ENST00000414749,ENST00000429400,ENST00000434326,ENST00000453275,ENST00000456640,ENST00000467221,ENST00000476404,ENST00000488212	624	549	487	639	734	816	463	422	447	420	462	503	16.49	15.37	13.36	24.43	23.24	23.67	19.42	18.68	16.41	19.74	19.19	18.8	22.58	21.3	18.77	35.21	32.88	34.11	28.12	27.05	23.8	28.79	28.42	27.67	-0.117915	0.230453	0.657643	DOWN
ENSG00000009954	7	73440406	73522293	-	known	protein_coding	BAZ1B	bromodomain adjacent to zinc finger domain 1B [Source:HGNC Symbol;Acc:HGNC:961]	ENST00000339594,ENST00000404251,ENST00000466844	4013	4077	4004	3892	4124	5112	3524	2992	3708	3279	3786	3908	30.34	32.39	33.71	40.36	37.99	39.29	36.43	34.22	35.84	39.57	40.31	38.66	41.56	44.89	47.35	58.16	53.73	56.62	52.74	49.57	51.96	57.69	59.69	56.9	-0.17964	9.30169e-05	0.00104208	DOWN
ENSG00000010017	6	13621498	13711835	-	known	protein_coding	RANBP9	RAN binding protein 9 [Source:HGNC Symbol;Acc:HGNC:13727]	ENST00000011619,ENST00000469916	1378	1386	1310	1218	1350	1693	1039	899	1227	1092	1236	1318	19.11	20.44	23.41	23.44	23.11	24.02	19.59	19.15	22.15	25.44	25.21	23.06	26.17	28.34	32.88	33.78	32.68	34.62	28.36	27.73	32.11	37.09	37.33	33.95	-0.0552654	0.38715	0.865738	DOWN
ENSG00000010030	6	36354091	36387800	-	known	protein_coding	ETV7	ETS variant transcription factor 7 [Source:HGNC Symbol;Acc:HGNC:18160]	ENST00000339796,ENST00000340181,ENST00000373737,ENST00000373738,ENST00000538992,ENST00000615781,ENST00000620358,ENST00000627426	2	0	2	6	8	6	1	1	2	4	4	3	0.08	0	0.09	0.27	0.38	0.2	0.04	0.06	0.1	0.21	0.22	0.13	0.11	0	0.12	0.38	0.54	0.29	0.06	0.09	0.15	0.3	0.33	0.19	-0.393229	0.809153	0.955633	DOWN
ENSG00000010072	1	231337104	231355023	+	known	protein_coding	SPRTN	SprT-like N-terminal domain [Source:HGNC Symbol;Acc:HGNC:25356]	ENST00000008440,ENST00000295050,ENST00000366644,ENST00000391858,ENST00000469904,ENST00000492437	1279	1285	1267	1163	1203	1531	980	870	1050	893	925	1037	23.01	20.54	23.9	26.19	26.47	24.74	19.15	22.81	19.29	26.81	18.82	25.13	31.52	28.47	33.57	37.74	37.44	35.66	27.73	33.04	27.97	39.09	27.87	36.98	-0.0219149	0.728831	0.955633	DOWN
ENSG00000010165	1	171781660	171814023	+	known	protein_coding	EEF1AKNMT	eEF1A lysine and N-terminal methyltransferase [Source:HGNC Symbol;Acc:HGNC:24248]	ENST00000361735,ENST00000362019,ENST00000367737,ENST00000466643,ENST00000476386,ENST00000478330,ENST00000485629	1689	1786	1654	1279	1470	1736	1007	883	1062	785	817	929	30.45	32.88	32.32	33.42	34.59	32.51	27.15	23.33	24.41	23.98	22.58	24.29	41.7	45.58	45.4	48.17	48.93	46.85	39.3	33.79	35.39	34.96	33.44	35.75	0.372748	2.40249e-09	7.53929e-08	UP
ENSG00000010219	12	4562204	4615302	+	known	protein_coding	DYRK4	dual specificity tyrosine phosphorylation regulated kinase 4 [Source:HGNC Symbol;Acc:HGNC:3095]	ENST00000010132,ENST00000536137,ENST00000536157,ENST00000536645,ENST00000537719,ENST00000538520,ENST00000539309,ENST00000539490,ENST00000539701,ENST00000540644,ENST00000540757,ENST00000541024,ENST00000542905,ENST00000543431,ENST00000544050,ENST00000544671,ENST00000545571	582	537	545	385	489	603	402	350	382	389	416	405	45.74	47.71	52.97	47.65	49.69	47.94	45.17	44.96	40.91	52.12	49.14	45.13	62.65	66.14	74.41	68.67	70.29	69.09	65.39	65.11	59.33	76	72.77	66.42	0.124543	0.19307	0.58499	UP
ENSG00000010244	17	32350117	32381886	+	known	protein_coding	ZNF207	zinc finger protein 207 [Source:HGNC Symbol;Acc:HGNC:12998]	ENST00000321233,ENST00000342555,ENST00000394670,ENST00000394673,ENST00000394679,ENST00000577324,ENST00000577908,ENST00000578918,ENST00000579416,ENST00000579634,ENST00000579810,ENST00000580759,ENST00000581531,ENST00000582165,ENST00000582705,ENST00000584416,ENST00000584696	4674	4840	4419	4208	4450	5778	3868	3492	3974	3249	3716	4091	83.24	87.74	89.54	96.72	91.11	96.14	91.03	88.25	91.74	87.98	90.43	88.67	114.01	121.62	125.76	139.38	128.88	138.56	131.77	127.81	133.03	128.28	133.92	130.5	-0.129821	0.00267778	0.0196949	DOWN
ENSG00000010256	3	48599002	48610976	-	known	protein_coding	UQCRC1	ubiquinol-cytochrome c reductase core protein 1 [Source:HGNC Symbol;Acc:HGNC:12585]	ENST00000203407,ENST00000412343,ENST00000415995,ENST00000460105,ENST00000463708,ENST00000467690,ENST00000471189,ENST00000472438,ENST00000480561,ENST00000493806	7717	7333	6708	4260	5578	6009	4788	4086	4828	3461	3668	3740	287.09	263.86	262.46	218.14	253.36	216.94	225.99	223.77	218.61	191.95	174.34	172.12	393.21	365.75	368.65	314.36	358.38	312.66	327.15	324.09	317	279.88	258.18	253.32	0.239484	6.98263e-11	2.94344e-09	UP
ENSG00000010270	7	38178222	38230671	+	known	protein_coding	STARD3NL	STARD3 N-terminal like [Source:HGNC Symbol;Acc:HGNC:19169]	ENST00000009041,ENST00000396013,ENST00000429075,ENST00000434197,ENST00000440144,ENST00000453225,ENST00000471550	1090	1075	1056	725	852	1069	865	805	899	692	782	865	34.82	36.1	37.19	30.62	31.47	32.68	35.69	37.76	35.43	33.13	34.03	34.94	47.7	50.04	52.24	44.12	44.52	47.1	51.66	54.69	51.37	48.31	50.4	51.42	-0.101457	0.146601	0.488147	DOWN
ENSG00000010278	12	6199715	6238271	+	known	protein_coding	CD9	CD9 molecule [Source:HGNC Symbol;Acc:HGNC:1709]	ENST00000009180,ENST00000382515,ENST00000382518,ENST00000382519,ENST00000481267,ENST00000536586,ENST00000538418,ENST00000538834,ENST00000540891,ENST00000543916,ENST00000546073,ENST00000610354,ENST00000642746,ENST00000645368,ENST00000645565,ENST00000646407	946	815	743	435	571	631	641	574	623	394	498	515	40.63	36.61	35.95	27.06	30.75	28.4	38.13	38.78	33.7	28.6	31.46	30.82	55.64	50.74	50.49	38.99	43.49	40.93	55.2	56.17	48.87	41.7	46.59	45.36	0.0119993	0.863096	0.955633	UP
ENSG00000010282	3	42692663	42702824	-	known	protein_coding	HHATL	hedgehog acyltransferase like [Source:HGNC Symbol;Acc:HGNC:13242]	ENST00000310417,ENST00000416756,ENST00000417472,ENST00000426666,ENST00000441594,ENST00000442469,ENST00000455195,ENST00000457462,ENST00000466007,ENST00000480939,ENST00000490003,ENST00000497000	0	2	0	3	1	1	2	1	3	0	0	1	0	0.15	0	0.36	0.11	0.05	0.19	0.08	0.1	0	0	0.07	0	0.2	0	0.52	0.15	0.08	0.28	0.12	0.15	0	0	0.1	-1.98675	0.269961	0.720721	DOWN
ENSG00000010292	12	6493356	6531955	+	known	protein_coding	NCAPD2	non-SMC condensin I complex subunit D2 [Source:HGNC Symbol;Acc:HGNC:24305]	ENST00000315579,ENST00000382457,ENST00000535804,ENST00000536090,ENST00000536538,ENST00000538600,ENST00000539084,ENST00000539714,ENST00000539885,ENST00000541399,ENST00000542472,ENST00000542492,ENST00000545732	5279	4781	4759	3009	3541	4364	3999	3420	4034	2588	3086	3042	61.79	59.77	61.6	49.32	55.69	52.71	64.46	57.21	58.2	49.81	51.57	47.98	84.63	82.85	86.52	71.07	78.77	75.96	93.32	82.86	84.39	72.63	76.38	70.62	-0.0547608	0.192619	0.584082	DOWN
ENSG00000010295	12	6538375	6556083	-	known	protein_coding	IFFO1	intermediate filament family orphan 1 [Source:HGNC Symbol;Acc:HGNC:24970]	ENST00000336604,ENST00000356896,ENST00000396830,ENST00000396840,ENST00000436152,ENST00000465801,ENST00000471408,ENST00000472558,ENST00000487279,ENST00000488007,ENST00000615885,ENST00000619571	965	927	909	980	1106	1157	744	713	709	666	754	791	18.07	18.96	19.58	25.67	25.79	21.8	18.93	20.29	17.01	19.9	20.11	19.49	24.74	26.28	27.5	36.99	36.48	31.42	27.41	29.38	24.67	29.01	29.78	28.68	-0.0625399	0.450837	0.927722	DOWN
ENSG00000010310	19	45668221	45683722	+	known	protein_coding	GIPR	gastric inhibitory polypeptide receptor [Source:HGNC Symbol;Acc:HGNC:4271]	ENST00000263281,ENST00000304207,ENST00000585889,ENST00000588816,ENST00000590918,ENST00000591224,ENST00000591322,ENST00000593127,ENST00000652180	199	159	150	141	183	184	183	149	166	117	146	159	4.99	4.35	3.84	4.31	5.37	4.22	6.83	6.58	5.67	3.89	5.76	4.64	6.83	6.03	5.39	6.21	7.6	6.09	9.89	9.53	8.23	5.68	8.53	6.83	-0.404369	0.0101164	0.060765	DOWN
ENSG00000010318	3	52410660	52423641	+	known	protein_coding	PHF7	PHD finger protein 7 [Source:HGNC Symbol;Acc:HGNC:18458]	ENST00000327906,ENST00000347025,ENST00000459935,ENST00000461861,ENST00000465863,ENST00000472337,ENST00000473145,ENST00000482327,ENST00000498509,ENST00000614886,ENST00000615126	321	331	297	242	311	397	256	184	257	195	224	287	17.59	19.8	17.81	18.09	21.99	21.33	19.85	16.54	16.51	17.91	18.02	20.61	24.09	27.45	25.01	26.07	31.11	30.73	28.74	23.95	23.95	26.12	26.68	30.34	0.026999	0.847155	0.955633	UP
ENSG00000010319	3	52433035	52445103	-	known	protein_coding	SEMA3G	semaphorin 3G [Source:HGNC Symbol;Acc:HGNC:30400]	ENST00000231721,ENST00000465657,ENST00000475739	268	269	247	227	249	244	146	135	143	144	112	142	2.38	2.48	3.18	2.77	2.88	2.32	1.75	2.06	1.6	2.03	1.59	1.65	3.26	3.44	4.47	3.99	4.08	3.35	2.53	2.98	2.33	2.97	2.35	2.43	0.455399	0.00129485	0.0105148	UP
ENSG00000010322	3	52455118	52493068	+	known	protein_coding	NISCH	nischarin [Source:HGNC Symbol;Acc:HGNC:18006]	ENST00000345716,ENST00000420808,ENST00000460759,ENST00000464280,ENST00000467594,ENST00000474188,ENST00000479054,ENST00000481211,ENST00000485765,ENST00000488157,ENST00000488243,ENST00000488380,ENST00000489895,ENST00000490425	5525	5230	4744	4492	5059	5829	4249	3749	4319	3586	3817	4421	76.26	77.08	69.51	83.72	80.54	79.93	79.73	78.24	74.51	78.1	76.09	80.15	104.45	106.85	97.63	120.64	113.93	115.2	115.42	113.32	108.05	113.88	112.68	117.97	-0.0978179	0.0133052	0.0761921	DOWN
ENSG00000010327	3	52495338	52524495	+	known	protein_coding	STAB1	stabilin 1 [Source:HGNC Symbol;Acc:HGNC:18628]	ENST00000321725,ENST00000461325,ENST00000462681,ENST00000462741,ENST00000469989,ENST00000479355,ENST00000481607,ENST00000481626,ENST00000484850	29	28	25	26	19	33	20	14	23	13	13	16	0.46	0.75	0.34	0.99	0.37	0.91	0.55	0.33	0.53	0.38	0.26	0.31	0.63	1.04	0.48	1.43	0.53	1.32	0.8	0.48	0.77	0.56	0.39	0.46	0.11128	0.794391	0.955633	UP
ENSG00000010361	19	49806866	49817376	-	known	protein_coding	FUZ	fuzzy planar cell polarity protein [Source:HGNC Symbol;Acc:HGNC:26219]	ENST00000313777,ENST00000377092,ENST00000525130,ENST00000525370,ENST00000525800,ENST00000526435,ENST00000526575,ENST00000527111,ENST00000527585,ENST00000527973,ENST00000528043,ENST00000528094,ENST00000529302,ENST00000529634,ENST00000531017,ENST00000533418,ENST00000534008,ENST00000534138	1660	1522	1364	977	1196	1372	1078	930	1162	868	988	956	65.04	60.62	56.56	52.79	57.46	55.36	57.86	55.76	56.96	54.07	54.57	50.11	89.08	84.03	79.45	76.08	81.28	79.79	83.75	80.76	82.59	78.83	80.81	73.76	0.0931272	0.128794	0.446017	UP
ENSG00000010379	12	220621	262873	-	known	protein_coding	SLC6A13	solute carrier family 6 member 13 [Source:HGNC Symbol;Acc:HGNC:11046]	ENST00000343164,ENST00000436453,ENST00000445055,ENST00000534887,ENST00000536842,ENST00000539260,ENST00000539668,ENST00000542272,ENST00000542379,ENST00000542947,ENST00000543722,ENST00000546319	10	5	2	2	4	6	3	4	2	1	1	5	0.34	0.18	0.05	0.1	0.38	0.61	0.13	0.15	0.06	0.04	0.03	0.19	0.46	0.24	0.08	0.14	0.54	0.88	0.19	0.22	0.09	0.06	0.05	0.28	0.416922	0.652672	0.955633	UP
ENSG00000010404	X	149476988	149521096	-	known	protein_coding	IDS	iduronate 2-sulfatase [Source:HGNC Symbol;Acc:HGNC:5389]	ENST00000340855,ENST00000370441,ENST00000428056,ENST00000464251,ENST00000466019,ENST00000466323,ENST00000490775,ENST00000521702	2199	2007	1948	1483	1536	2289	2385	2079	2503	1821	2352	2378	28.47	29.17	26.28	26.02	26.12	29.75	38.14	36.58	35.66	31.45	38.5	34.67	38.99	40.43	36.92	37.5	36.95	42.87	55.22	52.99	51.7	45.86	57.02	51.03	-0.605392	2.51554e-36	4.17921e-33	DOWN
ENSG00000010438	9	33750466	33799231	+	known	protein_coding	PRSS3	serine protease 3 [Source:HGNC Symbol;Acc:HGNC:9486]	ENST00000342836,ENST00000361005,ENST00000379405,ENST00000429677,ENST00000457896,ENST00000468152,ENST00000477653,ENST00000495682	0	0	0	0	0	0	0	0	0	0	0	0	0	0	0	0	0	0	0	0	0	0	0	0	0	0	0	0	0	0	0	0	0	0	0	0	0	1	1	FLAT
ENSG00000010539	16	3222325	3236221	-	known	protein_coding	ZNF200	zinc finger protein 200 [Source:HGNC Symbol;Acc:HGNC:12993]	ENST00000396868,ENST00000396870,ENST00000396871,ENST00000414144,ENST00000431561,ENST00000575285,ENST00000575617,ENST00000575630,ENST00000575948,ENST00000577015	424	476	438	400	424	554	307	242	251	233	258	322	7.86	8.01	8.47	9.9	9.61	9.08	7.87	6.91	5.01	7.18	7.32	7.79	10.76	11.1	11.89	14.26	13.6	13.09	11.4	10.01	7.27	10.47	10.84	11.47	0.314317	0.00878798	0.0539094	UP
ENSG00000010610	12	6786858	6820799	+	known	protein_coding	CD4	CD4 molecule [Source:HGNC Symbol;Acc:HGNC:1678]	ENST00000011653,ENST00000437800,ENST00000535466,ENST00000535707,ENST00000536563,ENST00000536590,ENST00000536610,ENST00000538827,ENST00000539492,ENST00000541982,ENST00000543755,ENST00000544344	1	1	0	0	0	0	1	0	1	0	1	0	0.02	0.02	0	0	0	0	0.02	0	0.03	0	0.02	0	0.03	0.02	0	0	0	0	0.03	0	0.04	0	0.03	0	-0.397909	0.864535	0.955633	DOWN
ENSG00000010626	12	6873569	6914241	+	known	protein_coding	LRRC23	leucine rich repeat containing 23 [Source:HGNC Symbol;Acc:HGNC:19138]	ENST00000007969,ENST00000323702,ENST00000415834,ENST00000428946,ENST00000429740,ENST00000431207,ENST00000433346,ENST00000436789,ENST00000443597,ENST00000449039,ENST00000451681,ENST00000457146,ENST00000472633,ENST00000486401,ENST00000622489	194	155	136	111	130	149	127	105	120	115	134	133	7.95	5.88	5.48	6.02	6.1	6.41	6.78	5.81	6.1	6.09	6.45	5.88	10.89	8.14	7.69	8.68	8.63	9.24	9.81	8.42	8.84	8.88	9.56	8.65	0.0281273	0.85947	0.955633	UP
ENSG00000010671	X	101349447	101390796	-	known	protein_coding	BTK	Bruton tyrosine kinase [Source:HGNC Symbol;Acc:HGNC:1133]	ENST00000308731,ENST00000372880,ENST00000464006,ENST00000464567,ENST00000470069,ENST00000470329,ENST00000478995,ENST00000488970,ENST00000618050,ENST00000621635	13	14	18	9	12	10	6	12	9	13	7	14	0.25	0.24	0.33	0.21	0.25	0.42	0.14	1.03	0.19	1.5	0.27	0.44	0.34	0.34	0.47	0.3	0.35	0.6	0.2	1.5	0.27	2.19	0.4	0.65	0.293511	0.601965	0.955633	UP
ENSG00000010704	6	26087281	26098343	+	known	protein_coding	HFE	homeostatic iron regulator [Source:HGNC Symbol;Acc:HGNC:4886]	ENST00000309234,ENST00000317896,ENST00000336625,ENST00000349999,ENST00000352392,ENST00000353147,ENST00000357618,ENST00000397022,ENST00000461397,ENST00000470149,ENST00000483782,ENST00000485729,ENST00000486147,ENST00000488199	0	0	1	0	1	1	0	0	1	0	0	0	0	0	0.08	0	0.01	0.07	0	0	0.01	0	0	0	0	0	0.11	0	0.01	0.1	0	0	0.02	0	0	0	-0.217914	0.900453	0.955633	DOWN
ENSG00000010803	1	41027200	41242154	-	known	protein_coding	SCMH1	Scm polycomb group protein homolog 1 [Source:HGNC Symbol;Acc:HGNC:19003]	ENST00000326197,ENST00000337495,ENST00000361191,ENST00000361705,ENST00000372595,ENST00000372596,ENST00000372597,ENST00000397171,ENST00000397174,ENST00000402904,ENST00000456518,ENST00000460215,ENST00000472037,ENST00000482530,ENST00000488592,ENST00000489421,ENST00000498793	1804	1685	1627	1372	1491	1956	1453	1224	1470	1239	1406	1489	32.7	33.48	35.03	36.49	32.36	38.52	33.12	31.94	33.96	34.85	36.61	38.64	44.79	46.41	49.2	52.58	45.77	55.51	47.94	46.26	49.24	50.81	54.22	56.87	-0.122804	0.0270432	0.136682	DOWN
ENSG00000010810	6	111660332	111873452	-	known	protein_coding	FYN	FYN proto-oncogene, Src family tyrosine kinase [Source:HGNC Symbol;Acc:HGNC:4037]	ENST00000229471,ENST00000354650,ENST00000368667,ENST00000368678,ENST00000368682,ENST00000462598,ENST00000462856,ENST00000467899,ENST00000467921,ENST00000471959,ENST00000476769,ENST00000484067,ENST00000487824,ENST00000491885,ENST00000495927,ENST00000495935,ENST00000496864,ENST00000517419,ENST00000518295,ENST00000518630,ENST00000520518,ENST00000521062,ENST00000521361,ENST00000523238,ENST00000523322…	3233	3112	3078	2377	2711	3119	2539	2162	2791	2056	2309	2557	95.73	83.32	87.14	101.25	87.87	85.17	106.66	94.59	96.68	119	111.15	102.46	131.11	115.5	122.4	145.91	124.29	122.75	154.4	136.99	140.19	173.52	164.61	150.8	-0.0906062	0.0525636	0.228709	DOWN
ENSG00000010818	6	142751469	142956698	-	known	protein_coding	HIVEP2	HIVEP zinc finger 2 [Source:HGNC Symbol;Acc:HGNC:4921]	ENST00000012134,ENST00000367603,ENST00000367604,ENST00000421237,ENST00000474532	490	487	471	469	510	675	546	471	495	436	511	544	2.18	2.26	2.35	2.88	2.76	3.04	3.28	3.19	2.77	3.08	3.18	3.16	2.99	3.13	3.3	4.14	3.9	4.38	4.75	4.61	4.01	4.48	4.71	4.65	-0.492055	2.65387e-07	5.61026e-06	DOWN
ENSG00000010932	1	171248471	171285978	+	known	protein_coding	FMO1	flavin containing dimethylaniline monoxygenase 1 [Source:HGNC Symbol;Acc:HGNC:3769]	ENST00000354841,ENST00000367750,ENST00000402921,ENST00000459868,ENST00000469112,ENST00000469711,ENST00000472893,ENST00000617670	0	1	0	1	1	1	0	0	0	1	0	0	0	0.02	0	0.03	0.03	0.24	0	0	0	0.04	0	0	0	0.03	0	0.05	0.04	0.34	0	0	0	0.06	0	0	-0.321841	0.89615	0.955633	DOWN
ENSG00000011007	1	23743155	23762059	+	known	protein_coding	ELOA	elongin A [Source:HGNC Symbol;Acc:HGNC:11620]	ENST00000418390,ENST00000487554,ENST00000609199,ENST00000613537	2550	2534	2392	1882	2135	2603	1777	1575	1813	1568	1796	1909	33.2	33.48	34.3	33.15	33.23	32.48	30.36	30.06	28.22	32.42	30.69	30.85	45.48	46.41	48.17	47.77	47	46.8	43.95	43.53	40.92	47.27	45.45	45.4	0.106442	0.033619	0.162253	UP
ENSG00000011009	1	23791145	23795539	+	known	protein_coding	LYPLA2	lysophospholipase 2 [Source:HGNC Symbol;Acc:HGNC:6738]	ENST00000374501,ENST00000374502,ENST00000374503,ENST00000374505,ENST00000374514,ENST00000420982,ENST00000421070,ENST00000472213,ENST00000492577,ENST00000495365	1521	1521	1257	840	970	1074	1001	830	901	675	757	766	49.25	50.77	44.93	38.28	38.51	35.79	43.72	40.83	37.02	35.83	33.53	32.26	67.46	70.38	63.1	55.16	54.47	51.58	63.29	59.13	53.69	52.25	49.66	47.48	0.22167	0.00225211	0.0170248	UP
ENSG00000011021	1	11806096	11848079	+	known	protein_coding	CLCN6	chloride voltage-gated channel 6 [Source:HGNC Symbol;Acc:HGNC:2024]	ENST00000312413,ENST00000346436,ENST00000376490,ENST00000376491,ENST00000376492,ENST00000376496,ENST00000376497,ENST00000400892,ENST00000446542,ENST00000494028	571	596	473	689	685	816	512	412	505	451	495	576	7.04	7.1	6.63	10.47	9.73	10.83	7.15	6.64	6.94	7.49	7.21	7.57	9.64	9.85	9.31	15.09	13.76	15.61	10.35	9.62	10.06	10.92	10.68	11.15	-0.228759	0.0154159	0.0861478	DOWN
ENSG00000011028	17	62627670	62693597	+	known	protein_coding	MRC2	mannose receptor C type 2 [Source:HGNC Symbol;Acc:HGNC:16875]	ENST00000303375,ENST00000446119,ENST00000579432,ENST00000580916,ENST00000583597,ENST00000584265,ENST00000584682	4170	3314	3348	2119	2660	3024	3177	2905	3384	2355	2716	2802	44.86	37.41	39.11	31.25	33.55	35.51	48.04	47.68	46.27	39.26	39.23	40.64	61.44	51.86	54.93	45.03	47.46	51.17	69.54	69.05	67.1	57.25	58.1	59.81	-0.23606	3.24103e-05	0.000409926	DOWN
ENSG00000011052	17	51153590	51171744	+	known	protein_coding	NME1-NME2	NME1-NME2 readthrough [Source:HGNC Symbol;Acc:HGNC:33531]	ENST00000376392,ENST00000393193,ENST00000555572	578	452	329	297	370	270	313	248	302	228	315	256	30.36	24.78	19.3	21.49	23.53	14.37	22.24	19.86	20.11	19.08	23.06	17.57	41.58	34.35	27.1	30.97	33.29	20.72	32.2	28.77	29.15	27.81	34.15	25.85	0.218135	0.108046	0.392885	UP
ENSG00000011083	5	150190062	150222788	+	known	protein_coding	SLC6A7	solute carrier family 6 member 7 [Source:HGNC Symbol;Acc:HGNC:11054]	ENST00000230671,ENST00000513403,ENST00000524041	0	0	0	1	0	0	0	0	0	0	0	0	0	0	0	0.02	0	0	0	0	0	0	0	0	0	0	0	0.02	0	0	0	0	0	0	0	0	0	1	1	FLAT
ENSG00000011105	12	3077355	3286564	+	known	protein_coding	TSPAN9	tetraspanin 9 [Source:HGNC Symbol;Acc:HGNC:21640]	ENST00000011898,ENST00000407263,ENST00000431374,ENST00000444315,ENST00000492305,ENST00000537971,ENST00000539631,ENST00000640568,ENST00000649909	681	693	608	446	557	694	454	428	540	383	437	470	9.14	8.65	8.93	7.8	8.24	8.4	9.88	9.02	7.67	8.96	7.87	7.45	12.51	11.99	12.55	11.23	11.65	12.11	14.31	13.06	11.12	13.06	11.65	10.96	0.053706	0.541488	0.955633	UP
ENSG00000011114	14	93237550	93333092	-	known	protein_coding	BTBD7	BTB domain containing 7 [Source:HGNC Symbol;Acc:HGNC:18269]	ENST00000298896,ENST00000334746,ENST00000355125,ENST00000553975,ENST00000554565,ENST00000554644,ENST00000554968,ENST00000555525	615	711	690	592	601	820	587	490	627	479	561	578	5.14	5.63	5.81	6.85	5.93	6.16	7.87	5.29	5.62	6.49	6.01	6.73	7.04	7.81	8.16	9.88	8.39	8.88	11.39	7.66	8.15	9.46	8.89	9.9	-0.175247	0.0569629	0.243647	DOWN
ENSG00000011132	19	3750772	3761692	-	known	protein_coding	APBA3	amyloid beta precursor protein binding family A member 3 [Source:HGNC Symbol;Acc:HGNC:580]	ENST00000316757,ENST00000586991,ENST00000588984,ENST00000589934,ENST00000590064,ENST00000590238,ENST00000591678,ENST00000592826	474	493	380	343	383	436	272	272	352	298	299	333	18.44	18.81	19.4	20.06	20.63	18.41	16.6	17.98	19.53	19.67	17.22	14.93	25.26	26.08	27.25	28.91	29.18	26.53	24.03	26.04	28.32	28.69	25.5	21.98	0.160398	0.159863	0.518132	UP
ENSG00000011143	17	58205441	58219605	-	known	protein_coding	MKS1	MKS transition zone complex subunit 1 [Source:HGNC Symbol;Acc:HGNC:7121]	ENST00000313863,ENST00000393119,ENST00000393120,ENST00000537529,ENST00000577315,ENST00000577824,ENST00000578789,ENST00000579358,ENST00000580127,ENST00000581180,ENST00000581761,ENST00000583577,ENST00000585134	1533	1520	1417	1219	1440	1671	991	836	1044	868	927	966	43.14	42.61	43.94	48.09	49.01	50.05	39.89	37.56	40.65	40.24	39.34	38.84	59.08	59.06	61.72	69.31	69.32	72.13	57.74	54.4	58.95	58.67	58.26	57.17	0.214977	0.000467347	0.00434473	UP
ENSG00000011198	3	43690108	43734371	+	known	protein_coding	ABHD5	abhydrolase domain containing 5 [Source:HGNC Symbol;Acc:HGNC:21396]	ENST00000013894,ENST00000413300,ENST00000454293,ENST00000456453,ENST00000458276,ENST00000463153,ENST00000486764,ENST00000642351,ENST00000643140,ENST00000643477,ENST00000643500,ENST00000643520,ENST00000644371,ENST00000646378,ENST00000646799,ENST00000649763	440	493	436	364	402	466	352	296	351	306	321	372	10.84	11.95	10.97	10.91	10.06	9.96	9.87	8.58	9.02	9.39	8.25	9.53	14.85	16.57	15.41	15.73	14.23	14.35	14.29	12.43	13.08	13.68	12.21	14.03	0.0301544	0.777563	0.955633	UP
ENSG00000011201	X	8528874	8732137	-	known	protein_coding	ANOS1	anosmin 1 [Source:HGNC Symbol;Acc:HGNC:6211]	ENST00000262648,ENST00000481896,ENST00000488294	1	0	2	2	0	0	0	0	1	0	1	0	0.01	0	0.02	0.02	0	0	0	0	0.01	0	0.01	0	0.01	0	0.02	0.03	0	0	0	0	0.01	0	0.01	0	1.31478	0.671334	0.955633	UP
ENSG00000011243	19	15380050	15419141	-	known	protein_coding	AKAP8L	A-kinase anchoring protein 8 like [Source:HGNC Symbol;Acc:HGNC:29857]	ENST00000397410,ENST00000593845,ENST00000594594,ENST00000594893,ENST00000595067,ENST00000595087,ENST00000595136,ENST00000595465,ENST00000595879,ENST00000596195,ENST00000596213,ENST00000596750,ENST00000597994,ENST00000598292,ENST00000599137,ENST00000599488,ENST00000600065,ENST00000600247,ENST00000601147,ENST00000609519	2662	2099	1999	1763	1960	2512	2438	2247	2642	2171	2522	2625	84.67	68.46	67.64	76.66	75.44	78.8	104.71	112.11	115.24	109.47	107.27	109.86	115.97	94.89	95	110.47	106.71	113.57	151.58	162.37	167.1	159.61	158.85	161.69	-0.548356	5.79658e-18	8.80176e-16	DOWN
ENSG00000011258	17	51177425	51260163	-	known	protein_coding	MBTD1	mbt domain containing 1 [Source:HGNC Symbol;Acc:HGNC:19866]	ENST00000376381,ENST00000405860,ENST00000415868,ENST00000586178,ENST00000586898,ENST00000591270,ENST00000593259	1054	1087	1093	866	967	1229	875	773	1004	626	700	854	9.35	9.92	11.11	10.72	10.44	11.41	10.66	10.52	11.44	8.97	8.79	10.12	12.81	13.76	15.61	15.45	14.77	16.44	15.43	15.24	16.59	13.09	13.01	14.89	-0.133038	0.0660757	0.271919	DOWN
ENSG00000011260	17	51260546	51297936	+	known	protein_coding	UTP18	UTP18 small subunit processome component [Source:HGNC Symbol;Acc:HGNC:24274]	ENST00000225298,ENST00000508506,ENST00000579261,ENST00000582150,ENST00000582832,ENST00000583205,ENST00000583725	1831	1873	1762	1475	1589	1955	1176	1076	1429	1103	1274	1329	49.09	53.92	53.79	56.12	51.52	53.25	44.89	43.73	48.09	48.39	47.39	47.42	67.23	74.74	75.55	80.87	72.88	76.75	64.99	63.33	69.73	70.55	70.19	69.79	0.149618	0.0178875	0.097453	UP
ENSG00000011275	7	5620047	5781739	-	known	protein_coding	RNF216	ring finger protein 216 [Source:HGNC Symbol;Acc:HGNC:21698]	ENST00000389900,ENST00000389902,ENST00000411812,ENST00000416985,ENST00000425013,ENST00000469375,ENST00000476345,ENST00000479541,ENST00000484458	2228	2072	1892	1719	1839	2311	1491	1327	1592	1394	1590	1717	20.54	19.86	19.59	21.96	20.57	21.89	18.87	19.18	19.35	21.18	22.58	22.59	28.14	27.52	27.52	31.64	29.1	31.55	27.32	27.78	28.06	30.89	33.44	33.25	0.0616066	0.23722	0.668978	UP
ENSG00000011295	17	15999784	16045015	+	known	protein_coding	TTC19	tetratricopeptide repeat domain 19 [Source:HGNC Symbol;Acc:HGNC:26006]	ENST00000261647,ENST00000465567,ENST00000466729,ENST00000470399,ENST00000470649,ENST00000475723,ENST00000481107,ENST00000497842,ENST00000578103,ENST00000583704	2557	2479	2355	1840	2122	2631	1813	1664	2031	1711	1941	2043	41.15	41.35	42.01	41.28	40.3	42.47	39.17	40.8	41.22	44.44	43.47	42.76	56.36	57.32	59.01	59.49	57.01	61.21	56.7	59.09	59.77	64.8	64.37	62.93	-0.00113911	0.978303	0.990792	DOWN
ENSG00000011304	19	797075	812327	+	known	protein_coding	PTBP1	polypyrimidine tract binding protein 1 [Source:HGNC Symbol;Acc:HGNC:9583]	ENST00000349038,ENST00000350092,ENST00000356948,ENST00000394601,ENST00000585535,ENST00000585856,ENST00000585932,ENST00000585956,ENST00000586481,ENST00000586944,ENST00000587094,ENST00000587136,ENST00000587191,ENST00000589575,ENST00000589883,ENST00000590887,ENST00000592113,ENST00000592804,ENST00000621737,ENST00000627714,ENST00000635647	11935	11940	10932	8449	9580	10821	9231	7649	9588	7274	7971	8583	213.26	204.79	224.12	211.41	192.64	188.85	210.96	191.46	213.26	240.25	235.65	244.45	292.09	283.88	314.8	304.66	272.5	272.18	305.39	277.29	309.24	350.31	348.98	359.78	-0.0286275	0.398813	0.877166	DOWN
ENSG00000011332	19	38211006	38229714	-	known	protein_coding	DPF1	double PHD fingers 1 [Source:HGNC Symbol;Acc:HGNC:20225]	ENST00000355526,ENST00000412732,ENST00000414789,ENST00000416611,ENST00000418517,ENST00000420980,ENST00000438060,ENST00000438365,ENST00000456296,ENST00000471976,ENST00000472656,ENST00000473716,ENST00000475938,ENST00000488378,ENST00000494031,ENST00000586624,ENST00000614244	571	523	466	392	476	487	307	285	289	296	365	366	19.28	18.18	16.59	16.81	18.27	16.23	13.06	14.51	10.67	16.45	15.47	14.31	26.4	25.21	23.31	24.23	25.85	23.4	18.91	21.01	15.47	23.99	22.91	21.06	0.388037	0.00021125	0.00216074	UP
ENSG00000011347	11	61513714	61581148	-	known	protein_coding	SYT7	synaptotagmin 7 [Source:HGNC Symbol;Acc:HGNC:11514]	ENST00000263846,ENST00000535826,ENST00000539008,ENST00000539246,ENST00000539468,ENST00000540677,ENST00000540831,ENST00000542670,ENST00000542836,ENST00000545053	152	160	130	110	136	144	129	105	120	121	132	128	2.34	1.84	1.81	1.73	1.78	1.42	1.97	3.03	1.72	2.77	2.15	1.89	3.21	2.55	2.55	2.49	2.51	2.05	2.86	4.4	2.49	4.05	3.19	2.79	-0.109147	0.529204	0.955633	DOWN
ENSG00000011376	3	45388561	45554726	+	known	protein_coding	LARS2	leucyl-tRNA synthetase 2, mitochondrial [Source:HGNC Symbol;Acc:HGNC:17095]	ENST00000265537,ENST00000414984,ENST00000430399,ENST00000431023,ENST00000467936,ENST00000474585,ENST00000485461,ENST00000642274,ENST00000645846,ENST00000650792,ENST00000651549,ENST00000652135	2528	2598	2422	1677	2019	2285	1835	1553	1996	1437	1670	1718	25.92	25.95	26.06	23.74	23.85	22.19	24.77	23.67	24.77	22.75	22.18	20.76	35.5	35.97	36.6	34.21	33.74	31.98	35.86	34.28	35.91	33.17	32.85	30.55	0.0656918	0.212475	0.622375	UP
ENSG00000011405	11	17077730	17207983	-	known	protein_coding	PIK3C2A	phosphatidylinositol-4-phosphate 3-kinase catalytic subunit type 2 alpha [Source:HGNC Symbol;Acc:HGNC:8971]	ENST00000265970,ENST00000503729,ENST00000531428,ENST00000532035,ENST00000533645	1525	1601	1580	1551	1557	2073	1632	1507	1715	1404	1759	1799	10.98	10.81	14.32	14.64	11.16	14.24	14.07	15.96	12.96	14.24	16.87	16.77	15.04	14.98	20.12	21.1	15.78	20.52	20.37	23.11	18.79	20.76	24.98	24.68	-0.469926	2.60253e-14	2.03047e-12	DOWN
ENSG00000011422	19	43646095	43670547	-	known	protein_coding	PLAUR	plasminogen activator, urokinase receptor [Source:HGNC Symbol;Acc:HGNC:9053]	ENST00000221264,ENST00000339082,ENST00000340093,ENST00000593396,ENST00000593447,ENST00000593714,ENST00000593939,ENST00000594364,ENST00000595038,ENST00000597107,ENST00000598875,ENST00000599546,ENST00000599892,ENST00000601723,ENST00000601876,ENST00000602141	390	337	289	219	231	319	299	235	254	216	243	248	17.63	15.67	14.45	13.54	12.62	14.55	17.86	16.32	14.4	17.6	15.52	14.37	24.15	21.72	20.29	19.51	17.85	20.97	25.86	23.63	20.88	25.66	22.98	21.14	-0.0679053	0.601131	0.955633	DOWN
ENSG00000011426	7	36389821	36453791	+	known	protein_coding	ANLN	anillin actin binding protein [Source:HGNC Symbol;Acc:HGNC:14082]	ENST00000265748,ENST00000396068,ENST00000418118,ENST00000424865,ENST00000428612,ENST00000429082,ENST00000441696,ENST00000446635,ENST00000452877,ENST00000457743,ENST00000460598,ENST00000491782,ENST00000495714	2092	1942	1969	1644	1788	2111	1871	1638	2044	1648	1892	2051	20.42	20.62	21.89	23.5	22.37	22.58	26.9	25.96	26.41	26.67	27.06	29.82	27.97	28.58	30.74	33.86	31.64	32.55	38.94	37.61	38.3	38.89	40.07	43.89	-0.310804	3.1448e-09	9.72821e-08	DOWN
ENSG00000011451	19	15419978	15449956	-	known	protein_coding	WIZ	WIZ zinc finger [Source:HGNC Symbol;Acc:HGNC:30917]	ENST00000263381,ENST00000389282,ENST00000545156,ENST00000595214,ENST00000596159,ENST00000599686,ENST00000599910,ENST00000600632,ENST00000643092,ENST00000648664,ENST00000673675,ENST00000674001,ENST00000674089	2151	2126	1987	1562	1860	1878	1883	1446	1869	1501	1695	1776	22.54	22.62	23.17	23.37	22.86	20.38	26.89	23.41	25.07	24.89	24.81	24.6	30.88	31.36	32.55	33.68	32.34	29.37	38.92	33.91	36.36	36.29	36.74	36.21	-0.152492	0.00675902	0.0431498	DOWN
ENSG00000011454	9	122940833	123104866	+	known	protein_coding	RABGAP1	RAB GTPase activating protein 1 [Source:HGNC Symbol;Acc:HGNC:17155]	ENST00000317419,ENST00000373647,ENST00000402311,ENST00000426918,ENST00000456584,ENST00000459903,ENST00000468760,ENST00000474707,ENST00000475607,ENST00000480054,ENST00000485090,ENST00000493854,ENST00000616002	1583	1517	1449	1208	1283	1726	1458	1246	1566	1257	1491	1557	15.33	15.29	15.76	17.2	15.54	17.39	18.53	18.85	19.25	19.88	19.62	18.89	20.99	21.19	22.14	24.78	21.98	25.07	26.83	27.31	27.92	28.98	29.06	27.81	-0.3324	2.23736e-09	7.05622e-08	DOWN
ENSG00000011465	12	91140484	91182824	-	known	protein_coding	DCN	decorin [Source:HGNC Symbol;Acc:HGNC:2705]	ENST00000052754,ENST00000393155,ENST00000420120,ENST00000425043,ENST00000441303,ENST00000456569,ENST00000546370,ENST00000546391,ENST00000546745,ENST00000547568,ENST00000547937,ENST00000548218,ENST00000548768,ENST00000549513,ENST00000550099,ENST00000550563,ENST00000550758,ENST00000551354,ENST00000552145,ENST00000552962	0	5	4	1	1	4	1	1	2	0	3	2	0	0.4	0.11	0.1	0.04	0.12	0.13	0.12	0.25	0	0.37	0.09	0	0.55	0.15	0.14	0.06	0.18	0.19	0.17	0.36	0	0.55	0.13	0.799014	0.587777	0.955633	UP
ENSG00000011478	19	45692666	45703989	+	known	protein_coding	QPCTL	glutaminyl-peptide cyclotransferase like [Source:HGNC Symbol;Acc:HGNC:25952]	ENST00000012049,ENST00000366382,ENST00000591606,ENST00000592769	445	405	333	238	332	338	262	215	240	145	201	205	11.81	11.45	9.13	7.49	9.74	8.51	8.73	7.62	7.24	5.73	6.67	6.8	16.17	15.88	12.83	10.8	13.77	12.26	12.63	11.04	10.5	8.35	9.88	10.02	0.288766	0.0154464	0.0862501	UP
ENSG00000011485	19	46347087	46392981	+	known	protein_coding	PPP5C	protein phosphatase 5 catalytic subunit [Source:HGNC Symbol;Acc:HGNC:9322]	ENST00000012443,ENST00000391919,ENST00000467502,ENST00000467902,ENST00000478046,ENST00000486994,ENST00000487483,ENST00000491003,ENST00000492109,ENST00000493347,ENST00000525507,ENST00000527193,ENST00000527623,ENST00000532058,ENST00000595055	4398	4261	3918	2743	3250	3742	3095	2787	3260	2456	2674	2803	102.95	108.23	104.03	95.98	99.14	93.94	108.05	106.44	97.59	98.29	97.05	98.66	141.01	150.03	146.12	138.31	140.24	135.39	156.41	154.16	141.52	143.32	143.72	145.21	0.032263	0.414967	0.893285	UP
ENSG00000011523	2	65056366	65087004	+	known	protein_coding	CEP68	centrosomal protein 68 [Source:HGNC Symbol;Acc:HGNC:29076]	ENST00000260569,ENST00000377990,ENST00000475851,ENST00000497039,ENST00000537589	641	648	582	551	605	775	515	439	550	449	500	539	5.32	5.55	5.28	6.7	6.04	6.33	5.66	5.68	5.84	5.82	5.67	5.71	7.28	7.7	7.42	9.66	8.54	9.12	8.19	8.22	8.47	8.49	8.39	8.4	-0.109306	0.195803	0.588933	DOWN
ENSG00000011566	2	39249266	39437301	-	known	protein_coding	MAP4K3	mitogen-activated protein kinase kinase kinase kinase 3 [Source:HGNC Symbol;Acc:HGNC:6865]	ENST00000263881,ENST00000341681,ENST00000414968,ENST00000429397,ENST00000437545,ENST00000437968,ENST00000465701,ENST00000474502,ENST00000475457,ENST00000479708,ENST00000484274,ENST00000495648,ENST00000497566	663	650	648	586	659	793	575	530	590	513	620	691	7.27	7.48	10.11	9.73	9.94	9.73	9.06	9.51	8.83	9.74	12.13	10.76	9.96	10.37	14.19	14.02	14.06	14.02	13.12	13.77	12.8	14.2	17.97	15.83	-0.217196	0.00995281	0.0598664	DOWN
ENSG00000011590	19	35704558	35717038	+	known	protein_coding	ZBTB32	zinc finger and BTB domain containing 32 [Source:HGNC Symbol;Acc:HGNC:16763]	ENST00000262630,ENST00000392197,ENST00000426659,ENST00000442282,ENST00000451726,ENST00000481182	0	0	0	1	1	0	1	0	0	0	0	1	0	0	0	0.04	0.03	0	0.04	0	0	0	0	0.04	0	0	0	0.06	0.04	0	0.05	0	0	0	0	0.05	-0.473102	0.733195	0.955633	DOWN
ENSG00000011600	19	35904401	35908295	-	known	protein_coding	TYROBP	TYRO protein tyrosine kinase binding protein [Source:HGNC Symbol;Acc:HGNC:12449]	ENST00000262629,ENST00000424586,ENST00000544690,ENST00000585626,ENST00000585901,ENST00000586946,ENST00000587837,ENST00000588439,ENST00000589517	0	0	0	0	0	0	0	1	0	0	0	1	0	0	0	0	0	0	0	0.2	0	0	0	0.18	0	0	0	0	0	0	0	0.29	0	0	0	0.26	-0.655388	0.733195	0.955633	DOWN
ENSG00000011638	16	21158377	21180616	+	known	protein_coding	TMEM159	transmembrane protein 159 [Source:HGNC Symbol;Acc:HGNC:30136]	ENST00000233047,ENST00000261388,ENST00000451578,ENST00000572258,ENST00000572599,ENST00000573487,ENST00000573688,ENST00000574092,ENST00000577162	260	197	188	142	194	242	135	125	146	103	149	127	9.48	7.81	8.81	6.14	7.75	7.83	9.03	6.2	7.03	5.22	8.03	5.43	12.99	10.82	12.37	8.85	10.96	11.29	13.06	8.98	10.19	7.61	11.89	7.99	0.234358	0.133203	0.456947	UP
ENSG00000011677	X	152166234	152451315	-	known	protein_coding	GABRA3	gamma-aminobutyric acid type A receptor alpha3 subunit [Source:HGNC Symbol;Acc:HGNC:4077]	ENST00000370314,ENST00000417858,ENST00000497894,ENST00000535043	3	0	1	1	2	1	2	1	1	0	2	1	0.04	0	0.01	0.04	0.03	0.01	0.03	0.04	0.02	0	0.08	0.02	0.05	0	0.02	0.06	0.04	0.02	0.05	0.06	0.02	0	0.12	0.02	-0.456613	0.792862	0.955633	DOWN
ENSG00000012048	17	43044295	43170245	-	known	protein_coding	BRCA1	BRCA1 DNA repair associated [Source:HGNC Symbol;Acc:HGNC:1100]	ENST00000352993,ENST00000354071,ENST00000357654,ENST00000412061,ENST00000461221,ENST00000461574,ENST00000461798,ENST00000468300,ENST00000470026,ENST00000471181,ENST00000472490,ENST00000473961,ENST00000476777,ENST00000477152,ENST00000478531,ENST00000484087,ENST00000487825,ENST00000489037,ENST00000491747,ENST00000492859,ENST00000493795,ENST00000493919,ENST00000494123,ENST00000497488,ENST00000586385…	4525	4493	4588	3870	4132	5212	3618	3124	3976	3144	3622	3977	63.48	57.94	65.52	63.08	59.75	62.03	63.35	63.91	64.09	63.24	60.04	61.89	86.95	80.31	92.03	90.91	84.51	89.4	91.7	92.56	92.94	92.21	88.91	91.08	-0.0762009	0.110924	0.400463	DOWN
ENSG00000012061	19	45407333	45478828	-	known	protein_coding	ERCC1	ERCC excision repair 1, endonuclease non-catalytic subunit [Source:HGNC Symbol;Acc:HGNC:3433]	ENST00000013807,ENST00000300853,ENST00000340192,ENST00000423698,ENST00000587888,ENST00000588300,ENST00000588738,ENST00000589165,ENST00000589214,ENST00000589381,ENST00000590701,ENST00000591636,ENST00000592023,ENST00000592083,ENST00000592410,ENST00000592444,ENST00000592905	1326	1330	1190	996	1201	1396	822	755	825	866	825	975	52.24	55.26	52.16	52.97	50.74	53.86	43.97	45.48	40.86	49.97	48.04	48.88	71.54	76.59	73.26	76.33	71.78	77.62	63.65	65.87	59.25	72.85	71.14	71.94	0.248281	0.000224032	0.00227848	UP
ENSG00000012124	19	35319261	35347361	+	known	protein_coding	CD22	CD22 molecule [Source:HGNC Symbol;Acc:HGNC:1643]	ENST00000085219,ENST00000341773,ENST00000419549,ENST00000536635,ENST00000544992,ENST00000593704,ENST00000593867,ENST00000594125,ENST00000594250,ENST00000594349,ENST00000594954,ENST00000595419,ENST00000595780,ENST00000596492,ENST00000597433,ENST00000597916,ENST00000598028,ENST00000598138,ENST00000598537,ENST00000598815,ENST00000599717,ENST00000599799,ENST00000599811,ENST00000600131,ENST00000600424…	6	3	5	1	6	5	1	4	0	4	7	6	0.62	0.12	0.32	0.02	0.47	0.45	0.02	0.19	0	0.79	0.57	0.13	0.85	0.16	0.44	0.03	0.66	0.65	0.03	0.28	0	1.15	0.84	0.19	0.9373	0.410429	0.887831	UP
ENSG00000012171	3	50267558	50277546	+	known	protein_coding	SEMA3B	semaphorin 3B [Source:HGNC Symbol;Acc:HGNC:10724]	ENST00000416295,ENST00000418576,ENST00000419007,ENST00000433753,ENST00000434030,ENST00000439487,ENST00000441915,ENST00000456210,ENST00000456560,ENST00000611067,ENST00000612509,ENST00000616701,ENST00000618865,ENST00000619119,ENST00000621029	529	373	355	310	415	425	369	355	373	272	351	378	11.87	7.41	8.02	9.87	11.55	9.96	11.84	11.38	10.58	10.18	11.08	10.35	16.26	10.27	11.27	14.22	16.34	14.36	17.14	16.48	15.34	14.84	16.41	15.23	-0.24374	0.0493275	0.21809	DOWN
ENSG00000012174	X	21839617	21885423	+	known	protein_coding	MBTPS2	membrane bound transcription factor peptidase, site 2 [Source:HGNC Symbol;Acc:HGNC:15455]	ENST00000365779,ENST00000379484,ENST00000465888	2139	2158	1922	1553	1767	2209	1749	1529	1956	1495	1787	1813	22.01	22.74	22.71	21.96	22.11	23.34	24.07	23.49	25.01	24.81	25.67	24.25	30.14	31.53	31.89	31.65	31.27	33.63	34.85	34.03	36.27	36.17	38.02	35.69	-0.175175	0.000749568	0.00656435	DOWN
ENSG00000012211	X	49174802	49186528	-	known	protein_coding	PRICKLE3	prickle planar cell polarity protein 3 [Source:HGNC Symbol;Acc:HGNC:6645]	ENST00000376310,ENST00000376317,ENST00000432913,ENST00000453382,ENST00000540849,ENST00000599218,ENST00000611313,ENST00000614014	363	331	285	242	257	322	260	251	260	230	230	222	8.92	8.84	7.54	7.99	7.54	9.07	8.13	8.87	8.33	9.19	7.65	7.19	12.21	12.25	10.6	11.51	10.66	13.07	11.77	12.84	12.07	13.39	11.33	10.58	-0.0923907	0.460978	0.933089	DOWN
ENSG00000012223	3	46435645	46485234	-	known	protein_coding	LTF	lactotransferrin [Source:HGNC Symbol;Acc:HGNC:6720]	ENST00000231751,ENST00000417439,ENST00000426532,ENST00000431944,ENST00000443496,ENST00000462667,ENST00000478874,ENST00000493056,ENST00000498301	1	0	0	4	0	0	0	0	0	1	0	0	0.02	0	0	0.1	0	0	0	0	0	0.24	0	0	0.02	0	0	0.15	0	0	0	0	0	0.35	0	0	-0.380764	0.89615	0.955633	DOWN
ENSG00000012232	8	28600469	28755599	+	known	protein_coding	EXTL3	exostosin like glycosyltransferase 3 [Source:HGNC Symbol;Acc:HGNC:3518]	ENST00000220562,ENST00000454906,ENST00000517738,ENST00000518223,ENST00000519288,ENST00000519886,ENST00000520679,ENST00000520940,ENST00000521473,ENST00000521532,ENST00000522698,ENST00000522725,ENST00000523149,ENST00000523271	1436	1324	1243	968	1140	1330	1168	967	1251	898	1043	1048	8.01	7.62	7.34	7.04	7.76	7.4	9.07	8.29	8.93	7.57	7.83	7.26	10.97	10.56	10.31	10.15	10.97	10.66	13.13	12	12.95	11.04	11.6	10.69	-0.182256	0.00287824	0.0209943	DOWN
ENSG00000012504	12	100473708	100564414	+	known	protein_coding	NR1H4	nuclear receptor subfamily 1 group H member 4 [Source:HGNC Symbol;Acc:HGNC:7967]	ENST00000188403,ENST00000321046,ENST00000392986,ENST00000546380,ENST00000548621,ENST00000548884,ENST00000549996,ENST00000551184,ENST00000551379,ENST00000648861,ENST00000649582	0	0	0	1	1	0	0	0	0	0	0	0	0	0	0	0.04	0.04	0	0	0	0	0	0	0	0	0	0	0.06	0.05	0	0	0	0	0	0	0	0	1	1	FLAT
ENSG00000012660	6	53267398	53349179	-	known	protein_coding	ELOVL5	ELOVL fatty acid elongase 5 [Source:HGNC Symbol;Acc:HGNC:21308]	ENST00000304434,ENST00000370913,ENST00000370918,ENST00000465983,ENST00000485336,ENST00000486973,ENST00000542638	2295	2270	2031	1876	2073	2570	1782	1599	1927	1520	1808	2053	42.22	42.25	42.01	45.66	47.44	46.6	44.85	45.47	46.3	43.04	45.59	49.86	57.83	58.57	59.01	65.8	67.11	67.16	64.93	65.86	67.13	62.75	67.51	73.39	-0.11355	0.0226892	0.118231	DOWN
ENSG00000012779	10	45374176	45446119	+	known	protein_coding	ALOX5	arachidonate 5-lipoxygenase [Source:HGNC Symbol;Acc:HGNC:435]	ENST00000374391,ENST00000475300,ENST00000481117,ENST00000483623,ENST00000493336,ENST00000498461,ENST00000542434,ENST00000612635	31	41	39	23	30	40	25	25	23	29	24	25	0.78	0.98	1.65	1.19	0.87	0.92	0.96	0.95	0.85	1.27	1.45	0.81	1.07	1.35	2.32	1.71	1.23	1.33	1.38	1.38	1.23	1.85	2.14	1.2	0.174128	0.622667	0.955633	UP
ENSG00000012817	Y	19703865	19744939	-	known	protein_coding	KDM5D	lysine demethylase 5D [Source:HGNC Symbol;Acc:HGNC:11115]	ENST00000317961,ENST00000382806,ENST00000415360,ENST00000440077,ENST00000447300,ENST00000469599,ENST00000478891,ENST00000485154,ENST00000492117,ENST00000541639	0	0	0	0	0	0	0	0	0	0	0	0	0	0	0	0	0	0	0	0	0	0	0	0	0	0	0	0	0	0	0	0	0	0	0	0	0	1	1	FLAT
ENSG00000012822	12	53708517	53727745	-	known	protein_coding	CALCOCO1	calcium binding and coiled-coil domain 1 [Source:HGNC Symbol;Acc:HGNC:29306]	ENST00000262059,ENST00000430117,ENST00000546443,ENST00000546619,ENST00000546774,ENST00000547885,ENST00000547949,ENST00000547988,ENST00000548177,ENST00000548263,ENST00000548431,ENST00000549173,ENST00000549349,ENST00000549613,ENST00000549688,ENST00000549784,ENST00000549935,ENST00000550804,ENST00000551900,ENST00000552282,ENST00000552623,ENST00000553154	1882	1543	1588	1163	1238	1623	1547	1290	1516	1111	1184	1329	36.49	33.21	35.56	34.63	27.89	33.42	40.63	36.63	37.28	36.03	32.15	31.13	49.97	46.03	49.94	49.91	39.45	48.16	58.81	53.05	54.06	52.53	47.61	45.82	-0.224299	0.00052397	0.00479692	DOWN
ENSG00000012963	14	93207241	93229215	+	known	protein_coding	UBR7	ubiquitin protein ligase E3 component n-recognin 7 (putative) [Source:HGNC Symbol;Acc:HGNC:20344]	ENST00000013070,ENST00000553674,ENST00000553857,ENST00000554232,ENST00000555113,ENST00000555329,ENST00000556871	2057	2057	1888	1460	1618	1935	1516	1290	1732	1243	1361	1338	28.69	29.7	29.33	26.82	26.78	25.87	27.95	26.28	29.22	26.37	25.86	25.12	39.29	41.17	41.2	38.64	37.87	37.29	40.47	38.06	42.38	38.45	38.3	36.98	-0.0176932	0.732233	0.955633	DOWN
ENSG00000012983	14	50418501	50561126	-	known	protein_coding	MAP4K5	mitogen-activated protein kinase kinase kinase kinase 5 [Source:HGNC Symbol;Acc:HGNC:6867]	ENST00000013125,ENST00000554066,ENST00000554091,ENST00000554273,ENST00000554990,ENST00000555216,ENST00000557124,ENST00000557210,ENST00000557390,ENST00000557578	1336	1336	1364	1366	1407	1674	1287	1238	1377	1277	1531	1567	17.39	18.05	19.48	25.86	22.03	24.48	22.78	25.11	24.65	29.41	32.02	29.79	23.82	25.02	27.37	37.27	31.16	35.28	32.97	36.37	35.74	42.89	47.42	43.84	-0.378035	1.01673e-08	2.88887e-07	DOWN
ENSG00000013016	2	31234152	31269451	+	known	protein_coding	EHD3	EH domain containing 3 [Source:HGNC Symbol;Acc:HGNC:3244]	ENST00000322054	322	349	308	252	276	318	282	209	242	176	230	226	2.96	3.34	3.16	3.18	3.07	2.95	3.5	2.92	2.81	2.58	2.95	2.72	4.06	4.62	4.44	4.59	4.34	4.25	5.06	4.23	4.08	3.76	4.37	4	-0.00748909	0.949433	0.978073	DOWN
ENSG00000013275	19	39971165	39981764	+	known	protein_coding	PSMC4	proteasome 26S subunit, ATPase 4 [Source:HGNC Symbol;Acc:HGNC:9551]	ENST00000157812,ENST00000455878,ENST00000593455,ENST00000596386,ENST00000601194,ENST00000601697	3124	2985	2661	1868	2187	2599	1799	1678	1972	1469	1627	1569	94.99	93.98	87.52	77.27	77.12	78.97	71.35	76.97	74.02	67.84	66.99	61.07	130.1	130.27	122.93	111.36	109.09	113.81	103.29	111.48	107.34	98.92	99.2	89.89	0.25728	1.13252e-07	2.58576e-06	UP
ENSG00000013288	4	6575189	6623362	+	known	protein_coding	MAN2B2	mannosidase alpha class 2B member 2 [Source:HGNC Symbol;Acc:HGNC:29623]	ENST00000285599,ENST00000504248,ENST00000504960,ENST00000505907,ENST00000510427	584	539	553	454	465	528	439	358	389	308	319	390	4.78	4.43	5.01	5.02	4.48	4.08	4.97	4.72	4.26	4.16	3.88	4.05	6.55	6.14	7.04	7.23	6.34	5.88	7.2	6.84	6.18	6.06	5.75	5.96	0.0710752	0.468347	0.934398	UP
ENSG00000013293	3	170459548	170586075	-	known	protein_coding	SLC7A14	solute carrier family 7 member 14 [Source:HGNC Symbol;Acc:HGNC:29326]	ENST00000231706,ENST00000466168	0	0	0	0	0	0	0	0	0	0	0	0	0	0	0	0	0	0	0	0	0	0	0	0	0	0	0	0	0	0	0	0	0	0	0	0	0	1	1	FLAT
ENSG00000013297	3	170418865	170454733	+	known	protein_coding	CLDN11	claudin 11 [Source:HGNC Symbol;Acc:HGNC:8514]	ENST00000064724,ENST00000468358,ENST00000477531,ENST00000486429,ENST00000488989,ENST00000489485,ENST00000643053	0	3	1	1	0	1	0	1	1	1	1	0	0	0.08	0.06	0.04	0	0.03	0	0.04	0.03	0.04	0.04	0	0	0.11	0.08	0.05	0	0.04	0	0.06	0.05	0.06	0.05	0	0.561014	0.782302	0.955633	UP
ENSG00000013306	17	44319625	44324870	-	known	protein_coding	SLC25A39	solute carrier family 25 member 39 [Source:HGNC Symbol;Acc:HGNC:24279]	ENST00000225308,ENST00000377095,ENST00000537904,ENST00000585523,ENST00000585636,ENST00000585695,ENST00000586016,ENST00000586633,ENST00000588049,ENST00000588315,ENST00000588767,ENST00000590194,ENST00000591006,ENST00000591151,ENST00000592372,ENST00000592857,ENST00000593166	6992	6740	5982	4195	5130	5603	4372	3830	4534	3468	3566	3846	226.68	222.86	212.2	190.61	204.42	181.24	186.94	184.8	186.84	178.02	162.57	161.92	310.47	308.92	298.05	274.69	289.16	261.21	270.62	267.66	270.93	259.57	240.75	238.31	0.201953	6.66809e-08	1.59329e-06	UP
ENSG00000013364	16	29820394	29848039	+	known	protein_coding	MVP	major vault protein [Source:HGNC Symbol;Acc:HGNC:7531]	ENST00000357402,ENST00000395353,ENST00000562463,ENST00000563096,ENST00000563123,ENST00000563558,ENST00000563915,ENST00000565164,ENST00000565830,ENST00000566066,ENST00000566252,ENST00000566554,ENST00000566859,ENST00000568068,ENST00000569612,ENST00000569887,ENST00000570061,ENST00000570234,ENST00000629059	80	76	92	43	57	79	76	82	81	50	91	66	1.83	1.49	2.25	1.38	1.78	1.7	2.06	2.3	2.13	1.88	2.51	2.1	2.51	2.07	3.16	1.99	2.52	2.46	2.98	3.34	3.08	2.74	3.72	3.09	-0.375555	0.0926371	0.350341	DOWN
ENSG00000013374	7	151341699	151378449	+	known	protein_coding	NUB1	negative regulator of ubiquitin like proteins 1 [Source:HGNC Symbol;Acc:HGNC:17623]	ENST00000413040,ENST00000460712,ENST00000468404,ENST00000470229,ENST00000470316,ENST00000477666,ENST00000480714,ENST00000480907,ENST00000483358,ENST00000493588,ENST00000497987,ENST00000568733	3886	3671	3448	2938	3389	4151	2991	2443	2976	2853	3241	3321	88.89	78.43	87.72	93.39	85.95	94.1	97.23	88.96	93.97	119.98	120.14	122.52	121.75	108.72	123.21	134.58	121.58	135.62	140.75	128.84	136.26	174.95	177.92	180.32	-0.037464	0.396606	0.874967	DOWN
ENSG00000013375	6	83161150	83193936	-	known	protein_coding	PGM3	phosphoglucomutase 3 [Source:HGNC Symbol;Acc:HGNC:8907]	ENST00000283977,ENST00000503094,ENST00000504780,ENST00000505470,ENST00000506587,ENST00000507404,ENST00000507554,ENST00000508748,ENST00000509219,ENST00000510258,ENST00000512866,ENST00000513973,ENST00000515333,ENST00000605602,ENST00000616566,ENST00000650640,ENST00000650642,ENST00000651204,ENST00000651425,ENST00000651698,ENST00000652222,ENST00000652468	1331	1384	1260	1130	1208	1604	1080	1028	1206	934	1079	1217	19.53	21.26	22.32	19.88	21.53	24.38	66.02	22.99	23.84	20.22	19.94	20.34	26.75	29.48	31.34	28.65	30.46	35.14	95.57	33.3	34.58	29.48	29.52	29.93	-0.164507	0.00964525	0.0583071	DOWN
ENSG00000013392	6	83193357	83198935	+	known	protein_coding	RWDD2A	RWD domain containing 2A [Source:HGNC Symbol;Acc:HGNC:21385]	ENST00000369724	311	307	256	222	273	334	215	164	244	198	252	267	3.71	3.81	3.41	3.64	3.94	4.02	3.46	2.97	3.68	3.76	4.2	4.17	5.08	5.28	4.78	5.24	5.57	5.8	5.01	4.3	5.33	5.48	6.21	6.13	0.0691719	0.613047	0.955633	UP
ENSG00000013441	2	200853009	200864744	-	known	protein_coding	CLK1	CDC like kinase 1 [Source:HGNC Symbol;Acc:HGNC:2068]	ENST00000321356,ENST00000409403,ENST00000409769,ENST00000432425,ENST00000434813,ENST00000461326,ENST00000461981,ENST00000464454,ENST00000472679,ENST00000473565,ENST00000481641,ENST00000482590,ENST00000492793,ENST00000496205,ENST00000621181	2254	1912	1873	1646	1921	2716	2009	1727	2122	1771	2366	2408	53.85	47.15	49.99	53.49	55.07	64.07	70.84	66.49	68.67	68.05	78.91	77.31	73.76	65.36	70.21	77.08	77.9	92.34	102.55	96.29	99.57	99.22	116.86	113.79	-0.383123	3.30308e-12	1.74046e-10	DOWN
ENSG00000013503	12	106357748	106510198	+	known	protein_coding	POLR3B	RNA polymerase III subunit B [Source:HGNC Symbol;Acc:HGNC:30348]	ENST00000228347,ENST00000539066,ENST00000549195,ENST00000549569	962	991	1015	820	893	1081	605	568	670	607	660	751	10.3	11	12.1	12.04	11.54	11.68	8.72	9.23	9.06	10.35	9.87	10.51	14.1	15.25	17	17.35	16.33	16.83	12.62	13.37	13.14	15.09	14.61	15.46	0.264172	0.0010712	0.00891986	UP
ENSG00000013523	14	76786168	76826246	-	known	protein_coding	ANGEL1	angel homolog 1 [Source:HGNC Symbol;Acc:HGNC:19961]	ENST00000251089,ENST00000554941,ENST00000555079,ENST00000556298,ENST00000557179,ENST00000557497	2197	2167	1871	1639	1867	2412	1749	1572	1801	1367	1603	1690	26.59	28.17	26.27	27.25	29.27	29.71	29.01	27.14	26.32	26.01	26.5	26.15	36.42	39.04	36.9	39.27	41.41	42.82	42	39.31	38.16	37.93	39.25	38.48	-0.146465	0.00618828	0.0401138	DOWN
ENSG00000013561	5	141958328	141990292	+	known	protein_coding	RNF14	ring finger protein 14 [Source:HGNC Symbol;Acc:HGNC:10058]	ENST00000347642,ENST00000356143,ENST00000394514,ENST00000394519,ENST00000394520,ENST00000502341,ENST00000506004,ENST00000506822,ENST00000506938,ENST00000507163,ENST00000507291,ENST00000511961,ENST00000512565,ENST00000513019,ENST00000514620,ENST00000515613	1703	1794	1537	1335	1508	1867	1203	1057	1308	1105	1327	1337	43.39	45.51	43.27	48.58	45.97	47.51	41.03	35.76	42.63	42.37	49.09	46.45	59.43	63.09	60.77	70.01	65.03	68.47	59.4	51.8	61.82	61.78	72.7	68.36	0.0711581	0.236906	0.668743	UP
ENSG00000013563	X	154401236	154412112	-	known	protein_coding	DNASE1L1	deoxyribonuclease 1 like 1 [Source:HGNC Symbol;Acc:HGNC:2957]	ENST00000014935,ENST00000309585,ENST00000369807,ENST00000369808,ENST00000369809,ENST00000393638,ENST00000412184,ENST00000424626,ENST00000432135,ENST00000447892,ENST00000451865,ENST00000497242	1260	1215	1114	936	1057	1226	816	683	814	625	665	725	23.48	23.99	23.73	27.9	24.55	24.87	20.44	20.97	19.73	21.86	18.03	20.44	32.16	33.25	33.32	40.21	34.72	35.84	29.6	30.37	28.61	31.87	26.7	30.08	0.207089	0.00209016	0.0159504	UP
ENSG00000013573	12	31073860	31104799	+	known	protein_coding	DDX11	DEAD/H-box helicase 11 [Source:HGNC Symbol;Acc:HGNC:2736]	ENST00000228264,ENST00000350437,ENST00000415475,ENST00000435753,ENST00000438391,ENST00000535158,ENST00000535317,ENST00000536265,ENST00000536580,ENST00000537136,ENST00000538345,ENST00000538740,ENST00000539049,ENST00000539673,ENST00000539699,ENST00000539702,ENST00000540935,ENST00000542129,ENST00000542242,ENST00000542244,ENST00000542661,ENST00000542777,ENST00000542838,ENST00000543026,ENST00000543511…	6324	5699	5178	4672	5553	6411	4843	4651	4960	4111	4276	4882	147.04	134.64	129.65	139.48	148.98	143.7	154.63	168.73	152.43	138.3	131.37	136.73	201.4	186.63	182.1	201	210.73	207.1	223.85	244.38	221.04	201.65	194.54	201.24	-0.183469	0.000150355	0.00159223	DOWN
ENSG00000013583	12	12974870	13000265	-	known	protein_coding	HEBP1	heme binding protein 1 [Source:HGNC Symbol;Acc:HGNC:17176]	ENST00000014930,ENST00000535636,ENST00000536942,ENST00000540916,ENST00000647702	722	678	630	564	600	696	480	487	504	428	499	459	32.65	32.28	32.19	34.8	32.5	32.71	29.87	34.49	28.49	30.83	31.65	26.82	44.72	44.75	45.21	50.15	45.97	47.14	43.24	49.95	41.32	44.95	46.88	39.47	0.0300605	0.709358	0.955633	UP
ENSG00000013588	12	12890782	12917937	+	known	protein_coding	GPRC5A	G protein-coupled receptor class C group 5 member A [Source:HGNC Symbol;Acc:HGNC:9836]	ENST00000014914,ENST00000534831,ENST00000537783,ENST00000540125,ENST00000542056,ENST00000648791	456	361	345	213	246	285	418	379	429	307	369	369	2.83	3.61	4.13	1.88	2.1	3.08	3.44	5.41	4.55	4.49	3.06	4.07	3.87	5	5.8	2.71	2.97	4.45	4.98	7.84	6.6	6.55	4.53	5.99	-0.510705	1.6873e-06	2.93259e-05	DOWN
ENSG00000013619	X	150361422	150514178	+	known	protein_coding	MAMLD1	mastermind like domain containing 1 [Source:HGNC Symbol;Acc:HGNC:2568]	ENST00000262858,ENST00000358892,ENST00000370401,ENST00000426613,ENST00000432680,ENST00000464149,ENST00000468306	174	172	156	157	178	238	179	162	194	188	225	219	1.85	2.03	1.85	2.3	2.46	2.67	2.51	2.59	2.65	3.17	3.3	2.8	2.53	2.82	2.6	3.31	3.48	3.85	3.63	3.75	3.85	4.63	4.89	4.12	-0.51878	0.000410753	0.0038786	DOWN
ENSG00000013725	11	60971680	61020377	+	known	protein_coding	CD6	CD6 molecule [Source:HGNC Symbol;Acc:HGNC:1691]	ENST00000313421,ENST00000344931,ENST00000352009,ENST00000419282,ENST00000433107,ENST00000452451,ENST00000505761,ENST00000538288,ENST00000538611,ENST00000541964,ENST00000542157,ENST00000542254,ENST00000545105,ENST00000545320	0	0	0	0	0	0	0	0	0	0	1	0	0	0	0	0	0	0	0	0	0	0	0.04	0	0	0	0	0	0	0	0	0	0	0	0.05	0	0	1	1	FLAT
ENSG00000013810	4	1712891	1745176	+	known	protein_coding	TACC3	transforming acidic coiled-coil containing protein 3 [Source:HGNC Symbol;Acc:HGNC:11524]	ENST00000313288,ENST00000404054,ENST00000458173,ENST00000466077,ENST00000467746,ENST00000470136,ENST00000470808,ENST00000484264,ENST00000484651,ENST00000485989,ENST00000493975,ENST00000612220,ENST00000617535,ENST00000650779,ENST00000651251,ENST00000651472,ENST00000651817,ENST00000652770	4167	3584	3385	2601	2958	3548	3144	2706	3043	2278	2587	2732	87.6	72.18	73.24	75.03	72.82	70.69	81.41	85.84	77.27	73.03	71.32	72.22	119.99	100.05	102.87	108.12	103.01	101.88	117.86	124.33	112.05	106.48	105.62	106.29	-0.10682	0.0409404	0.189585	DOWN
ENSG00000014123	6	96521595	96555276	+	known	protein_coding	UFL1	UFM1 specific ligase 1 [Source:HGNC Symbol;Acc:HGNC:23039]	ENST00000369278,ENST00000461673	1558	1540	1497	1297	1496	1787	1292	1153	1404	1321	1449	1638	16.8	17.26	17.65	19.29	19.13	19.4	18.41	18.5	18.96	22.23	21.38	22.87	23.01	23.93	24.79	27.8	27.06	27.96	26.65	26.79	27.5	32.41	31.67	33.65	-0.168504	0.0035621	0.02517	DOWN
ENSG00000014138	11	65261920	65305589	+	known	protein_coding	POLA2	DNA polymerase alpha 2, accessory subunit [Source:HGNC Symbol;Acc:HGNC:30073]	ENST00000265465,ENST00000525924,ENST00000527618,ENST00000527850,ENST00000532391,ENST00000532469,ENST00000533192,ENST00000534785	3998	4026	3663	2628	3262	4066	2531	2209	2875	2101	2201	2520	66.54	71.83	69.12	71.99	74.13	79.8	66.25	66.54	70.09	75.1	70.63	79.28	91.13	99.56	97.09	103.74	104.85	115	95.91	96.37	101.64	109.5	104.59	116.68	0.195346	1.88517e-05	0.000254994	UP
ENSG00000014164	8	143437659	143541447	-	known	protein_coding	ZC3H3	zinc finger CCCH-type containing 3 [Source:HGNC Symbol;Acc:HGNC:28972]	ENST00000262577,ENST00000528401	620	640	595	435	572	564	473	377	478	383	383	433	8.61	9.23	9.21	8.3	9.61	7.9	8.85	7.94	8.38	8.46	7.42	8.01	11.79	12.8	12.93	11.95	13.59	11.39	12.81	11.5	12.16	12.33	10.99	11.79	0.0603886	0.513724	0.955633	UP
ENSG00000014216	11	65180566	65212006	+	known	protein_coding	CAPN1	calpain 1 [Source:HGNC Symbol;Acc:HGNC:1476]	ENST00000279247,ENST00000524773,ENST00000525013,ENST00000526468,ENST00000526954,ENST00000526966,ENST00000527189,ENST00000527323,ENST00000527469,ENST00000527699,ENST00000527739,ENST00000527887,ENST00000527897,ENST00000528165,ENST00000528396,ENST00000528739,ENST00000529133,ENST00000530442,ENST00000530495,ENST00000530567,ENST00000531068,ENST00000532285,ENST00000533079,ENST00000533129,ENST00000533704…	2923	2962	2725	1686	2043	2289	1853	1586	1958	1330	1437	1464	48.58	56.02	49.22	40.54	41.49	44.57	45.45	43.24	42.52	42.18	38.08	34.57	66.53	77.66	69.14	58.42	58.69	64.24	65.79	62.63	61.66	61.5	56.4	50.88	0.249668	2.55458e-07	5.41253e-06	UP
ENSG00000014257	3	132317369	132368298	+	known	protein_coding	ACPP	acid phosphatase, prostate [Source:HGNC Symbol;Acc:HGNC:125]	ENST00000336375,ENST00000351273,ENST00000475741,ENST00000483689,ENST00000489084,ENST00000493235,ENST00000495911,ENST00000507647,ENST00000512463	33	40	28	12	8	24	23	20	23	5	16	9	1.12	1.09	1.05	0.7	0.16	0.4	0.61	0.63	0.79	0.22	0.5	0.27	1.54	1.51	1.48	1.01	0.23	0.58	0.89	0.91	1.14	0.31	0.73	0.4	0.18316	0.619854	0.955633	UP
ENSG00000014641	2	63588609	63607197	+	known	polymorphic_pseudogene	MDH1	malate dehydrogenase 1 [Source:HGNC Symbol;Acc:HGNC:6970]	ENST00000233114,ENST00000409476,ENST00000409908,ENST00000421012,ENST00000432309,ENST00000436321,ENST00000442225,ENST00000454035,ENST00000462944,ENST00000472098,ENST00000484538,ENST00000485155,ENST00000485781,ENST00000495083,ENST00000539945,ENST00000544381	4871	4682	4434	3010	3698	4508	3398	2978	3705	2276	2654	2678	208.24	203.73	201.79	168.91	180.67	187.97	187.49	183.17	190.95	145.81	146.94	139.12	285.21	282.4	283.43	243.41	255.55	270.9	271.41	265.29	276.9	212.6	217.6	204.76	0.0479363	0.222622	0.642237	UP
ENSG00000014824	4	41990502	42090461	+	known	protein_coding	SLC30A9	solute carrier family 30 member 9 [Source:HGNC Symbol;Acc:HGNC:1329]	ENST00000264451,ENST00000505523,ENST00000509683,ENST00000510460,ENST00000513699	2854	2762	2761	2323	2495	3045	2306	2108	2566	2203	2512	2633	42.98	43.51	47.44	48.85	42.44	42.35	45.45	45.11	44.18	52.89	51.94	51.87	58.87	60.31	66.63	70.4	60.03	61.04	65.8	65.33	64.07	77.12	76.92	76.35	-0.160782	0.000961484	0.00812543	DOWN
ENSG00000014914	1	149928651	149936879	-	known	protein_coding	MTMR11	myotubularin related protein 11 [Source:HGNC Symbol;Acc:HGNC:24307]	ENST00000369140,ENST00000439741,ENST00000466496,ENST00000479272,ENST00000482025,ENST00000482343,ENST00000490310,ENST00000492824,ENST00000493562,ENST00000495054	309	265	236	145	184	241	246	231	290	193	197	186	6.76	5.88	6.2	4.51	4.12	5.16	7.44	8.35	7.5	7.23	6.66	6.32	9.26	8.15	8.71	6.5	5.82	7.44	10.78	12.09	10.88	10.54	9.87	9.29	-0.350633	0.00513841	0.0342759	DOWN
ENSG00000014919	10	99711844	99732100	-	known	protein_coding	COX15	cytochrome c oxidase assembly homolog COX15 [Source:HGNC Symbol;Acc:HGNC:2263]	ENST00000016171,ENST00000370483,ENST00000497381	1446	1488	1303	1043	1197	1409	890	785	930	765	764	857	26.67	28.31	26.57	27.15	26.44	25.63	22.44	21.26	21.58	22.45	18.69	21.24	36.53	39.24	37.32	39.13	37.4	36.93	32.48	30.79	31.3	32.73	27.67	31.26	0.274577	1.86325e-05	0.000252271	UP
ENSG00000015133	14	91271323	91417844	-	known	protein_coding	CCDC88C	coiled-coil domain containing 88C [Source:HGNC Symbol;Acc:HGNC:19967]	ENST00000331194,ENST00000334448,ENST00000389856,ENST00000389857,ENST00000553403,ENST00000553437,ENST00000554051,ENST00000554165,ENST00000554872,ENST00000555995,ENST00000556726,ENST00000556767,ENST00000557455,ENST00000557507	590	623	550	487	533	607	459	443	524	481	530	465	5.05	5.62	5.42	6.17	5.82	5.68	5.32	6.08	5.49	5.81	5.54	5.03	6.92	7.8	7.62	8.89	8.24	8.18	7.71	8.8	7.97	8.47	8.2	7.4	-0.12113	0.178829	0.557429	DOWN
ENSG00000015153	12	42157104	42238349	-	known	protein_coding	YAF2	YY1 associated factor 2 [Source:HGNC Symbol;Acc:HGNC:17363]	ENST00000327791,ENST00000380790,ENST00000534854,ENST00000541702,ENST00000546726,ENST00000546782,ENST00000546972,ENST00000547254,ENST00000547351,ENST00000547622,ENST00000547724,ENST00000548661,ENST00000548917,ENST00000550315,ENST00000551268,ENST00000551528,ENST00000552109,ENST00000552928,ENST00000555248	376	390	367	341	388	450	334	263	340	343	427	394	11.61	11.86	13.34	10.95	11.33	12.16	10.84	11.31	9.91	13.13	16.24	15.13	15.91	16.43	18.73	15.78	16.03	17.52	15.7	16.39	14.37	19.14	24.05	22.28	-0.146406	0.173069	0.545717	DOWN
ENSG00000015171	10	134465	254637	+	known	protein_coding	ZMYND11	zinc finger MYND-type containing 11 [Source:HGNC Symbol;Acc:HGNC:16966]	ENST00000309776,ENST00000381584,ENST00000381591,ENST00000381604,ENST00000381607,ENST00000397955,ENST00000397959,ENST00000397962,ENST00000402736,ENST00000403354,ENST00000439456,ENST00000473115,ENST00000488275,ENST00000509513,ENST00000558098,ENST00000602682,ENST00000627286	633	621	637	652	654	844	551	556	570	651	648	791	9.02	8.43	9.63	11.44	10.2	10.9	9.95	10.77	9.42	13.83	11.22	12.83	12.36	11.69	13.52	16.49	14.43	15.71	14.4	15.6	13.66	20.16	16.61	18.88	-0.257661	0.00487622	0.0327824	DOWN
ENSG00000015285	X	48676596	48691427	+	known	protein_coding	WAS	WASP actin nucleation promoting factor [Source:HGNC Symbol;Acc:HGNC:12731]	ENST00000376701,ENST00000450772,ENST00000465982,ENST00000470107,ENST00000474174,ENST00000483750,ENST00000490627	39	31	33	34	29	40	37	32	33	39	39	34	1.21	0.91	0.97	1.75	0.92	1.45	1.57	1.65	1.58	1.85	1.43	1.43	1.66	1.27	1.36	2.52	1.3	2.1	2.27	2.38	2.29	2.7	2.12	2.1	-0.419164	0.206258	0.610238	DOWN
ENSG00000015413	16	89613308	89638456	+	known	protein_coding	DPEP1	dipeptidase 1 [Source:HGNC Symbol;Acc:HGNC:3002]	ENST00000261615,ENST00000393092,ENST00000421184,ENST00000561484,ENST00000564281,ENST00000564645,ENST00000565249,ENST00000568281,ENST00000570029	65	53	50	30	37	50	45	31	38	27	27	27	3.19	2.72	3.13	3.28	2.22	2.73	2.98	2.55	1.84	2.91	2.15	1.76	4.37	3.77	4.4	4.73	3.15	3.93	4.32	3.69	2.67	4.24	3.18	2.59	0.132109	0.647887	0.955633	UP
ENSG00000015475	22	17734138	17774770	-	known	protein_coding	BID	BH3 interacting domain death agonist [Source:HGNC Symbol;Acc:HGNC:1050]	ENST00000317361,ENST00000342111,ENST00000399765,ENST00000399767,ENST00000399774,ENST00000473439,ENST00000494097,ENST00000550946,ENST00000551952,ENST00000552886,ENST00000611040,ENST00000614949,ENST00000615414,ENST00000617586,ENST00000622694	668	695	587	393	475	508	437	337	451	311	310	348	38.16	42.21	34.48	27.73	27.09	25.16	30.42	28.89	36.53	30.69	20.55	24.33	52.27	58.51	48.43	39.96	38.32	36.27	44.04	41.84	52.98	44.75	30.44	35.81	0.248741	0.00789555	0.0492369	UP
ENSG00000015479	5	139293674	139331677	+	known	protein_coding	MATR3	matrin 3 [Source:HGNC Symbol;Acc:HGNC:6912]	ENST00000394805,ENST00000502422,ENST00000502499,ENST00000502944,ENST00000503340,ENST00000503811,ENST00000504023,ENST00000504045,ENST00000504311,ENST00000504643,ENST00000505625,ENST00000507860,ENST00000508689,ENST00000509918,ENST00000510056,ENST00000511249,ENST00000511333,ENST00000511978,ENST00000512040,ENST00000512876,ENST00000513121,ENST00000513678,ENST00000514402,ENST00000514488,ENST00000514528…	8465	9317	9098	8010	8406	10026	6793	6299	7643	6631	7682	8080	173.13	207.38	204.8	230.05	210.32	212.25	193.85	198.24	207.41	220.88	224.22	220.8	237.12	287.45	287.65	331.52	297.5	305.89	280.63	287.11	300.76	322.07	332.05	324.96	-0.0473614	0.36208	0.835735	DOWN
ENSG00000015520	7	44512535	44541315	-	known	protein_coding	NPC1L1	NPC1 like intracellular cholesterol transporter 1 [Source:HGNC Symbol;Acc:HGNC:7898]	ENST00000289547,ENST00000381160,ENST00000423141,ENST00000546276	69	79	53	37	33	43	33	51	45	32	32	24	0.64	0.75	0.53	0.47	0.37	0.39	0.42	0.72	0.52	0.46	0.44	0.28	0.88	1.04	0.75	0.68	0.52	0.56	0.61	1.05	0.75	0.67	0.65	0.42	0.189306	0.486382	0.947784	UP
ENSG00000015532	17	50346126	50363138	+	known	protein_coding	XYLT2	xylosyltransferase 2 [Source:HGNC Symbol;Acc:HGNC:15517]	ENST00000017003,ENST00000376550,ENST00000507602,ENST00000509778,ENST00000511654,ENST00000571021,ENST00000574840	1421	1214	1155	923	1091	1268	1038	912	1010	850	937	952	20.18	18.2	18.67	18.87	19.14	18.57	19.89	20.46	18.4	19.45	18.36	17.29	27.64	25.22	26.22	27.19	27.08	26.77	28.8	29.64	26.68	28.36	27.19	25.45	-0.0754801	0.286218	0.741959	DOWN
ENSG00000015568	2	109792758	109857705	+	known	protein_coding	RGPD5	RANBP2 like and GRIP domain containing 5 [Source:HGNC Symbol;Acc:HGNC:32418]	ENST00000016946,ENST00000272454,ENST00000393283,ENST00000413468,ENST00000430736,ENST00000432606,ENST00000441344,ENST00000472794,ENST00000477523,ENST00000482778,ENST00000493394,ENST00000495473,ENST00000495582	510	832	947	577	557	839	640	667	779	692	904	536	6.33	6.34	7.34	11.16	5.25	9.02	9.03	7.45	7.81	8.25	11.51	5.76	8.67	8.79	10.31	16.08	7.43	12.99	13.07	10.79	11.32	12.03	17.04	8.48	-0.277269	0.37246	0.84738	DOWN
ENSG00000015592	8	27235323	27258420	-	known	protein_coding	STMN4	stathmin 4 [Source:HGNC Symbol;Acc:HGNC:16078]	ENST00000265770,ENST00000350889,ENST00000519614,ENST00000519997,ENST00000522750,ENST00000522908,ENST00000523048	0	1	0	1	1	3	1	1	0	1	1	3	0	0.06	0	0.06	0.05	0.09	0.07	0.06	0	0.07	0.06	0.16	0	0.08	0	0.08	0.07	0.13	0.11	0.09	0	0.1	0.08	0.24	-1.5082	0.611066	0.955633	DOWN
ENSG00000015676	7	44379119	44490658	-	known	protein_coding	NUDCD3	NudC domain containing 3 [Source:HGNC Symbol;Acc:HGNC:22208]	ENST00000338427,ENST00000355451,ENST00000460110,ENST00000464812,ENST00000472246,ENST00000475952,ENST00000478769,ENST00000480209,ENST00000487118,ENST00000493613,ENST00000497978	2255	2234	1925	1540	1960	2388	1576	1451	1611	1298	1384	1490	37.94	34.7	34.55	35.3	37.36	40.58	35.11	33.39	30.67	33.09	36.87	34.63	51.97	48.11	48.53	50.88	52.85	58.49	50.83	48.36	44.48	48.25	54.6	50.97	0.0361188	0.497411	0.950256	UP
ENSG00000016082	5	51383448	51394730	+	known	protein_coding	ISL1	ISL LIM homeobox 1 [Source:HGNC Symbol;Acc:HGNC:6132]	ENST00000230658,ENST00000505475,ENST00000511384	284	293	275	225	220	264	176	136	198	130	180	165	5.58	6.06	5.97	6.07	5.18	5.19	4.62	4.02	4.87	4.03	4.89	4.2	7.64	8.4	8.38	8.74	7.33	7.48	6.69	5.82	7.06	5.87	7.24	6.18	0.324643	0.0185888	0.100325	UP
ENSG00000016391	3	53812335	53846419	-	known	protein_coding	CHDH	choline dehydrogenase [Source:HGNC Symbol;Acc:HGNC:24288]	ENST00000315251,ENST00000467802,ENST00000481668	1032	981	948	790	916	1029	713	655	759	635	636	724	5.85	5.78	5.99	6.15	6.28	5.89	5.45	5.63	5.44	5.98	5.04	5.37	8.01	8.01	8.42	8.87	8.89	8.48	7.89	8.16	7.89	8.72	7.46	7.91	0.0497423	0.479326	0.941877	UP
ENSG00000016402	6	136999971	137045180	-	known	protein_coding	IL20RA	interleukin 20 receptor subunit alpha [Source:HGNC Symbol;Acc:HGNC:6003]	ENST00000316649,ENST00000367746,ENST00000367748,ENST00000460306,ENST00000461799,ENST00000468393,ENST00000541547,ENST00000635289	0	0	0	0	0	0	0	0	0	0	0	0	0	0	0	0	0	0	0	0	0	0	0	0	0	0	0	0	0	0	0	0	0	0	0	0	0	1	1	FLAT
ENSG00000016490	1	86468368	86500259	+	known	protein_coding	CLCA1	chloride channel accessory 1 [Source:HGNC Symbol;Acc:HGNC:2015]	ENST00000234701,ENST00000394711	0	0	0	0	0	0	0	0	0	0	0	0	0	0	0	0	0	0	0	0	0	0	0	0	0	0	0	0	0	0	0	0	0	0	0	0	0	1	1	FLAT
ENSG00000016602	1	86547078	86580754	+	known	protein_coding	CLCA4	chloride channel accessory 4 [Source:HGNC Symbol;Acc:HGNC:2018]	ENST00000370563,ENST00000496322	0	0	0	0	0	0	0	0	0	0	0	1	0	0	0	0	0	0	0	0	0	0	0	0.02	0	0	0	0	0	0	0	0	0	0	0	0.03	0	1	1	FLAT
ENSG00000016864	3	52694488	52706032	-	known	protein_coding	GLT8D1	glycosyltransferase 8 domain containing 1 [Source:HGNC Symbol;Acc:HGNC:24870]	ENST00000266014,ENST00000394783,ENST00000463762,ENST00000463827,ENST00000464705,ENST00000478968,ENST00000479553,ENST00000480080,ENST00000481643,ENST00000484163,ENST00000485899,ENST00000487642,ENST00000491606,ENST00000497436,ENST00000497953	1509	1398	1244	1118	1211	1575	982	893	1114	811	940	1063	55.74	53.54	50.78	61.24	55.93	58	50.12	49.68	53.06	50.25	47.99	49.15	76.34	74.21	71.33	88.25	79.11	83.59	72.55	71.96	76.93	73.27	71.06	72.34	0.0463743	0.464008	0.934398	UP
ENSG00000017260	3	130850595	131016712	+	known	protein_coding	ATP2C1	ATPase secretory pathway Ca2+ transporting 1 [Source:HGNC Symbol;Acc:HGNC:13211]	ENST00000328560,ENST00000359644,ENST00000422190,ENST00000428331,ENST00000504381,ENST00000504571,ENST00000504612,ENST00000504948,ENST00000505072,ENST00000505330,ENST00000507194,ENST00000507488,ENST00000508297,ENST00000508532,ENST00000508660,ENST00000509150,ENST00000509662,ENST00000510168,ENST00000510774,ENST00000513636,ENST00000513801,ENST00000514654,ENST00000515854,ENST00000533801	2112	2025	1910	1521	1712	2157	1617	1458	1744	1396	1639	1726	27.46	29.09	26.94	29.67	27.51	28.84	27.11	30.34	29.85	28.66	29.82	29.79	37.61	40.33	37.84	42.75	38.92	41.57	39.24	43.95	43.29	41.8	44.16	43.85	-0.0990647	0.0521871	0.227387	DOWN
ENSG00000017427	12	102395874	102481744	-	known	protein_coding	IGF1	insulin like growth factor 1 [Source:HGNC Symbol;Acc:HGNC:5464]	ENST00000307046,ENST00000337514,ENST00000392904,ENST00000392905,ENST00000424202,ENST00000481539,ENST00000644491	0	0	0	0	0	0	0	0	0	0	0	0	0	0	0	0	0	0	0	0	0	0	0	0	0	0	0	0	0	0	0	0	0	0	0	0	0	1	1	FLAT
ENSG00000017483	X	48458537	48470260	-	known	protein_coding	SLC38A5	solute carrier family 38 member 5 [Source:HGNC Symbol;Acc:HGNC:18070]	ENST00000413668,ENST00000416711,ENST00000429543,ENST00000440085,ENST00000441948,ENST00000480105,ENST00000488083,ENST00000494034,ENST00000497336,ENST00000595796,ENST00000615300,ENST00000619100,ENST00000620913,ENST00000622196	17	11	10	8	11	23	8	9	10	8	6	8	0.79	0.76	0.64	0.31	0.32	1.22	0.51	0.77	0.32	0.84	0.78	0.44	1.08	1.05	0.9	0.45	0.45	1.76	0.73	1.12	0.46	1.23	1.16	0.65	0.05009	0.924423	0.967088	UP
ENSG00000017797	18	9475009	9538114	+	known	protein_coding	RALBP1	ralA binding protein 1 [Source:HGNC Symbol;Acc:HGNC:9841]	ENST00000019317,ENST00000383432,ENST00000458039,ENST00000577221,ENST00000585015,ENST00000609094	1512	1544	1450	1105	1249	1508	1250	1068	1301	1034	1223	1265	15.77	16.7	16.73	15.63	15.56	15.7	17.38	16.75	17.25	18.51	17.92	17.07	21.6	23.15	23.5	22.53	22.01	22.63	25.15	24.27	25.01	26.98	26.54	25.12	-0.107668	0.0680926	0.278232	DOWN
ENSG00000018189	4	70704204	70808619	+	known	protein_coding	RUFY3	RUN and FYVE domain containing 3 [Source:HGNC Symbol;Acc:HGNC:30285]	ENST00000226328,ENST00000381006,ENST00000417478,ENST00000502653,ENST00000503025,ENST00000503876,ENST00000504805,ENST00000507333,ENST00000512103,ENST00000512331,ENST00000513593,ENST00000513597,ENST00000514898,ENST00000515442,ENST00000515479	1228	1153	1063	1112	1097	1489	1115	1053	1196	1038	1358	1449	18.61	16.82	17.02	22.45	21.63	22.25	22.39	22.3	22.62	22.72	26.9	27.36	25.49	23.31	23.91	32.35	30.6	32.07	32.42	32.3	32.8	33.12	39.84	40.27	-0.396385	3.78863e-10	1.40239e-08	DOWN
ENSG00000018236	12	40692439	41072415	+	known	protein_coding	CNTN1	contactin 1 [Source:HGNC Symbol;Acc:HGNC:2171]	ENST00000347616,ENST00000348761,ENST00000547702,ENST00000547849,ENST00000548005,ENST00000548481,ENST00000550305,ENST00000551295,ENST00000551424,ENST00000552248,ENST00000552913	581	547	538	377	369	559	502	427	547	381	421	496	5.5	5.63	5.41	4.59	5.17	5.24	6.67	6.3	6.17	5.7	5.44	6.28	7.53	7.81	7.6	6.62	7.32	7.56	9.65	9.13	8.95	8.32	8.06	9.25	-0.247773	0.00460433	0.0313311	DOWN
ENSG00000018280	2	218382029	218396894	+	known	protein_coding	SLC11A1	solute carrier family 11 member 1 [Source:HGNC Symbol;Acc:HGNC:10907]	ENST00000233202,ENST00000354352,ENST00000460592,ENST00000465984,ENST00000468221,ENST00000468721,ENST00000469449,ENST00000469799,ENST00000471875,ENST00000473367,ENST00000475225,ENST00000481524,ENST00000483487,ENST00000490536,ENST00000490872,ENST00000492413,ENST00000494322,ENST00000539932	9	15	14	7	7	15	11	7	12	7	8	9	0.13	0.67	0.3	0.27	0.13	0.3	0.32	0.32	0.27	0.63	0.19	0.22	0.18	0.92	0.42	0.4	0.18	0.43	0.46	0.46	0.39	0.92	0.29	0.32	-0.0568745	0.907841	0.958904	DOWN
ENSG00000018408	3	149517235	149736714	-	known	protein_coding	WWTR1	WW domain containing transcription regulator 1 [Source:HGNC Symbol;Acc:HGNC:24042]	ENST00000360632,ENST00000460517,ENST00000465804,ENST00000467467,ENST00000471586,ENST00000472417,ENST00000474080,ENST00000475579,ENST00000479238,ENST00000485244,ENST00000485352,ENST00000494754	541	535	502	425	461	563	508	411	498	411	474	521	8.99	6.72	10.08	9	9.18	7.65	7.15	10.44	11.17	9.25	10.07	9.23	12.31	9.32	14.15	12.97	12.98	11.02	10.35	15.13	16.2	13.48	14.91	13.59	-0.269216	0.00290927	0.0211777	DOWN
ENSG00000018510	2	177392757	177559299	+	known	protein_coding	AGPS	alkylglycerone phosphate synthase [Source:HGNC Symbol;Acc:HGNC:327]	ENST00000264167,ENST00000409888,ENST00000460342,ENST00000637633,ENST00000642466	2094	2181	2063	1579	1792	2208	1630	1521	1841	1452	1692	1834	20.65	20.84	21.55	19.63	19.23	20.85	19.89	22.29	21.02	22.8	21.38	23.15	28.28	28.89	30.27	28.29	27.2	30.05	28.79	32.29	30.48	33.24	31.66	34.07	-0.0798364	0.150049	0.496234	DOWN
ENSG00000018607	2	132309309	132318736	+	known	unprocessed_pseudogene	ZNF806	zinc finger protein 806 [Source:HGNC Symbol;Acc:HGNC:33228]	ENST00000438300	0	0	0	0	0	0	0	0	0	0	0	0	0	0	0	0	0	0	0	0	0	0	0	0	0	0	0	0	0	0	0	0	0	0	0	0	0	1	1	FLAT
ENSG00000018610	X	119538149	119565408	-	known	protein_coding	CXorf56	chromosome X open reading frame 56 [Source:HGNC Symbol;Acc:HGNC:26239]	ENST00000320339,ENST00000469448,ENST00000536133,ENST00000644802	1180	1220	1113	800	948	1112	841	723	838	650	683	730	41.58	43.68	42.27	39.2	38.92	37.97	39.3	39.29	37.09	37.88	34.46	33.02	56.95	60.54	59.38	56.5	55.05	54.72	56.9	56.9	53.78	55.24	51.03	48.6	0.121937	0.0754991	0.301608	UP
ENSG00000018625	1	160115759	160143591	+	known	protein_coding	ATP1A2	ATPase Na+/K+ transporting subunit alpha 2 [Source:HGNC Symbol;Acc:HGNC:800]	ENST00000361216,ENST00000392233,ENST00000447527,ENST00000459972,ENST00000463989,ENST00000468587,ENST00000472488,ENST00000478587	1	1	1	2	1	2	1	0	2	2	4	1	0.1	0.02	0.02	0.04	0.02	0.02	0.01	0	0.03	0.03	0.06	0.02	0.14	0.02	0.02	0.05	0.03	0.03	0.02	0	0.05	0.05	0.08	0.03	-0.336702	0.846784	0.955633	DOWN
ENSG00000018699	2	32628032	32821051	+	known	protein_coding	TTC27	tetratricopeptide repeat domain 27 [Source:HGNC Symbol;Acc:HGNC:25986]	ENST00000317907,ENST00000428527,ENST00000433416,ENST00000438654,ENST00000448773,ENST00000454690,ENST00000647819	963	1041	959	798	895	1095	668	616	727	678	817	829	15.77	18.81	17.81	19.35	18.36	19.33	15.1	15.53	16.05	17.11	18.08	19.22	21.6	26.07	25.02	27.89	25.97	27.86	21.86	22.49	23.27	24.94	26.78	28.29	0.134061	0.078487	0.310073	UP
ENSG00000018869	19	56375846	56393545	-	known	protein_coding	ZNF582	zinc finger protein 582 [Source:HGNC Symbol;Acc:HGNC:26421]	ENST00000301310,ENST00000586929,ENST00000587778,ENST00000589143,ENST00000589895,ENST00000593145,ENST00000619584	110	124	115	114	117	131	82	63	59	72	71	95	4.05	4.16	4.27	4.49	3.55	4.3	2.97	2.89	2.08	3.81	3.3	4.01	5.55	5.76	6	6.48	5.02	6.2	4.29	4.18	3.01	5.56	4.89	5.9	0.343948	0.111336	0.401488	UP
ENSG00000019102	11	124747474	124752255	-	known	protein_coding	VSIG2	V-set and immunoglobulin domain containing 2 [Source:HGNC Symbol;Acc:HGNC:17149]	ENST00000326621,ENST00000403470	0	0	0	0	0	0	0	0	0	0	0	1	0	0	0	0	0	0	0	0	0	0	0	0.06	0	0	0	0	0	0	0	0	0	0	0	0.08	0	1	1	FLAT
ENSG00000019144	11	118606440	118658031	+	known	protein_coding	PHLDB1	pleckstrin homology like domain family B member 1 [Source:HGNC Symbol;Acc:HGNC:23697]	ENST00000356063,ENST00000361417,ENST00000392852,ENST00000524713,ENST00000525226,ENST00000525427,ENST00000526374,ENST00000526537,ENST00000526699,ENST00000526826,ENST00000527259,ENST00000527500,ENST00000527898,ENST00000528594,ENST00000528875,ENST00000529005,ENST00000530708,ENST00000530994,ENST00000531987,ENST00000532517,ENST00000532639,ENST00000534140,ENST00000600882,ENST00000612681,ENST00000614369…	1095	963	930	728	849	1028	777	694	851	671	686	803	14.44	14.45	15.66	13.87	15.49	14.58	15.66	14.62	15.64	15.66	13.96	15.75	19.78	20.03	22	19.99	21.91	21.02	22.67	21.18	22.68	22.83	20.68	23.18	-0.0631107	0.375084	0.850678	DOWN
ENSG00000019169	2	118942166	118994660	+	known	protein_coding	MARCO	macrophage receptor with collagenous structure [Source:HGNC Symbol;Acc:HGNC:6895]	ENST00000327097,ENST00000412481,ENST00000494979	0	0	0	0	0	0	0	0	1	0	0	0	0	0	0	0	0	0	0	0	0.03	0	0	0	0	0	0	0	0	0	0	0	0.05	0	0	0	-0.380764	0.733195	0.955633	DOWN
ENSG00000019186	20	54153446	54173986	-	known	protein_coding	CYP24A1	cytochrome P450 family 24 subfamily A member 1 [Source:HGNC Symbol;Acc:HGNC:2602]	ENST00000216862,ENST00000395954,ENST00000395955,ENST00000460643,ENST00000472970,ENST00000487593	17	9	7	1	2	3	16	12	14	3	7	7	0.4	0.22	0.11	0.03	0.05	0.04	0.64	0.79	0.39	0.07	0.14	0.16	0.54	0.31	0.15	0.04	0.07	0.06	0.92	1.15	0.57	0.1	0.2	0.24	-0.794477	0.158112	0.514112	DOWN
ENSG00000019485	11	45095806	45235110	+	known	protein_coding	PRDM11	PR/SET domain 11 [Source:HGNC Symbol;Acc:HGNC:13996]	ENST00000424263,ENST00000526442,ENST00000528980,ENST00000530656,ENST00000534751,ENST00000622142	179	181	172	116	160	133	115	117	104	104	95	102	2.36	2.67	2.64	1.8	2.79	1.9	1.91	2.61	1.83	1.87	1.45	1.35	3.24	3.7	3.71	2.59	3.95	2.74	2.76	3.79	2.65	2.72	2.15	1.99	0.224688	0.179478	0.558874	UP
ENSG00000019505	11	45240302	45286341	-	known	protein_coding	SYT13	synaptotagmin 13 [Source:HGNC Symbol;Acc:HGNC:14962]	ENST00000020926,ENST00000528101,ENST00000533332	31	38	27	16	19	28	11	25	14	13	11	21	0.27	0.34	0.26	0.39	0.2	0.24	0.15	0.32	0.16	0.21	0.13	0.24	0.36	0.47	0.36	0.56	0.28	0.35	0.21	0.47	0.23	0.31	0.19	0.35	0.468182	0.262682	0.708997	UP
ENSG00000019549	8	48917598	48921740	-	known	protein_coding	SNAI2	snail family transcriptional repressor 2 [Source:HGNC Symbol;Acc:HGNC:11094]	ENST00000020945,ENST00000396822,ENST00000649776	1227	1124	1090	657	816	1031	1126	1076	1365	947	1091	1211	25.95	24.66	25.52	19.2	20.59	21.9	31.97	34.62	36.07	32.09	31.8	33.64	35.55	34.18	35.84	27.68	29.13	31.56	46.28	50.14	52.31	46.78	47.1	49.5	-0.476758	5.36176e-13	3.25661e-11	DOWN
ENSG00000019582	5	150400041	150412929	-	known	protein_coding	CD74	CD74 molecule [Source:HGNC Symbol;Acc:HGNC:1697]	ENST00000009530,ENST00000353334,ENST00000377795,ENST00000517752,ENST00000517791,ENST00000518797,ENST00000522153,ENST00000522246,ENST00000523208,ENST00000523813,ENST00000523836,ENST00000524315	6	4	8	6	4	7	3	5	4	4	5	3	0.18	0.29	0.62	0.28	0.33	0.24	0.17	0.3	0.25	0.22	0.24	0.18	0.24	0.41	0.87	0.41	0.47	0.35	0.25	0.43	0.36	0.32	0.35	0.26	0.148893	0.85934	0.955633	UP
ENSG00000019991	7	81699010	81770438	-	known	protein_coding	HGF	hepatocyte growth factor [Source:HGNC Symbol;Acc:HGNC:4893]	ENST00000222390,ENST00000354224,ENST00000412881,ENST00000421558,ENST00000423064,ENST00000444829,ENST00000453018,ENST00000453411,ENST00000457544,ENST00000465234,ENST00000643024	3	10	7	7	1	9	2	2	2	1	3	4	0.06	0.14	0.2	0.27	0.01	0.2	0.02	0.09	0.16	0.2	0.05	0.04	0.09	0.19	0.28	0.39	0.01	0.29	0.03	0.13	0.23	0.3	0.08	0.06	1.31702	0.199602	0.596988	UP
ENSG00000019995	10	124942123	124988189	+	known	protein_coding	ZRANB1	zinc finger RANBP2-type containing 1 [Source:HGNC Symbol;Acc:HGNC:18224]	ENST00000359653,ENST00000471421	1186	1108	1082	962	981	1323	939	826	1028	923	1019	1076	9.18	8.91	9.34	10.44	9.5	10.48	9.79	9.89	10.05	11.36	11.01	10.89	12.57	12.35	13.11	15.05	13.44	15.1	14.17	14.33	14.58	16.57	16.3	16.03	-0.15083	0.019893	0.106147	DOWN
ENSG00000020129	1	35557473	35567274	+	known	protein_coding	NCDN	neurochondrin [Source:HGNC Symbol;Acc:HGNC:17597]	ENST00000356090,ENST00000373243,ENST00000373253,ENST00000423723,ENST00000437806,ENST00000459931	1589	1638	1493	1015	1186	1403	1122	923	1144	868	894	1026	22.43	25.13	24.35	21.14	21.74	20.8	22.78	20.61	20.56	20.49	19.17	20.99	30.73	34.83	34.2	30.46	30.75	29.98	32.97	29.85	29.82	29.87	28.38	30.9	0.142129	0.0212587	0.112163	UP
ENSG00000020181	8	37784191	37844896	+	known	protein_coding	ADGRA2	adhesion G protein-coupled receptor A2 [Source:HGNC Symbol;Acc:HGNC:17849]	ENST00000315215,ENST00000412232,ENST00000428068	659	676	629	656	697	750	584	474	614	496	544	575	4.25	4.46	4.5	5.78	5.44	4.9	4.97	4.64	4.99	5.15	4.94	4.9	5.83	6.18	6.33	8.33	7.7	7.07	7.2	6.72	7.23	7.51	7.31	7.2	-0.188966	0.0229607	0.119359	DOWN
ENSG00000020219	7	152445477	152447150	+	known	processed_pseudogene	CCT8L1P	chaperonin containing TCP1 subunit 8 like 1, pseudogene [Source:HGNC Symbol;Acc:HGNC:32153]	ENST00000465400	0	0	0	1	1	1	0	0	0	1	0	0	0	0	0	0.04	0.04	0.03	0	0	0	0.05	0	0	0	0	0	0.06	0.05	0.04	0	0	0	0.07	0	0	0	1	1	FLAT
ENSG00000020256	20	52051663	52204308	-	known	protein_coding	ZFP64	ZFP64 zinc finger protein [Source:HGNC Symbol;Acc:HGNC:15940]	ENST00000216923,ENST00000346617,ENST00000361387,ENST00000371515,ENST00000371518,ENST00000371523,ENST00000395979,ENST00000395989,ENST00000456175,ENST00000461898,ENST00000467811,ENST00000477786	1120	1169	1073	829	959	1054	902	742	827	702	692	817	22.85	24.7	22.59	21.62	23.9	20.07	23.09	21.4	19.01	22.39	18.35	24.52	31.3	34.24	31.73	31.16	33.81	28.92	33.43	31	27.56	32.65	27.17	36.08	0.0169913	0.814282	0.955633	UP
ENSG00000020426	14	60734742	60969965	+	known	protein_coding	MNAT1	MNAT1 component of CDK activating kinase [Source:HGNC Symbol;Acc:HGNC:7181]	ENST00000261245,ENST00000539616,ENST00000553354,ENST00000554002,ENST00000554641,ENST00000555545,ENST00000556525,ENST00000556764,ENST00000557134	991	960	885	666	786	1010	721	636	760	693	774	891	61.65	58.38	59.43	52.5	59.8	59.66	59.15	55.55	56.26	65.88	63.94	69.2	84.44	80.92	83.48	75.65	84.59	85.99	85.63	80.45	81.58	96.07	94.68	101.85	-0.00497871	0.946395	0.976727	DOWN
ENSG00000020577	14	54566117	54793315	+	known	protein_coding	SAMD4A	sterile alpha motif domain containing 4A [Source:HGNC Symbol;Acc:HGNC:23023]	ENST00000251091,ENST00000392067,ENST00000553988,ENST00000554335,ENST00000554587,ENST00000555091,ENST00000555112,ENST00000555192,ENST00000555719,ENST00000556069,ENST00000557013,ENST00000557692,ENST00000631086,ENST00000673751,ENST00000673833	299	296	281	213	290	322	300	301	340	286	368	387	2.5	2.87	3.27	2.41	3.27	3.03	3.6	4.49	3.78	4.24	7.47	5.11	3.42	3.98	4.6	3.47	4.62	4.36	5.22	6.51	5.48	6.18	11.07	7.52	-0.532188	3.42946e-06	5.56338e-05	DOWN
ENSG00000020633	1	24899511	24965121	-	known	protein_coding	RUNX3	RUNX family transcription factor 3 [Source:HGNC Symbol;Acc:HGNC:10473]	ENST00000308873,ENST00000338888,ENST00000399916,ENST00000479341,ENST00000496967	241	249	237	164	211	233	166	135	187	172	167	204	3.78	5.04	3.94	3.19	4.4	3.67	3.07	3.04	4.58	5.84	4.51	4.95	5.17	6.99	5.53	4.59	6.22	5.3	4.45	4.4	6.64	8.51	6.68	7.28	0.157451	0.274832	0.728424	UP
ENSG00000020922	11	94415578	94493908	-	known	protein_coding	MRE11	MRE11 homolog, double strand break repair nuclease [Source:HGNC Symbol;Acc:HGNC:7230]	ENST00000323929,ENST00000323977,ENST00000393241,ENST00000407439,ENST00000535120,ENST00000536144,ENST00000536754,ENST00000538923,ENST00000540013,ENST00000541157	2082	2132	2049	1808	1840	2410	1809	1583	1910	1595	1795	2067	23.1	25.35	26.03	28.19	28.12	28.46	26.88	24.39	25.87	26.92	27.81	27.95	31.64	35.13	36.56	40.62	39.77	41.01	38.91	35.32	37.51	39.24	41.19	41.14	-0.183451	0.0005513	0.00501138	DOWN
ENSG00000021300	11	73646178	73662819	+	known	protein_coding	PLEKHB1	pleckstrin homology domain containing B1 [Source:HGNC Symbol;Acc:HGNC:19079]	ENST00000227214,ENST00000354190,ENST00000398492,ENST00000398494,ENST00000426191,ENST00000535129,ENST00000535582,ENST00000536527,ENST00000538227,ENST00000539157,ENST00000540157,ENST00000540431,ENST00000541597,ENST00000541760,ENST00000542389,ENST00000543085,ENST00000543524,ENST00000544282,ENST00000544532,ENST00000545106,ENST00000545798,ENST00000546251	528	462	424	263	353	381	355	306	384	268	329	317	16.61	13.22	13.95	11.12	13.67	11.17	13.54	13.66	15.75	12.27	11.7	10.47	22.75	18.33	19.59	16.02	19.33	16.1	19.6	19.78	22.84	17.9	17.32	15.41	0.00898384	0.927412	0.967994	UP
ENSG00000021355	6	2832332	2841959	-	known	protein_coding	SERPINB1	serpin family B member 1 [Source:HGNC Symbol;Acc:HGNC:3311]	ENST00000380739,ENST00000460260,ENST00000468511,ENST00000476896,ENST00000490094	637	657	545	403	493	584	465	389	456	325	387	387	16.6	17.34	16.34	14.91	14.96	14.69	16.41	16.5	14.56	14.32	15.31	13.13	22.74	24.04	22.95	21.49	21.16	21.18	23.76	23.89	21.12	20.88	22.68	19.32	0.0607427	0.501402	0.952071	UP
ENSG00000021461	7	99828013	99866102	+	known	protein_coding	CYP3A43	cytochrome P450 family 3 subfamily A member 43 [Source:HGNC Symbol;Acc:HGNC:17450]	ENST00000222382,ENST00000312017,ENST00000342499,ENST00000354829,ENST00000415413,ENST00000417625,ENST00000433277,ENST00000434806,ENST00000436834,ENST00000444905,ENST00000463915,ENST00000472352,ENST00000477658,ENST00000481362,ENST00000491648,ENST00000495115,ENST00000631161	0	0	0	0	0	0	0	0	0	0	0	0	0	0	0	0	0	0	0	0	0	0	0	0	0	0	0	0	0	0	0	0	0	0	0	0	0	1	1	FLAT
ENSG00000021488	19	32830509	32869767	-	known	protein_coding	SLC7A9	solute carrier family 7 member 9 [Source:HGNC Symbol;Acc:HGNC:11067]	ENST00000023064,ENST00000587772,ENST00000589659,ENST00000590341,ENST00000590465,ENST00000592232	3	0	0	2	2	1	0	0	0	1	2	1	0.11	0	0	0.14	0.11	0.03	0	0	0	0.1	0.09	0.08	0.16	0	0	0.21	0.16	0.05	0	0	0	0.15	0.13	0.12	1.2042	0.562838	0.955633	UP
ENSG00000021574	2	32063547	32157637	+	known	protein_coding	SPAST	spastin [Source:HGNC Symbol;Acc:HGNC:11233]	ENST00000315285,ENST00000345662,ENST00000615843,ENST00000621856,ENST00000642281,ENST00000642455,ENST00000642751,ENST00000642999,ENST00000643327,ENST00000643334,ENST00000644408,ENST00000644954,ENST00000645159,ENST00000645400,ENST00000645550,ENST00000645671,ENST00000645730,ENST00000646082,ENST00000646571,ENST00000647007,ENST00000647133	659	711	700	597	638	794	497	433	565	483	575	619	7.11	7.44	8.33	9.58	7.78	8.1	7.8	6.73	7.43	8.52	9.54	8.03	9.74	10.31	11.7	13.8	11	11.68	11.3	9.75	10.77	12.43	14.13	11.82	0.0509552	0.589944	0.955633	UP
ENSG00000021645	14	78170373	79868290	+	known	protein_coding	NRXN3	neurexin 3 [Source:HGNC Symbol;Acc:HGNC:8010]	ENST00000281127,ENST00000335750,ENST00000428277,ENST00000553363,ENST00000553631,ENST00000553803,ENST00000554719,ENST00000554738,ENST00000555073,ENST00000555387,ENST00000556003,ENST00000556088,ENST00000556496,ENST00000557081,ENST00000557594,ENST00000634266,ENST00000634499,ENST00000635466	343	314	307	208	226	245	252	208	257	173	176	249	3.95	3.84	4.17	3.35	3.4	2.87	3.95	3.51	3.73	3.25	2.79	3.76	5.41	5.32	5.85	4.83	4.81	4.13	5.72	5.08	5.41	4.74	4.14	5.53	0.00248715	0.987955	0.994829	UP
ENSG00000021762	11	3087107	3166739	-	known	protein_coding	OSBPL5	oxysterol binding protein like 5 [Source:HGNC Symbol;Acc:HGNC:16392]	ENST00000263650,ENST00000348039,ENST00000389989,ENST00000459995,ENST00000465323,ENST00000471998,ENST00000477622,ENST00000478260,ENST00000498536,ENST00000525498,ENST00000526122,ENST00000528124,ENST00000530372,ENST00000532951,ENST00000533234,ENST00000533721,ENST00000534157,ENST00000534454,ENST00000534491	396	336	301	279	332	362	299	209	259	216	227	269	6.67	5.17	5.27	5.54	6.49	5.12	6.1	5.6	5.7	5.65	4.49	6.81	9.13	7.16	7.4	7.98	9.18	7.38	8.82	8.1	8.27	8.24	6.65	10.03	0.00203563	0.987162	0.994829	UP
ENSG00000021776	15	34851782	34969742	-	known	protein_coding	AQR	aquarius intron-binding spliceosomal factor [Source:HGNC Symbol;Acc:HGNC:29513]	ENST00000156471,ENST00000543879,ENST00000558202,ENST00000559090,ENST00000559767,ENST00000560117	1155	1161	1120	1006	994	1397	918	800	937	788	880	960	11.14	11.41	10.5	12.62	10.96	11.68	10.97	9.87	10.5	9.93	12.56	12.43	15.26	15.82	14.74	18.18	15.5	16.84	15.88	14.29	15.23	14.49	18.61	18.29	-0.0532585	0.42544	0.902689	DOWN
ENSG00000021826	2	210477682	210679107	+	known	protein_coding	CPS1	carbamoyl-phosphate synthase 1 [Source:HGNC Symbol;Acc:HGNC:2323]	ENST00000233072,ENST00000430249,ENST00000451903,ENST00000467353,ENST00000470791,ENST00000479988,ENST00000497121,ENST00000497163,ENST00000619804,ENST00000645825,ENST00000671984,ENST00000673510,ENST00000673630,ENST00000673698,ENST00000673711,ENST00000674074	1238	1189	1152	802	823	1153	1117	911	1186	733	881	921	12.32	12.07	12.28	10.85	9.92	12.04	15.69	14.14	15.75	11.81	13.4	14	16.87	16.73	17.25	15.63	14.03	17.35	22.71	20.49	22.84	17.22	19.85	20.61	-0.266254	2.88551e-05	0.000371943	DOWN
ENSG00000021852	1	56929207	56966140	-	known	protein_coding	C8B	complement C8 beta chain [Source:HGNC Symbol;Acc:HGNC:1353]	ENST00000371237,ENST00000465658,ENST00000468990,ENST00000494324,ENST00000535057,ENST00000543257	0	0	0	0	0	0	0	0	0	0	0	0	0	0	0	0	0	0	0	0	0	0	0	0	0	0	0	0	0	0	0	0	0	0	0	0	0	1	1	FLAT
ENSG00000022267	X	136146702	136211359	+	known	protein_coding	FHL1	four and a half LIM domains 1 [Source:HGNC Symbol;Acc:HGNC:3702]	ENST00000370674,ENST00000370676,ENST00000370683,ENST00000394153,ENST00000394155,ENST00000420362,ENST00000434885,ENST00000449474,ENST00000452016,ENST00000456445,ENST00000458357,ENST00000477080,ENST00000477204,ENST00000535737,ENST00000539015,ENST00000543669,ENST00000618438,ENST00000625935,ENST00000626004,ENST00000627383,ENST00000627578,ENST00000627812,ENST00000628032,ENST00000628443,ENST00000628568…	6173	5474	5535	3604	4408	5457	5477	4723	5673	3845	4783	4495	145.59	133.98	149.34	112.95	126.69	124.56	177.82	173.54	156.74	127.08	135.24	130.07	199.41	185.72	209.76	162.78	179.2	179.51	257.41	251.35	227.29	185.29	200.28	191.44	-0.31157	1.74056e-14	1.40453e-12	DOWN
ENSG00000022277	20	56468585	56519449	+	known	protein_coding	RTF2	replication termination factor 2 [Source:HGNC Symbol;Acc:HGNC:15890]	ENST00000023939,ENST00000357348,ENST00000395881,ENST00000449062,ENST00000466260,ENST00000477485,ENST00000477573,ENST00000484084,ENST00000487211	2264	2170	1880	1504	1812	1995	1347	1111	1360	1154	1307	1297	55.45	54.67	52.79	53.16	59.74	54.91	47.63	45.38	45.96	49.78	51.11	52.1	75.94	75.78	74.14	76.61	84.51	79.14	68.95	65.72	66.64	72.58	75.69	76.68	0.298427	1.66309e-07	3.65246e-06	UP
ENSG00000022355	5	161847063	161899981	+	known	protein_coding	GABRA1	gamma-aminobutyric acid type A receptor alpha1 subunit [Source:HGNC Symbol;Acc:HGNC:4075]	ENST00000023897,ENST00000393943,ENST00000428797,ENST00000437025,ENST00000519542,ENST00000519621,ENST00000521339,ENST00000522651,ENST00000634335,ENST00000635096,ENST00000635880,ENST00000635916,ENST00000636340,ENST00000636408,ENST00000636573,ENST00000637044,ENST00000637620,ENST00000637827,ENST00000638112,ENST00000638159	0	0	0	0	0	0	0	0	0	0	0	0	0	0	0	0	0	0	0	0	0	0	0	0	0	0	0	0	0	0	0	0	0	0	0	0	0	1	1	FLAT
ENSG00000022556	19	54953130	55001142	+	known	protein_coding	NLRP2	NLR family pyrin domain containing 2 [Source:HGNC Symbol;Acc:HGNC:22948]	ENST00000263437,ENST00000339757,ENST00000381637,ENST00000391721,ENST00000397169,ENST00000427260,ENST00000433772,ENST00000448584,ENST00000537859,ENST00000539848,ENST00000540005,ENST00000540597,ENST00000542755,ENST00000543010,ENST00000543277,ENST00000585500,ENST00000586512,ENST00000588107,ENST00000588619	4	0	0	0	0	0	0	0	0	0	0	1	0.19	0	0	0	0	0	0	0	0	0	0	0.11	0.26	0	0	0	0	0	0	0	0	0	0	0.16	1.61924	0.433962	0.911595	UP
ENSG00000022567	8	141207166	141308305	-	known	protein_coding	SLC45A4	solute carrier family 45 member 4 [Source:HGNC Symbol;Acc:HGNC:29196]	ENST00000024061,ENST00000517878,ENST00000519067,ENST00000519986,ENST00000520137,ENST00000521804	236	280	204	208	202	264	190	147	224	152	176	221	3.16	3.45	2.9	2.91	3.48	3.27	2.79	2.73	3.31	2.81	3.12	3.13	4.33	4.79	4.08	4.19	4.92	4.71	4.03	3.95	4.8	4.09	4.61	4.6	-0.0577412	0.683075	0.955633	DOWN
ENSG00000022840	12	120533480	120577588	+	known	protein_coding	RNF10	ring finger protein 10 [Source:HGNC Symbol;Acc:HGNC:10055]	ENST00000325954,ENST00000366112,ENST00000413266,ENST00000535395,ENST00000535417,ENST00000535470,ENST00000536869,ENST00000537376,ENST00000537740,ENST00000537997,ENST00000538254,ENST00000538796,ENST00000539486,ENST00000540046,ENST00000542207,ENST00000542438,ENST00000542701,ENST00000543578,ENST00000543675,ENST00000543757,ENST00000544124,ENST00000544805,ENST00000545419,ENST00000546262,ENST00000551139	3517	3154	3123	2499	2934	3483	2589	2238	2835	2123	2439	2456	65.66	69.36	69.85	72.85	72.17	78.51	67.45	73.65	68.68	73.39	73.48	71.07	89.93	96.14	98.11	104.99	102.08	113.16	97.64	106.67	99.59	107.01	108.82	104.61	-0.0699037	0.12792	0.444131	DOWN
ENSG00000022976	14	102317377	102342702	+	known	protein_coding	ZNF839	zinc finger protein 839 [Source:HGNC Symbol;Acc:HGNC:20345]	ENST00000420933,ENST00000442396,ENST00000557803,ENST00000558462,ENST00000558490,ENST00000558850,ENST00000559098,ENST00000559155,ENST00000559185,ENST00000560112,ENST00000560568,ENST00000561251	908	836	749	683	858	984	629	552	660	605	671	739	20.07	19.76	19.35	20.01	24.55	22.38	18.28	19.08	18.32	21.37	19.85	20.74	27.49	27.4	27.18	28.84	34.73	32.25	26.47	27.63	26.56	31.16	29.39	30.53	0.00855919	0.903267	0.956291	UP
ENSG00000023041	10	112424428	112446917	-	known	protein_coding	ZDHHC6	zinc finger DHHC-type containing 6 [Source:HGNC Symbol;Acc:HGNC:19160]	ENST00000369404,ENST00000369405,ENST00000471035,ENST00000482410,ENST00000626395	1430	1274	1247	1132	1232	1487	932	845	1070	864	953	1226	40.74	35.25	42.46	47.17	42.47	43.27	39.07	35.34	38.46	45.69	41.48	52.3	55.8	48.87	59.64	67.98	60.08	62.37	56.55	51.19	55.77	66.62	61.43	76.97	0.0477969	0.467414	0.934398	UP
ENSG00000023171	11	123358428	123627774	+	known	protein_coding	GRAMD1B	GRAM domain containing 1B [Source:HGNC Symbol;Acc:HGNC:29214]	ENST00000322282,ENST00000450171,ENST00000456860,ENST00000525757,ENST00000525945,ENST00000529432,ENST00000529750,ENST00000532581,ENST00000533341,ENST00000534764,ENST00000632815,ENST00000633087,ENST00000633646,ENST00000635736,ENST00000638086,ENST00000638157,ENST00000640939,ENST00000646146	255	253	223	198	206	279	229	211	227	163	204	229	3	3.14	2.51	2.78	2.51	2.82	2.94	3.29	3.49	2.46	2.71	2.93	4.11	4.35	3.53	4.01	3.56	4.06	4.25	4.76	5.06	3.59	4.01	4.32	-0.300013	0.0211315	0.111585	DOWN
ENSG00000023191	11	494512	507300	-	known	protein_coding	RNH1	ribonuclease/angiogenin inhibitor 1 [Source:HGNC Symbol;Acc:HGNC:10074]	ENST00000354420,ENST00000356187,ENST00000397604,ENST00000397614,ENST00000397615,ENST00000438658,ENST00000524464,ENST00000524780,ENST00000525522,ENST00000525701,ENST00000526295,ENST00000527485,ENST00000528713,ENST00000529115,ENST00000529306,ENST00000529368,ENST00000529768,ENST00000531149,ENST00000531223,ENST00000531540,ENST00000532055,ENST00000533410,ENST00000533592,ENST00000534797	1940	1842	1758	1322	1579	1633	1303	1069	1276	1063	1062	1196	48.91	48.35	48.37	44.64	47.85	39.24	42.14	40.41	39.81	41.22	36.54	38.99	66.99	67.02	67.94	64.33	67.68	56.55	61	58.52	57.73	60.11	54.11	57.39	0.177085	0.00209312	0.0159687	UP
ENSG00000023228	2	206114817	206159509	-	known	protein_coding	NDUFS1	NADH:ubiquinone oxidoreductase core subunit S1 [Source:HGNC Symbol;Acc:HGNC:7707]	ENST00000233190,ENST00000423725,ENST00000432169,ENST00000440274,ENST00000449699,ENST00000454195,ENST00000455934,ENST00000456284,ENST00000457011,ENST00000498520	4025	3955	3850	2641	2954	4030	3130	2669	3361	2352	2779	2840	73.07	69.41	71.49	56.68	58.42	65.6	70.59	66.97	71.12	61.51	65.82	59.89	100.09	96.21	100.42	81.68	82.63	94.54	102.18	96.99	103.12	89.68	97.47	88.14	-0.0534056	0.211718	0.621122	DOWN
ENSG00000023287	8	52622458	52745843	-	known	protein_coding	RB1CC1	RB1 inducible coiled-coil 1 [Source:HGNC Symbol;Acc:HGNC:15574]	ENST00000025008,ENST00000435644,ENST00000517963,ENST00000518211,ENST00000518468,ENST00000518710,ENST00000519912,ENST00000521611,ENST00000522957,ENST00000523594	2886	2774	2775	2266	2252	3139	2586	2403	2837	2247	2679	2992	20.79	20.75	22.95	22.33	21.13	22.2	24.49	27.53	26.35	25.27	26.98	27.71	28.47	28.77	32.24	32.18	29.88	32	35.45	39.87	38.21	36.85	39.95	40.79	-0.317436	3.30647e-11	1.45686e-09	DOWN
ENSG00000023318	9	99979185	100099000	-	known	protein_coding	ERP44	endoplasmic reticulum protein 44 [Source:HGNC Symbol;Acc:HGNC:18311]	ENST00000262455	1652	1608	1492	1145	1341	1654	1234	1154	1272	1180	1287	1416	15.25	15.42	15.36	14.52	14.98	15.41	15.36	16.17	14.84	17.34	16.59	17.1	20.89	21.38	21.57	20.93	21.18	22.21	22.23	23.41	21.52	25.28	24.57	25.17	-0.053657	0.375143	0.850744	DOWN
ENSG00000023330	3	52198086	52214327	+	known	protein_coding	ALAS1	5'-aminolevulinate synthase 1 [Source:HGNC Symbol;Acc:HGNC:396]	ENST00000310271,ENST00000394965,ENST00000459884,ENST00000469224,ENST00000484952,ENST00000493402	2329	2248	2194	1532	1847	2225	1446	1267	1573	1182	1287	1306	56.47	51.3	53.25	48.06	51.59	50.66	45.25	42.78	44.01	43.24	40.48	38.24	77.35	71.12	74.79	69.25	72.97	73.02	65.5	61.96	63.82	63.05	59.96	56.28	0.236135	7.49998e-06	0.000111427	UP
ENSG00000023445	11	102317450	102339403	+	known	protein_coding	BIRC3	baculoviral IAP repeat containing 3 [Source:HGNC Symbol;Acc:HGNC:591]	ENST00000263464,ENST00000526421,ENST00000527309,ENST00000527336,ENST00000528940,ENST00000532808,ENST00000615299,ENST00000673846	20	10	6	21	23	31	16	17	13	12	10	16	0.33	0.13	0.08	0.37	0.26	0.37	0.46	0.33	0.21	0.36	0.16	0.21	0.46	0.18	0.11	0.54	0.37	0.53	0.67	0.48	0.3	0.52	0.24	0.31	-0.827796	0.141464	0.476238	DOWN
ENSG00000023516	13	42272152	42323261	+	known	protein_coding	AKAP11	A-kinase anchoring protein 11 [Source:HGNC Symbol;Acc:HGNC:369]	ENST00000025301	1289	1386	1388	1362	1364	1976	1349	1406	1390	1192	1555	1592	5.64	6.29	6.77	8.18	7.21	8.71	7.95	9.32	7.68	8.29	9.49	9.11	7.72	8.72	9.5	11.79	10.2	12.56	11.5	13.5	11.13	12.09	14.06	13.41	-0.4601	6.0142e-09	1.78611e-07	DOWN
ENSG00000023572	1	193090866	193106114	-	known	protein_coding	GLRX2	glutaredoxin 2 [Source:HGNC Symbol;Acc:HGNC:16065]	ENST00000367439,ENST00000367440,ENST00000472197,ENST00000608166	598	627	589	514	569	745	429	424	478	491	565	567	32.42	33.66	33.38	31.74	32.14	35.14	31.49	30.27	32.64	39.61	42.19	35.66	44.41	46.65	46.88	45.75	45.46	50.65	45.58	43.84	47.32	57.75	62.49	52.48	0.0188827	0.830497	0.955633	UP
ENSG00000023608	14	61762420	61796428	+	known	protein_coding	SNAPC1	small nuclear RNA activating complex polypeptide 1 [Source:HGNC Symbol;Acc:HGNC:11134]	ENST00000216294	568	511	474	419	460	614	351	406	447	380	432	433	10.12	9.47	9.43	10.25	9.93	11.06	8.43	10.99	10.08	10.78	10.75	10.09	13.86	13.13	13.24	14.78	14.05	15.93	12.21	15.92	14.61	15.72	15.93	14.86	-0.0671869	0.539675	0.955633	DOWN
ENSG00000023697	12	15911302	16037381	+	known	protein_coding	DERA	deoxyribose-phosphate aldolase [Source:HGNC Symbol;Acc:HGNC:24269]	ENST00000428559,ENST00000524480,ENST00000526521,ENST00000526530,ENST00000528821,ENST00000530274,ENST00000531803,ENST00000532573,ENST00000532964,ENST00000533447	889	873	807	555	720	817	654	593	716	507	646	666	27.71	29.84	28.91	25.05	30.38	27.36	31.72	28.33	29.46	26.29	29.45	27.31	37.96	41.36	40.61	36.1	42.97	39.44	45.91	41.02	42.71	38.33	43.61	40.2	-0.0380659	0.607562	0.955633	DOWN
ENSG00000023734	12	15882387	15903478	+	known	protein_coding	STRAP	serine/threonine kinase receptor associated protein [Source:HGNC Symbol;Acc:HGNC:30796]	ENST00000025399,ENST00000419869,ENST00000536737,ENST00000538718,ENST00000539887,ENST00000541731	5032	4903	4582	3184	4007	4669	3625	3048	3777	2933	3284	3251	130.31	132.15	131.76	112.43	124.97	121.64	126.3	119.03	123.13	119.74	118.59	109.24	178.47	183.18	185.07	162.02	176.77	175.32	182.84	172.39	178.55	174.59	175.62	160.77	0.0498523	0.207657	0.612775	UP
ENSG00000023839	10	99782640	99852594	+	known	protein_coding	ABCC2	ATP binding cassette subfamily C member 2 [Source:HGNC Symbol;Acc:HGNC:53]	ENST00000370434,ENST00000496621,ENST00000647814,ENST00000647836,ENST00000648324,ENST00000648523,ENST00000648689,ENST00000649459,ENST00000649493,ENST00000649932	30	28	21	22	19	28	22	26	23	19	18	23	0.28	0.47	0.43	0.42	0.25	0.25	0.22	0.4	0.6	0.58	0.24	0.24	0.39	0.65	0.61	0.6	0.35	0.36	0.33	0.58	0.88	0.85	0.35	0.35	-0.295014	0.461695	0.933671	DOWN
ENSG00000023892	6	35297818	35321771	+	known	protein_coding	DEF6	DEF6 guanine nucleotide exchange factor [Source:HGNC Symbol;Acc:HGNC:2760]	ENST00000316637,ENST00000444278,ENST00000468102	257	222	233	108	163	198	159	140	183	115	105	116	5.71	5.04	6.75	3.68	4.42	5.08	6.34	4.33	5.9	4.24	3.2	3.3	7.83	6.99	9.48	5.3	6.25	7.32	9.17	6.27	8.56	6.18	4.75	4.85	0.140714	0.327753	0.796895	UP
ENSG00000023902	1	150149183	150164720	+	known	protein_coding	PLEKHO1	pleckstrin homology domain containing O1 [Source:HGNC Symbol;Acc:HGNC:24310]	ENST00000369124,ENST00000369126,ENST00000441340,ENST00000477309,ENST00000479194,ENST00000485470,ENST00000492304,ENST00000502767,ENST00000607609	589	544	522	325	439	539	367	309	368	320	347	360	15.53	15.83	14.61	12.26	16.25	14.96	14.25	12.79	11.23	13.23	12.86	11.22	21.27	21.94	20.52	17.67	22.98	21.56	20.62	18.53	16.29	19.29	19.04	16.51	0.23816	0.0126359	0.0730706	UP
ENSG00000023909	1	93885199	93909456	-	known	protein_coding	GCLM	glutamate-cysteine ligase modifier subunit [Source:HGNC Symbol;Acc:HGNC:4312]	ENST00000370238,ENST00000462183,ENST00000467772,ENST00000615724	504	606	493	498	541	633	429	394	450	435	489	483	8.59	13.08	9.43	10.97	11.96	12.51	8.69	6.4	9.3	9.13	8.94	8.4	11.77	18.13	13.25	15.81	16.92	18.02	12.58	9.27	13.49	13.31	13.23	12.37	-0.0949663	0.350483	0.822152	DOWN
ENSG00000024048	6	42564062	42693504	+	known	protein_coding	UBR2	ubiquitin protein ligase E3 component n-recognin 2 [Source:HGNC Symbol;Acc:HGNC:21289]	ENST00000372899,ENST00000372901,ENST00000372903	1191	1159	1107	1022	1057	1432	949	908	1019	829	1027	1086	6.61	6.68	6.85	7.79	7.09	8.02	7.1	7.64	7.14	7.32	8	7.96	9.05	9.26	9.62	11.23	10.04	11.55	10.27	11.07	10.36	10.68	11.85	11.72	-0.163532	0.0136646	0.0779405	DOWN
ENSG00000024422	19	47713422	47743134	+	known	protein_coding	EHD2	EH domain containing 2 [Source:HGNC Symbol;Acc:HGNC:3243]	ENST00000263277,ENST00000538399,ENST00000540884,ENST00000596225,ENST00000602215	297	255	258	173	189	214	287	213	255	212	229	210	3.83	3.41	3.71	3.06	2.95	2.88	4.99	4.17	4.15	6.22	4.12	3.54	5.24	4.73	5.21	4.41	4.17	4.15	7.22	6.03	6.02	9.07	6.1	5.21	-0.324038	0.011124	0.0657135	DOWN
ENSG00000024526	1	68474152	68497221	-	known	protein_coding	DEPDC1	DEP domain containing 1 [Source:HGNC Symbol;Acc:HGNC:22949]	ENST00000370966,ENST00000456315,ENST00000488146,ENST00000489862,ENST00000525124	2801	2835	2717	2044	2213	2867	2474	2213	2684	2093	2442	2656	29.56	30.59	31.67	29.79	28.94	29.69	35.14	35.85	36.4	37.8	37.11	37.11	40.48	42.4	44.48	42.93	40.93	42.79	50.86	51.93	52.78	55.12	54.96	54.61	-0.243677	2.49043e-07	5.2885e-06	DOWN
ENSG00000024862	6	138773509	138793319	+	known	protein_coding	CCDC28A	coiled-coil domain containing 28A [Source:HGNC Symbol;Acc:HGNC:21098]	ENST00000332797,ENST00000611852,ENST00000617445	843	778	740	586	675	818	572	578	629	457	555	594	34.56	33.32	33.96	33.14	33.71	34.08	31.82	36.36	32.77	29.81	31.69	31.95	47.33	46.19	47.7	47.76	47.68	49.11	46.07	52.66	47.52	43.46	46.93	47.02	-0.0239118	0.788069	0.955633	DOWN
ENSG00000025039	6	89364616	89412273	-	known	protein_coding	RRAGD	Ras related GTP binding D [Source:HGNC Symbol;Acc:HGNC:19903]	ENST00000359203,ENST00000369415,ENST00000492783	642	628	595	581	607	843	465	397	511	541	652	609	8.84	9.66	9.78	10.38	10.89	11.22	9.66	10.53	10.74	12.85	13.46	11.43	12.11	13.39	13.74	14.96	15.4	16.17	13.99	15.25	15.58	18.74	19.94	16.83	0.0193844	0.836368	0.955633	UP
ENSG00000025156	6	122399551	122433119	+	known	protein_coding	HSF2	heat shock transcription factor 2 [Source:HGNC Symbol;Acc:HGNC:5225]	ENST00000368455,ENST00000452194,ENST00000465214	1854	1862	1736	1379	1642	2039	1466	1387	1646	1400	1609	1687	42.75	43.86	40.65	36.37	43.82	41.49	35.92	42.84	40.24	40.99	40	38.79	58.55	60.79	57.1	52.41	61.98	59.8	52	62.05	58.35	59.77	59.24	57.09	-0.149317	0.00697394	0.0442847	DOWN
ENSG00000025293	20	35771974	35950370	+	known	protein_coding	PHF20	PHD finger protein 20 [Source:HGNC Symbol;Acc:HGNC:16098]	ENST00000339089,ENST00000374000,ENST00000374012,ENST00000420233,ENST00000449988,ENST00000452270,ENST00000461122,ENST00000461405,ENST00000473943,ENST00000480940,ENST00000481202,ENST00000485604,ENST00000486408,ENST00000495338,ENST00000496305,ENST00000617560	1445	1257	1309	1138	1248	1549	1146	1051	1124	970	1174	1114	19.61	18.17	21.16	22	22.34	22.57	18.96	19.77	17.19	20.83	21.31	17.98	26.85	25.18	29.72	31.71	31.6	32.52	27.44	28.64	24.92	30.37	31.56	26.47	-0.158423	0.0214451	0.112936	DOWN
ENSG00000025423	12	56752161	56787790	+	known	protein_coding	HSD17B6	hydroxysteroid 17-beta dehydrogenase 6 [Source:HGNC Symbol;Acc:HGNC:23316]	ENST00000322165,ENST00000553476,ENST00000554150,ENST00000554155,ENST00000554643,ENST00000555159,ENST00000555805,ENST00000556481,ENST00000556650,ENST00000556875	240	195	215	148	190	224	193	157	193	154	202	224	11.32	9.36	9.97	8.55	10.85	10.41	11.26	11.03	10.72	12.35	14.8	14.61	15.51	12.98	14	12.32	15.35	15	16.3	15.98	15.54	18.01	21.92	21.5	-0.16462	0.247146	0.684498	DOWN
ENSG00000025434	11	47248300	47269033	+	known	protein_coding	NR1H3	nuclear receptor subfamily 1 group H member 3 [Source:HGNC Symbol;Acc:HGNC:7966]	ENST00000395397,ENST00000405576,ENST00000405853,ENST00000407404,ENST00000412937,ENST00000419652,ENST00000420369,ENST00000436029,ENST00000436778,ENST00000437276,ENST00000441012,ENST00000444396,ENST00000449369,ENST00000457932,ENST00000461778,ENST00000462051,ENST00000467728,ENST00000473222,ENST00000476086,ENST00000481020,ENST00000481889,ENST00000483882,ENST00000486991,ENST00000487913,ENST00000494018…	250	244	205	202	231	267	142	125	121	133	128	145	11.41	11.36	9.4	12.53	12.95	11.29	8.89	9.52	6.88	8.82	7.91	8.2	15.62	15.75	13.2	18.06	18.32	16.27	12.87	13.78	9.98	12.86	11.71	12.07	0.411677	0.00712398	0.0450521	UP
ENSG00000025708	22	50525752	50530032	-	known	protein_coding	TYMP	thymidine phosphorylase [Source:HGNC Symbol;Acc:HGNC:3148]	ENST00000252029,ENST00000395678,ENST00000395680,ENST00000395681,ENST00000425169,ENST00000476284,ENST00000487162,ENST00000487577,ENST00000650719,ENST00000651095,ENST00000651196,ENST00000651401,ENST00000651490,ENST00000651906,ENST00000652237,ENST00000652352,ENST00000652401	31	30	22	10	20	13	15	25	12	15	12	12	0.99	1.05	0.81	0.47	0.75	0.42	0.97	1.36	0.52	1.12	0.56	0.57	1.35	1.46	1.13	0.67	1.06	0.61	1.4	1.97	0.76	1.63	0.82	0.84	0.196405	0.624133	0.955633	UP
ENSG00000025770	22	50508224	50524780	+	known	protein_coding	NCAPH2	non-SMC condensin II complex subunit H2 [Source:HGNC Symbol;Acc:HGNC:25071]	ENST00000299821,ENST00000395698,ENST00000395701,ENST00000418794,ENST00000420993,ENST00000518394,ENST00000520297,ENST00000522048,ENST00000522304,ENST00000523045	2723	2543	2241	1650	2195	2428	1517	1271	1489	1143	1170	1315	62.09	60.39	56.38	51.17	62.95	56.18	50.7	44.27	44.81	42.2	39.78	41.67	85.04	83.7	79.18	73.74	89.05	80.97	73.39	64.12	64.97	61.54	58.91	61.33	0.382282	3.80712e-12	1.97292e-10	UP
ENSG00000025772	20	44942130	44960397	-	known	protein_coding	TOMM34	translocase of outer mitochondrial membrane 34 [Source:HGNC Symbol;Acc:HGNC:15746]	ENST00000372813	2471	2255	2077	1446	1729	1993	1774	1505	1814	1491	1724	1678	59.59	56.57	55.86	47.92	50.46	48.57	57.74	55.14	55.28	57.22	57.98	52.88	81.62	78.42	78.45	69.05	71.38	70	83.59	79.85	80.16	83.43	85.87	77.83	-0.00997866	0.851296	0.955633	DOWN
ENSG00000025796	6	107867756	107958208	-	known	protein_coding	SEC63	SEC63 homolog, protein translocation regulator [Source:HGNC Symbol;Acc:HGNC:21082]	ENST00000369002,ENST00000429168,ENST00000446496,ENST00000459782,ENST00000460009,ENST00000465210,ENST00000466419,ENST00000473746,ENST00000484803,ENST00000489455	4309	3876	3798	3304	3488	4509	3520	3276	4112	3366	3959	4334	34.45	29.94	32.96	37.24	34.35	39.76	37.29	41.75	41.92	47.15	49.3	50.42	47.18	41.5	46.29	53.66	48.59	57.31	53.98	60.46	60.79	68.74	73.01	74.2	-0.289674	1.96648e-10	7.69244e-09	DOWN
ENSG00000025800	1	32108056	32176563	+	known	protein_coding	KPNA6	karyopherin subunit alpha 6 [Source:HGNC Symbol;Acc:HGNC:6399]	ENST00000373625,ENST00000446515,ENST00000469790,ENST00000471599	2933	2591	2550	1960	2206	2969	2414	2026	2482	1809	2127	2211	17.55	16	16.92	16.09	15.87	17.84	19.37	18.31	18.69	17.1	17.64	17.18	24.03	22.18	23.77	23.19	22.44	25.7	28.04	26.52	27.11	24.93	26.13	25.29	-0.20367	3.30419e-05	0.000416795	DOWN
ENSG00000026025	10	17228241	17237593	+	known	protein_coding	VIM	vimentin [Source:HGNC Symbol;Acc:HGNC:12692]	ENST00000224237,ENST00000421459,ENST00000469543,ENST00000478746,ENST00000485947,ENST00000487938,ENST00000495528,ENST00000497849,ENST00000544301,ENST00000637053	17069	15283	14637	7384	8647	10018	14793	12169	15615	8192	9287	9503	440.68	411.85	420.93	262.06	270.51	261.62	517.55	479.67	512.92	339.42	339.22	321.47	603.57	570.89	591.22	377.65	382.64	377.06	749.21	694.72	743.77	494.91	502.36	473.13	-0.281943	8.18364e-15	7.00395e-13	DOWN
ENSG00000026036	20	63659300	63698684	+	known	protein_coding	RTEL1-TNFRSF6B	RTEL1-TNFRSF6B readthrough (NMD candidate) [Source:HGNC Symbol;Acc:HGNC:44095]	ENST00000480273,ENST00000492259,ENST00000496281	717	619	559	406	536	541	431	349	425	295	268	339	5.61	5.04	4.89	4.36	5.09	4.23	4.54	4.12	4.2	3.67	2.91	3.49	7.68	6.99	6.87	6.28	7.2	6.09	6.57	5.97	6.1	5.35	4.31	5.14	0.224376	0.0172958	0.0946863	UP
ENSG00000026103	10	88990531	89017059	+	known	protein_coding	FAS	Fas cell surface death receptor [Source:HGNC Symbol;Acc:HGNC:11920]	ENST00000313771,ENST00000352159,ENST00000355279,ENST00000355740,ENST00000357339,ENST00000371857,ENST00000460510,ENST00000466081,ENST00000477270,ENST00000479522,ENST00000484444,ENST00000487314,ENST00000488877,ENST00000492756,ENST00000494410,ENST00000494799,ENST00000612663,ENST00000640140,ENST00000640250,ENST00000640681,ENST00000652046	359	353	315	213	265	307	271	247	299	194	224	248	9.09	9.25	7.47	6.67	7.78	7.12	7.95	7.75	9.34	7.52	6.7	7.16	12.46	12.83	10.49	9.61	11.01	10.26	11.51	11.22	13.54	10.97	9.93	10.54	-0.0971143	0.389231	0.868123	DOWN
ENSG00000026297	6	166929504	166957191	-	known	protein_coding	RNASET2	ribonuclease T2 [Source:HGNC Symbol;Acc:HGNC:21686]	ENST00000028008,ENST00000358165,ENST00000366855,ENST00000421787,ENST00000467705,ENST00000476238,ENST00000478180,ENST00000496851,ENST00000499370,ENST00000508775,ENST00000509073,ENST00000510083,ENST00000611959,ENST00000620173	556	515	499	431	528	630	374	307	447	383	436	402	29.66	28.67	30.27	28.6	30.71	34.45	26.72	23.24	28.98	31.42	31.26	27.49	40.62	39.73	42.52	41.22	43.44	49.65	38.69	33.66	42.02	45.81	46.3	40.45	0.059224	0.573422	0.955633	UP
ENSG00000026508	11	35138870	35232402	+	known	protein_coding	CD44	CD44 molecule (Indian blood group) [Source:HGNC Symbol;Acc:HGNC:1681]	ENST00000263398,ENST00000278385,ENST00000278386,ENST00000279452,ENST00000352818,ENST00000415148,ENST00000425428,ENST00000428726,ENST00000433892,ENST00000434472,ENST00000442151,ENST00000524922,ENST00000525209,ENST00000525211,ENST00000525241,ENST00000525293,ENST00000525348,ENST00000525469,ENST00000525685,ENST00000525688,ENST00000526000,ENST00000526025,ENST00000526553,ENST00000526669,ENST00000527326…	8	12	7	6	4	7	11	10	11	6	9	10	0.38	0.83	0.41	0.34	0.33	0.36	0.72	0.99	0.6	0.64	0.63	0.36	0.52	1.16	0.57	0.49	0.47	0.52	1.04	1.43	0.87	0.93	0.94	0.54	-0.678166	0.269042	0.719492	DOWN
ENSG00000026559	20	51003656	51023107	-	known	protein_coding	KCNG1	potassium voltage-gated channel modifier subfamily G member 1 [Source:HGNC Symbol;Acc:HGNC:6248]	ENST00000371571,ENST00000424171,ENST00000433903,ENST00000439216,ENST00000447736,ENST00000506387	341	297	244	242	277	335	241	199	299	278	298	315	8.88	8.71	6.78	8.03	8.19	8.72	7.58	7.68	9.5	11.68	11.77	11.23	12.16	12.08	9.52	11.57	11.58	12.56	10.98	11.12	13.78	17.03	17.44	16.52	-0.167548	0.201324	0.599948	DOWN
ENSG00000026652	6	161129967	161274061	-	known	protein_coding	AGPAT4	1-acylglycerol-3-phosphate O-acyltransferase 4 [Source:HGNC Symbol;Acc:HGNC:20885]	ENST00000320285,ENST00000366905,ENST00000366911,ENST00000436279,ENST00000437165,ENST00000624499	945	895	871	903	942	1301	856	812	897	724	865	932	8.27	8.27	8.21	9.95	9.4	11.95	10.7	10.08	9.17	9.42	9.55	9.35	11.33	11.46	11.54	14.34	13.3	17.22	15.48	14.6	13.3	13.74	14.15	13.76	-0.349807	9.49174e-07	1.75557e-05	DOWN
ENSG00000026751	1	160739057	160754821	+	known	protein_coding	SLAMF7	SLAM family member 7 [Source:HGNC Symbol;Acc:HGNC:21394]	ENST00000359331,ENST00000368042,ENST00000368043,ENST00000441662,ENST00000444090,ENST00000458104,ENST00000458602,ENST00000484221,ENST00000488819,ENST00000495334,ENST00000621377	1	1	2	1	0	1	0	0	2	1	1	1	0.02	0.02	0.1	0.12	0	0.02	0	0	0.05	0.03	0.03	0.03	0.02	0.03	0.13	0.17	0	0.03	0	0	0.07	0.05	0.04	0.04	0.717076	0.751166	0.955633	UP
ENSG00000026950	6	26402237	26415208	+	known	protein_coding	BTN3A1	butyrophilin subfamily 3 member A1 [Source:HGNC Symbol;Acc:HGNC:1138]	ENST00000082468,ENST00000289361,ENST00000414912,ENST00000425234,ENST00000427334,ENST00000450085,ENST00000465690,ENST00000476549,ENST00000502361,ENST00000506698,ENST00000513047	369	347	286	331	356	467	280	220	300	232	261	283	6.45	5.55	6.04	7.63	7.19	7.93	6.13	5.83	5.85	6.91	6.39	5.69	8.83	7.69	8.48	10.99	10.17	11.42	8.87	8.44	8.48	10.08	9.46	8.38	-0.0996588	0.397914	0.87621	DOWN
ENSG00000027001	13	23730189	23889400	-	known	protein_coding	MIPEP	mitochondrial intermediate peptidase [Source:HGNC Symbol;Acc:HGNC:7104]	ENST00000382172,ENST00000433710,ENST00000464194,ENST00000469167,ENST00000494139	656	712	629	402	473	555	424	349	396	308	286	363	15.52	17.75	16.49	11.39	12.65	15.09	13	12.65	11.58	9.96	8.51	11.06	21.26	24.6	23.16	16.41	17.89	21.75	18.82	18.32	16.79	14.52	12.6	16.28	0.345833	0.000242018	0.00243423	UP
ENSG00000027075	14	61187559	61550976	+	known	protein_coding	PRKCH	protein kinase C eta [Source:HGNC Symbol;Acc:HGNC:9403]	ENST00000332981,ENST00000536400,ENST00000552875,ENST00000553265,ENST00000553726,ENST00000553830,ENST00000553831,ENST00000553846,ENST00000553889,ENST00000554835,ENST00000555082,ENST00000555110,ENST00000555185,ENST00000555233,ENST00000555382,ENST00000555542,ENST00000555604,ENST00000555628,ENST00000555906,ENST00000556164,ENST00000556245,ENST00000556778,ENST00000557294,ENST00000557473,ENST00000557559…	314	294	272	175	231	281	228	201	224	163	184	204	5.62	4.27	4.48	3.4	4.52	4.04	4.75	4.45	5.04	5.15	3.74	3.92	7.7	5.92	6.29	4.91	6.39	5.82	6.88	6.44	7.31	7.52	5.54	5.77	5.70505e-05	0.989581	0.995538	UP
ENSG00000027644	1	156840063	156859117	-	known	protein_coding	INSRR	insulin receptor related receptor [Source:HGNC Symbol;Acc:HGNC:6093]	ENST00000368195	6	4	4	6	6	3	1	6	9	11	7	2	0.05	0.04	0.04	0.07	0.06	0.03	0.01	0.08	0.1	0.15	0.08	0.02	0.07	0.05	0.05	0.1	0.09	0.04	0.02	0.11	0.14	0.22	0.12	0.03	-0.623168	0.493084	0.948624	DOWN
ENSG00000027697	6	137197484	137219449	-	known	protein_coding	IFNGR1	interferon gamma receptor 1 [Source:HGNC Symbol;Acc:HGNC:5439]	ENST00000367739,ENST00000414770,ENST00000458076,ENST00000478333,ENST00000642390,ENST00000643119,ENST00000644894,ENST00000645045,ENST00000645753,ENST00000646036,ENST00000646898,ENST00000647124	1870	1821	1676	1304	1514	1830	1186	1154	1323	1052	1138	1337	42.99	43.05	42.8	40.86	42.15	42.04	35.58	41.24	38.05	38.23	36.63	40.97	58.88	59.67	60.12	58.88	59.62	60.6	51.51	59.73	55.18	55.74	54.25	60.3	0.121761	0.03394	0.163411	UP
ENSG00000027847	5	177600132	177610330	+	known	protein_coding	B4GALT7	beta-1,4-galactosyltransferase 7 [Source:HGNC Symbol;Acc:HGNC:930]	ENST00000029410,ENST00000502420,ENST00000505145,ENST00000505433,ENST00000505468,ENST00000507061,ENST00000510761,ENST00000515353	968	981	792	713	851	886	545	485	508	497	523	643	32.61	35.25	30.22	30.04	33.3	28.1	26.07	24.09	23.06	26.29	26.84	29.42	44.66	48.86	42.44	43.29	47.1	40.49	37.74	34.89	33.44	38.33	39.74	43.31	0.398791	3.60591e-06	5.80957e-05	UP
ENSG00000027869	1	156806243	156816862	-	known	protein_coding	SH2D2A	SH2 domain containing 2A [Source:HGNC Symbol;Acc:HGNC:10821]	ENST00000368198,ENST00000368199,ENST00000392306,ENST00000468744,ENST00000486350,ENST00000495306	327	305	284	194	243	260	183	162	210	223	237	206	15.33	15.07	15.61	13.04	12.98	12.55	13.06	11.19	13.65	17.91	16.44	13.96	20.99	20.9	21.92	18.8	18.35	18.09	18.91	16.21	19.79	26.12	24.34	20.55	0.298732	0.0196614	0.10509	UP
ENSG00000028116	2	57907629	58159920	+	known	protein_coding	VRK2	VRK serine/threonine kinase 2 [Source:HGNC Symbol;Acc:HGNC:12719]	ENST00000340157,ENST00000412104,ENST00000417641,ENST00000428021,ENST00000432057,ENST00000435505,ENST00000440705,ENST00000463222,ENST00000478687,ENST00000648897	508	591	478	465	504	630	405	313	421	415	493	600	12.79	15.55	13.33	15.93	15.31	16.26	13.54	11.71	13.55	16.85	17.35	19.79	17.52	21.56	18.72	22.95	21.65	23.44	19.6	16.96	19.65	24.56	25.69	29.13	0.0490406	0.650969	0.955633	UP
ENSG00000028137	1	12166991	12209228	+	known	protein_coding	TNFRSF1B	TNF receptor superfamily member 1B [Source:HGNC Symbol;Acc:HGNC:11917]	ENST00000376259,ENST00000489921,ENST00000492361,ENST00000536782	22	26	16	16	23	22	12	8	10	10	8	7	0.32	0.34	0.22	0.5	0.35	0.28	0.2	0.15	0.27	0.19	0.91	0.12	0.43	0.47	0.32	0.72	0.5	0.4	0.29	0.22	0.39	0.28	1.35	0.17	0.664174	0.194449	0.587348	UP
ENSG00000028203	12	95217746	95302799	+	known	protein_coding	VEZT	vezatin, adherens junctions transmembrane protein [Source:HGNC Symbol;Acc:HGNC:18258]	ENST00000261219,ENST00000356859,ENST00000397792,ENST00000436874,ENST00000546365,ENST00000546398,ENST00000546409,ENST00000546445,ENST00000546557,ENST00000546951,ENST00000547484,ENST00000547611,ENST00000547894,ENST00000547997,ENST00000548245,ENST00000548371,ENST00000548455,ENST00000548822,ENST00000548838,ENST00000549002,ENST00000549192,ENST00000549589,ENST00000549624,ENST00000550106,ENST00000550803…	2289	2134	2165	1810	1893	2330	1790	1640	2033	1585	1927	2051	36.92	38.44	40.57	42.03	39.81	41.67	38.25	41.63	41.08	41.42	42.36	45.26	50.56	53.29	56.99	60.56	56.32	60.05	55.38	60.29	59.57	60.39	62.73	66.61	-0.153589	0.00381338	0.0266918	DOWN
ENSG00000028277	19	42086110	42196585	-	known	protein_coding	POU2F2	POU class 2 homeobox 2 [Source:HGNC Symbol;Acc:HGNC:9213]	ENST00000342301,ENST00000389341,ENST00000524801,ENST00000526816,ENST00000526831,ENST00000528894,ENST00000529067,ENST00000529952,ENST00000530982,ENST00000531773,ENST00000532176,ENST00000533548,ENST00000534559,ENST00000558596,ENST00000560398,ENST00000560558,ENST00000560804,ENST00000598842,ENST00000625670,ENST00000636631	20	25	12	21	23	22	25	15	14	18	18	16	0.26	0.31	0.08	0.44	0.43	0.3	0.36	0.57	0.19	0.29	0.25	0.22	0.36	0.43	0.12	0.64	0.61	0.43	0.52	0.83	0.28	0.43	0.36	0.33	-0.36421	0.447394	0.924206	DOWN
ENSG00000028310	5	850291	892801	-	known	protein_coding	BRD9	bromodomain containing 9 [Source:HGNC Symbol;Acc:HGNC:25818]	ENST00000466684,ENST00000467963,ENST00000475706,ENST00000483173,ENST00000483234,ENST00000487688,ENST00000489093,ENST00000489816,ENST00000490814,ENST00000493082,ENST00000494422,ENST00000495265,ENST00000495794,ENST00000497410,ENST00000518250,ENST00000518251,ENST00000519112,ENST00000519838,ENST00000523139	1483	1392	1247	1129	1230	1408	993	973	1149	806	880	988	27.08	26.64	25.01	27.72	27.21	27.23	23.8	26.2	28.22	25.06	21.51	24.53	37.09	36.93	35.13	39.95	38.48	39.24	34.46	37.94	40.93	36.55	31.86	36.1	-0.0257236	0.702476	0.955633	DOWN
ENSG00000028528	15	64094123	64146090	+	known	protein_coding	SNX1	sorting nexin 1 [Source:HGNC Symbol;Acc:HGNC:11172]	ENST00000261889,ENST00000380285,ENST00000558040,ENST00000559061,ENST00000559339,ENST00000559389,ENST00000559401,ENST00000559844,ENST00000559961,ENST00000560260,ENST00000560829,ENST00000560861,ENST00000561026,ENST00000625244	1823	1797	1668	1513	1610	1874	1293	1157	1402	1156	1241	1429	34.63	33.12	32.05	31.52	31.77	29.24	29.12	28.31	26.12	33.39	24.27	24.77	47.43	45.91	45.01	45.42	44.94	42.14	42.15	41	37.87	48.69	35.95	36.46	0.0313761	0.569849	0.955633	UP
ENSG00000028839	6	133952170	133990432	+	known	protein_coding	TBPL1	TATA-box binding protein like 1 [Source:HGNC Symbol;Acc:HGNC:11589]	ENST00000237264,ENST00000367869,ENST00000367871,ENST00000416965,ENST00000457715,ENST00000477527,ENST00000481694,ENST00000613034	579	632	573	450	563	602	439	394	458	361	481	493	27.61	34.4	32.02	29.65	35.16	30.14	30.04	29.78	29.69	27.52	34.41	31.2	37.81	47.68	44.98	42.73	49.74	43.44	43.49	43.13	43.06	40.13	50.95	45.92	0.0409271	0.657533	0.955633	UP
ENSG00000029153	12	27332854	27425289	+	known	protein_coding	ARNTL2	aryl hydrocarbon receptor nuclear translocator like 2 [Source:HGNC Symbol;Acc:HGNC:18984]	ENST00000261178,ENST00000266503,ENST00000311001,ENST00000395901,ENST00000457040,ENST00000539558,ENST00000542388,ENST00000544915,ENST00000546179	661	647	685	581	633	836	621	555	592	505	649	684	7.95	8.52	10.14	10.9	9.19	10.84	11.13	11.25	10.78	9.33	11.82	11.07	10.89	11.81	14.25	15.7	13	15.63	16.11	16.29	15.63	13.6	17.5	16.3	-0.254292	0.00435706	0.0298826	DOWN
ENSG00000029363	6	136256627	136289851	-	known	protein_coding	BCLAF1	BCL2 associated transcription factor 1 [Source:HGNC Symbol;Acc:HGNC:16863]	ENST00000353331,ENST00000392348,ENST00000476194,ENST00000526228,ENST00000527536,ENST00000527613,ENST00000527759,ENST00000528229,ENST00000529522,ENST00000529826,ENST00000529917,ENST00000530429,ENST00000530767,ENST00000531224,ENST00000532076,ENST00000532384,ENST00000533422,ENST00000533621,ENST00000534269,ENST00000534321,ENST00000534762,ENST00000534792,ENST00000628517,ENST00000640069	6239	6900	6511	5281	5132	6357	4959	4603	5439	3904	4309	5112	70.52	80.31	86.86	84.67	77.09	71.74	80.15	85.35	80.82	79.42	78.12	85.64	96.59	111.32	122.01	122.01	109.04	103.39	116.02	123.62	117.2	115.81	115.69	126.05	-0.0343745	0.49679	0.949944	DOWN
ENSG00000029364	14	69398015	69462390	+	known	protein_coding	SLC39A9	solute carrier family 39 member 9 [Source:HGNC Symbol;Acc:HGNC:20182]	ENST00000031146,ENST00000336643,ENST00000538956,ENST00000554023,ENST00000554059,ENST00000555245,ENST00000555840,ENST00000556125,ENST00000556605,ENST00000557046,ENST00000628474	1719	1593	1524	1179	1491	1673	1212	1069	1360	1008	1107	1186	19.18	18.8	18.58	18.18	19.82	19.58	18.16	18.88	19.4	16.88	16.25	15.75	26.27	26.07	26.1	26.19	28.03	28.22	26.29	27.35	28.13	24.62	24.06	23.18	-0.0147709	0.789295	0.955633	DOWN
ENSG00000029534	8	41653220	41896762	-	known	protein_coding	ANK1	ankyrin 1 [Source:HGNC Symbol;Acc:HGNC:492]	ENST00000265709,ENST00000289734,ENST00000314214,ENST00000335651,ENST00000347528,ENST00000348036,ENST00000518061,ENST00000518715,ENST00000520299,ENST00000521407,ENST00000522231,ENST00000522543,ENST00000524227,ENST00000645531	497	475	513	302	342	422	439	382	432	303	309	321	3.46	4.06	4.47	3.73	2.83	3.96	4.76	5.45	3.83	4.27	3.37	4	4.74	5.63	6.28	5.38	4	5.71	6.89	7.9	5.56	6.22	4.99	5.89	-0.179432	0.069461	0.282515	DOWN
ENSG00000029559	4	87799554	87812435	+	known	protein_coding	IBSP	integrin binding sialoprotein [Source:HGNC Symbol;Acc:HGNC:5341]	ENST00000226284	0	0	0	0	0	0	0	0	0	0	0	0	0	0	0	0	0	0	0	0	0	0	0	0	0	0	0	0	0	0	0	0	0	0	0	0	0	1	1	FLAT
ENSG00000029639	6	155256134	155314493	-	known	protein_coding	TFB1M	transcription factor B1, mitochondrial [Source:HGNC Symbol;Acc:HGNC:17037]	ENST00000367166,ENST00000466349,ENST00000468889,ENST00000470239,ENST00000475849,ENST00000480390,ENST00000487586,ENST00000489874,ENST00000495806	725	748	632	532	657	699	459	399	519	379	475	462	21.12	23.49	20.01	22.92	22.82	19.26	18.18	17.77	17.81	15.8	20.18	16.66	28.93	32.56	28.11	33.03	32.28	27.76	26.32	25.74	25.82	23.04	29.89	24.52	0.188114	0.0316978	0.155343	UP
ENSG00000029725	17	5282265	5386340	+	known	protein_coding	RABEP1	rabaptin, RAB GTPase binding effector protein 1 [Source:HGNC Symbol;Acc:HGNC:17677]	ENST00000341923,ENST00000537505,ENST00000570487,ENST00000572250,ENST00000574568,ENST00000575475,ENST00000575991	3149	3001	2866	2494	2699	3428	2254	2017	2547	2112	2530	2584	37.71	36.39	37.62	37.36	36.71	40.21	34.83	35.54	37.71	41.9	44.33	43.01	51.66	50.45	52.84	53.84	51.93	57.95	50.42	51.47	54.69	61.1	65.64	63.3	-0.0208875	0.640511	0.955633	DOWN
ENSG00000029993	X	150980509	150990771	+	known	protein_coding	HMGB3	high mobility group box 3 [Source:HGNC Symbol;Acc:HGNC:5004]	ENST00000325307,ENST00000419110,ENST00000430118,ENST00000448905,ENST00000455596	4025	3704	3635	2432	2709	3140	3083	2704	3412	2460	2891	3073	164.93	149.21	158.62	116.04	119.93	112.2	150.88	154.22	158.88	142.84	144.64	150.42	225.9	206.83	222.8	167.22	169.65	161.71	218.42	223.36	230.39	208.27	214.2	221.38	-0.119047	0.00531539	0.0352483	DOWN
ENSG00000030066	11	47778087	47848555	-	known	protein_coding	NUP160	nucleoporin 160 [Source:HGNC Symbol;Acc:HGNC:18017]	ENST00000378460,ENST00000526569,ENST00000526870,ENST00000527126,ENST00000527750,ENST00000528071,ENST00000528501,ENST00000529863,ENST00000530326,ENST00000531016,ENST00000532773	4483	4819	4555	3313	3691	4543	3859	3534	4237	2858	3278	3510	39.9	44.23	46.04	40.43	40.87	41.41	48.41	47.84	47.45	41.34	41.58	43.07	54.65	61.3	64.66	58.26	57.8	59.67	70.08	69.28	68.81	60.28	61.58	63.39	-0.170984	0.000400734	0.00379924	DOWN
ENSG00000030110	6	33572547	33580293	-	known	protein_coding	BAK1	BCL2 antagonist/killer 1 [Source:HGNC Symbol;Acc:HGNC:949]	ENST00000360661,ENST00000374467,ENST00000442998	1488	1523	1369	975	1361	1540	946	813	909	721	759	770	32.26	34.34	33.1	29.05	35.69	33.75	27.68	26.76	24.9	24.88	22.95	21.82	44.18	47.59	46.49	41.86	50.48	48.64	40.07	38.76	36.1	36.28	33.99	32.11	0.286541	1.23107e-05	0.000173845	UP
ENSG00000030304	9	110668779	110806558	+	known	protein_coding	MUSK	muscle associated receptor tyrosine kinase [Source:HGNC Symbol;Acc:HGNC:7525]	ENST00000189978,ENST00000374438,ENST00000374439,ENST00000374440,ENST00000374448,ENST00000416899,ENST00000634612	0	0	0	0	0	2	0	0	1	0	0	2	0	0	0	0	0	0.02	0	0	0.16	0	0	0.17	0	0	0	0	0	0.02	0	0	0.24	0	0	0.25	-0.380764	0.733195	0.955633	DOWN
ENSG00000030419	2	212999691	213152427	-	known	protein_coding	IKZF2	IKAROS family zinc finger 2 [Source:HGNC Symbol;Acc:HGNC:13177]	ENST00000342002,ENST00000374319,ENST00000374326,ENST00000412444,ENST00000431520,ENST00000433134,ENST00000434687,ENST00000439848,ENST00000442445,ENST00000451136,ENST00000452786,ENST00000453575,ENST00000457361,ENST00000484040	181	173	157	180	180	215	138	134	187	158	199	194	1.26	1.11	1.42	1.47	1.45	1.19	1.45	1.44	1.73	1.73	1.57	2.09	1.72	1.54	1.99	2.12	2.05	1.72	2.1	2.09	2.51	2.52	2.33	3.07	-0.26689	0.0897614	0.342077	DOWN
ENSG00000030582	17	44345246	44353106	+	known	protein_coding	GRN	granulin precursor [Source:HGNC Symbol;Acc:HGNC:4601]	ENST00000053867,ENST00000585348,ENST00000585512,ENST00000586242,ENST00000586443,ENST00000586782,ENST00000587109,ENST00000587387,ENST00000587518,ENST00000587958,ENST00000588143,ENST00000588170,ENST00000588237,ENST00000589265,ENST00000589536,ENST00000589923,ENST00000590984,ENST00000591740,ENST00000592323,ENST00000592783,ENST00000593167,ENST00000639447	7472	7290	6193	4651	5649	6043	4597	3903	4691	3398	3549	3846	199.56	205.85	184.97	172.37	182.69	166.99	169.96	158.98	156.23	141.32	134.05	131.65	273.33	285.34	259.8	248.41	258.42	240.67	246.04	230.25	226.54	206.06	198.52	193.76	0.239322	1.09079e-08	3.06484e-07	UP
ENSG00000031003	5	137937960	138051961	-	known	protein_coding	FAM13B	family with sequence similarity 13 member B [Source:HGNC Symbol;Acc:HGNC:1335]	ENST00000033079,ENST00000420893,ENST00000425075,ENST00000502471,ENST00000505281,ENST00000505961,ENST00000508403,ENST00000509596,ENST00000510804,ENST00000513640,ENST00000514310	670	819	661	1061	972	1243	473	492	547	472	569	654	7.01	8.19	6.93	14.23	12.45	12.8	7.37	8.18	6.58	8.12	9.78	8.54	9.61	11.35	9.73	20.5	17.61	18.44	10.67	11.85	9.54	11.84	14.49	12.58	0.0782178	0.42276	0.900342	UP
ENSG00000031081	3	119294383	119420714	+	known	protein_coding	ARHGAP31	Rho GTPase activating protein 31 [Source:HGNC Symbol;Acc:HGNC:29216]	ENST00000264245,ENST00000482743	195	195	159	162	167	192	126	106	120	121	134	153	1.15	1.03	0.83	1.04	0.94	0.9	0.79	1.43	1.2	0.9	0.87	0.93	1.57	1.43	1.16	1.5	1.33	1.3	1.15	2.07	1.74	1.31	1.29	1.37	0.209964	0.194627	0.587471	UP
ENSG00000031691	6	49463370	49493107	+	known	protein_coding	CENPQ	centromere protein Q [Source:HGNC Symbol;Acc:HGNC:21347]	ENST00000335783	486	387	410	277	303	368	359	297	366	241	286	285	13.5	11.19	12.7	10.57	10.19	10.33	13.46	12.54	12.85	10.65	11.08	10.34	18.49	15.51	17.84	15.24	14.41	14.89	19.49	18.16	18.63	15.53	16.41	15.22	-0.0977701	0.362015	0.835735	DOWN
ENSG00000031698	1	109213918	109238182	+	known	protein_coding	SARS1	seryl-tRNA synthetase 1 [Source:HGNC Symbol;Acc:HGNC:10537]	ENST00000234677,ENST00000369923,ENST00000468588,ENST00000471705,ENST00000477544,ENST00000482384	14844	13047	13040	8844	10648	12937	10881	9393	11132	9063	10314	10164	399.09	369.14	391.5	327.69	347.6	355.48	394.77	386.66	376.9	384.46	385.13	356.28	546.62	511.68	549.89	472.24	491.68	512.32	571.48	560.01	546.53	560.58	570.35	524.37	-0.044864	0.228035	0.653185	DOWN
ENSG00000031823	19	5916139	5978142	-	known	protein_coding	RANBP3	RAN binding protein 3 [Source:HGNC Symbol;Acc:HGNC:9850]	ENST00000034275,ENST00000340578,ENST00000439268,ENST00000585339,ENST00000586117,ENST00000586344,ENST00000587159,ENST00000587263,ENST00000587411,ENST00000587463,ENST00000587479,ENST00000587799,ENST00000587956,ENST00000588010,ENST00000588879,ENST00000589353,ENST00000589886,ENST00000590623,ENST00000590953,ENST00000591092,ENST00000591124,ENST00000591333,ENST00000591736,ENST00000591881,ENST00000592133…	2016	1937	1912	1360	1592	1854	1361	1256	1398	1176	1203	1247	46.7	48.52	51.52	51.78	44.66	41.98	43.03	50	42.22	48.48	47.61	37.15	63.96	67.25	72.37	74.62	63.17	60.5	62.29	72.42	61.22	70.69	70.51	54.68	0.118418	0.0363201	0.172199	UP
ENSG00000032219	14	58298504	58373887	+	known	protein_coding	ARID4A	AT-rich interaction domain 4A [Source:HGNC Symbol;Acc:HGNC:9885]	ENST00000348476,ENST00000355431,ENST00000395168,ENST00000417477,ENST00000424658,ENST00000431317,ENST00000431612,ENST00000445108,ENST00000466065,ENST00000469635,ENST00000553355	738	686	652	674	631	939	601	573	654	573	722	834	7.08	7.21	6.85	8.82	6.62	8.66	8.14	8.9	8.6	9.11	11.09	11.4	9.69	10	9.63	12.71	9.36	12.47	11.78	12.9	12.47	13.28	16.42	16.78	-0.245999	0.00220824	0.0167369	DOWN
ENSG00000032389	2	3188925	3377882	-	known	protein_coding	EIPR1	EARP complex and GARP complex interacting protein 1 [Source:HGNC Symbol;Acc:HGNC:12383]	ENST00000382125,ENST00000398659,ENST00000406835,ENST00000435721,ENST00000441271,ENST00000443925,ENST00000444776,ENST00000455162,ENST00000462515,ENST00000463662,ENST00000470625,ENST00000478754,ENST00000482570,ENST00000496433	1089	1021	953	647	827	860	596	520	641	502	522	517	34.55	32.23	33.93	29.23	33.79	27.74	24.32	25.17	25.2	26.06	22.76	21.48	47.33	44.68	47.65	42.12	47.8	39.98	35.21	36.46	36.54	37.99	33.7	31.61	0.375933	2.8223e-07	5.94409e-06	UP
ENSG00000032444	19	7534004	7561764	+	known	protein_coding	PNPLA6	patatin like phospholipase domain containing 6 [Source:HGNC Symbol;Acc:HGNC:16268]	ENST00000221249,ENST00000414982,ENST00000450331,ENST00000545201,ENST00000593924,ENST00000594098,ENST00000594551,ENST00000594754,ENST00000594864,ENST00000595176,ENST00000595264,ENST00000595352,ENST00000595889,ENST00000596515,ENST00000597202,ENST00000598462,ENST00000599311,ENST00000599947,ENST00000599951,ENST00000600737,ENST00000600942,ENST00000601001,ENST00000601668,ENST00000602191,ENST00000646984	793	796	668	442	496	541	533	465	567	375	363	438	17.45	18.69	15.83	13.4	15.27	12.24	17.89	17.09	16.89	16.01	13.3	16.36	23.89	25.91	22.23	19.31	21.59	17.64	25.89	24.75	24.49	23.34	19.7	24.08	0.10052	0.221376	0.639821	UP
ENSG00000032742	13	20567069	20691437	+	known	protein_coding	IFT88	intraflagellar transport 88 [Source:HGNC Symbol;Acc:HGNC:20606]	ENST00000319980,ENST00000351808,ENST00000389373,ENST00000461115,ENST00000470695,ENST00000482172,ENST00000537103	286	285	296	284	271	343	262	179	229	217	275	266	4.94	5.6	5.81	7.58	6.61	6.52	6.78	5.83	5.9	6.75	8.17	6.69	6.77	7.77	8.16	10.93	9.36	9.4	9.81	8.45	8.56	9.84	12.1	9.85	-0.0458543	0.717052	0.955633	DOWN
ENSG00000033011	16	5033923	5087379	+	known	protein_coding	ALG1	ALG1 chitobiosyldiphosphodolichol beta-mannosyltransferase [Source:HGNC Symbol;Acc:HGNC:18294]	ENST00000262374,ENST00000544428,ENST00000586840,ENST00000588623,ENST00000591783,ENST00000591822,ENST00000592661,ENST00000592793,ENST00000650085	675	742	631	507	604	674	353	328	408	293	290	352	16.06	17.42	17.46	16.47	17.03	17.89	12.01	11.77	12.6	12.07	8.98	10.24	22	24.14	24.52	23.73	24.09	25.79	17.38	17.04	18.28	17.6	13.3	15.07	0.486339	2.71521e-07	5.73136e-06	UP
ENSG00000033030	12	122471599	122501073	-	known	protein_coding	ZCCHC8	zinc finger CCHC-type containing 8 [Source:HGNC Symbol;Acc:HGNC:25265]	ENST00000536306,ENST00000536663,ENST00000538116,ENST00000538493,ENST00000540586,ENST00000542892,ENST00000543897,ENST00000544054,ENST00000546149,ENST00000633063,ENST00000672018	1591	1672	1563	1531	1689	2023	1147	1059	1220	1123	1231	1354	27.64	29.87	30.02	35.82	35.04	38.22	27.8	28.33	26.28	30.13	29.09	31.06	37.86	41.4	42.17	51.61	49.57	55.08	40.24	41.03	38.1	43.93	43.08	45.71	0.0679673	0.269561	0.720335	UP
ENSG00000033050	7	151211484	151227205	-	known	protein_coding	ABCF2	ATP binding cassette subfamily F member 2 [Source:HGNC Symbol;Acc:HGNC:71]	ENST00000287844,ENST00000441774,ENST00000468073,ENST00000473874,ENST00000477252	3384	3514	3028	2351	2829	3095	2150	1798	2222	1529	1711	1904	41.85	43.43	42.66	37.18	46.51	36.4	34.43	32.82	32.76	30.86	33.68	31.99	57.31	60.2	59.91	53.58	65.78	52.47	49.83	47.53	47.51	44.99	49.87	47.08	0.260687	1.23397e-07	2.79062e-06	UP
ENSG00000033100	7	151232489	151238827	+	known	protein_coding	CHPF2	chondroitin polymerizing factor 2 [Source:HGNC Symbol;Acc:HGNC:29270]	ENST00000035307,ENST00000465601,ENST00000482173,ENST00000495645	892	850	801	572	678	691	653	611	668	366	446	510	11.75	11.19	11.57	9.66	10.74	8.64	11.27	11.32	10.44	7.03	7.73	8.58	16.09	15.51	16.26	13.92	15.19	12.45	16.32	16.39	15.14	10.24	11.45	12.62	-0.0343203	0.668304	0.955633	DOWN
ENSG00000033122	1	69568261	70151945	+	known	protein_coding	LRRC7	leucine rich repeat containing 7 [Source:HGNC Symbol;Acc:HGNC:18531]	ENST00000310961,ENST00000370958,ENST00000415775,ENST00000441830,ENST00000565615,ENST00000588515,ENST00000607936,ENST00000608470,ENST00000608744,ENST00000608815,ENST00000609072,ENST00000609498,ENST00000651217,ENST00000651989	0	0	1	0	0	1	0	1	1	1	0	0	0	0	0.02	0	0	0.02	0	0.02	0.01	0.01	0	0	0	0	0.03	0	0	0.03	0	0.02	0.02	0.02	0	0	-1.36175	0.619593	0.955633	DOWN
ENSG00000033170	14	65410592	65744121	+	known	protein_coding	FUT8	fucosyltransferase 8 [Source:HGNC Symbol;Acc:HGNC:4019]	ENST00000342677,ENST00000358307,ENST00000360689,ENST00000394586,ENST00000549235,ENST00000553924,ENST00000554610,ENST00000554667,ENST00000554765,ENST00000555559,ENST00000556292,ENST00000556518,ENST00000557164,ENST00000557338,ENST00000557536,ENST00000673929,ENST00000674118	575	608	581	471	520	656	392	311	405	426	417	498	10.68	12.16	12.53	11.34	11.07	11.62	9.56	8.45	9.11	12.93	10.69	12.06	14.63	16.85	17.61	16.34	15.66	16.75	13.83	12.24	13.22	18.85	15.84	17.74	0.251611	0.0101427	0.0608842	UP
ENSG00000033178	4	67612652	67701155	-	known	protein_coding	UBA6	ubiquitin like modifier activating enzyme 6 [Source:HGNC Symbol;Acc:HGNC:25581]	ENST00000322244,ENST00000420827,ENST00000429659,ENST00000505673,ENST00000506571,ENST00000514261	1976	1848	1922	1636	1776	2374	1929	1753	2043	1713	2124	2279	21.36	18.42	19.92	20.67	16.49	18.3	20.42	22.61	20.36	18.67	26.04	22.22	29.26	25.54	27.97	29.79	23.32	26.37	29.56	32.74	29.53	27.23	38.56	32.7	-0.420113	2.17584e-14	1.72619e-12	DOWN
ENSG00000033327	11	78215293	78418348	-	known	protein_coding	GAB2	GRB2 associated binding protein 2 [Source:HGNC Symbol;Acc:HGNC:14458]	ENST00000340149,ENST00000361507,ENST00000526030,ENST00000528329,ENST00000528886,ENST00000530915,ENST00000534823	476	371	386	298	387	471	446	368	468	463	508	554	3.74	3.08	3.1	2.96	3.39	3.42	4.49	4.21	4.26	5.34	5.52	5.37	5.12	4.26	4.35	4.26	4.8	4.93	6.5	6.1	6.17	7.79	8.18	7.9	-0.48194	3.49921e-06	5.6685e-05	DOWN
ENSG00000033627	17	42458844	42522611	+	known	protein_coding	ATP6V0A1	ATPase H+ transporting V0 subunit a1 [Source:HGNC Symbol;Acc:HGNC:865]	ENST00000264649,ENST00000343619,ENST00000393829,ENST00000537728,ENST00000544137,ENST00000585525,ENST00000585828,ENST00000586001,ENST00000586201,ENST00000586315,ENST00000587299,ENST00000587375,ENST00000587510,ENST00000587797,ENST00000587824,ENST00000587882,ENST00000588138,ENST00000588629,ENST00000588806,ENST00000588901,ENST00000589213,ENST00000589727,ENST00000589759,ENST00000592324,ENST00000592831	3752	4013	3535	3715	4145	5072	2785	2646	3041	2606	2869	3238	64.35	70.96	67.43	85.64	87.87	83.17	62.78	68.46	66.82	69.52	63.73	67.8	88.13	98.37	94.71	123.41	124.29	119.87	90.88	99.16	96.9	101.37	94.38	99.78	-0.0124624	0.806876	0.955633	DOWN
ENSG00000033800	15	68054179	68198603	+	known	protein_coding	PIAS1	protein inhibitor of activated STAT 1 [Source:HGNC Symbol;Acc:HGNC:2752]	ENST00000249636,ENST00000545237,ENST00000562190,ENST00000563996,ENST00000564009,ENST00000564915,ENST00000567417,ENST00000611270	1092	1020	1078	868	930	1192	970	849	1002	803	998	1050	14.18	14.48	15.18	13.91	15.46	15.55	16.92	15.01	15.05	16.32	16.4	15.63	19.43	20.07	21.33	20.04	21.87	22.41	24.49	21.75	21.83	23.79	24.29	23	-0.246735	0.000404475	0.00383085	DOWN
ENSG00000033867	3	27372721	27484420	-	known	protein_coding	SLC4A7	solute carrier family 4 member 7 [Source:HGNC Symbol;Acc:HGNC:11033]	ENST00000295736,ENST00000419036,ENST00000425128,ENST00000428005,ENST00000428179,ENST00000428386,ENST00000437179,ENST00000437266,ENST00000438530,ENST00000440156,ENST00000445684,ENST00000446700,ENST00000454389,ENST00000455077,ENST00000457377,ENST00000465487,ENST00000475120,ENST00000491211	874	803	884	718	715	977	887	896	909	713	1005	1020	8.54	6.94	8.61	9.88	6.87	8.97	10.61	10.69	11.4	10.26	15.01	12.37	11.7	9.62	12.1	14.23	9.72	12.93	15.36	15.48	16.53	14.96	22.22	18.2	-0.502826	1.9686e-09	6.26823e-08	DOWN
ENSG00000034053	15	28884483	29118315	+	known	protein_coding	APBA2	amyloid beta precursor protein binding family A member 2 [Source:HGNC Symbol;Acc:HGNC:579]	ENST00000382938,ENST00000411764,ENST00000558206,ENST00000558259,ENST00000558330,ENST00000558358,ENST00000558402,ENST00000558804,ENST00000559709,ENST00000559814,ENST00000560283,ENST00000561069	669	633	608	523	562	624	447	361	461	428	444	509	10.4	9.67	10.03	10.55	10.08	9.35	9.5	8.36	8.89	9.81	9.13	10.49	14.24	13.41	14.09	15.2	14.25	13.48	13.75	12.11	12.89	14.3	13.51	15.44	0.167111	0.0619343	0.259258	UP
ENSG00000034152	17	21284672	21315232	+	known	protein_coding	MAP2K3	mitogen-activated protein kinase kinase 3 [Source:HGNC Symbol;Acc:HGNC:6843]	ENST00000316920,ENST00000342679,ENST00000361818,ENST00000395491,ENST00000477540,ENST00000479129,ENST00000483928,ENST00000496046,ENST00000526076,ENST00000527123,ENST00000529517,ENST00000534743,ENST00000583508,ENST00000613338,ENST00000627447	950	913	825	645	868	945	614	505	601	445	478	509	21.34	21.48	20.63	19.59	23.63	21.68	18.15	16.85	17.02	17.53	14.78	14.75	29.23	29.78	28.97	28.23	33.42	31.25	26.27	24.4	24.67	25.55	21.88	21.7	0.216993	0.00493527	0.0331243	UP
ENSG00000034239	8	48710789	48735311	-	known	protein_coding	EFCAB1	EF-hand calcium binding domain 1 [Source:HGNC Symbol;Acc:HGNC:25678]	ENST00000262103,ENST00000433756,ENST00000519425,ENST00000521002,ENST00000521701,ENST00000521721,ENST00000522254,ENST00000523008,ENST00000523092	2	1	2	0	2	5	1	2	2	4	2	4	0.08	0.02	0.05	0	0.12	0.19	0.03	0.18	0.05	0.14	0.06	0.38	0.11	0.03	0.07	0	0.17	0.27	0.04	0.27	0.08	0.2	0.09	0.56	-0.435651	0.766276	0.955633	DOWN
ENSG00000034510	2	84905656	84906671	+	known	protein_coding	TMSB10	thymosin beta 10 [Source:HGNC Symbol;Acc:HGNC:11879]	ENST00000233143	4237	3912	3591	2748	3009	3295	2571	2158	2492	1583	1907	2010	728.33	707.83	688.91	649.19	628.33	579.64	604.06	569.33	540.8	432.53	452.67	446.49	997.55	981.16	967.63	935.54	888.77	835.39	874.44	824.58	784.2	630.68	670.37	657.14	0.272111	7.93006e-09	2.30184e-07	UP
ENSG00000034533	3	131013875	131027649	-	known	protein_coding	ASTE1	asteroid homolog 1 [Source:HGNC Symbol;Acc:HGNC:25021]	ENST00000264992,ENST00000504725,ENST00000504964,ENST00000505290,ENST00000505545,ENST00000507978,ENST00000509060,ENST00000514044	286	280	308	212	275	341	170	158	198	183	161	159	5.57	6.81	6.6	5.79	6.51	6.46	3.97	4.88	4.59	5.55	4.22	4.61	7.63	9.44	9.28	8.35	9.21	9.3	5.75	7.06	6.65	8.09	6.25	6.79	0.312863	0.0228168	0.118786	UP
ENSG00000034677	8	100257060	100336218	-	known	protein_coding	RNF19A	ring finger protein 19A, RBR E3 ubiquitin protein ligase [Source:HGNC Symbol;Acc:HGNC:13432]	ENST00000341084,ENST00000432381,ENST00000517584,ENST00000519342,ENST00000519449,ENST00000519527,ENST00000520071,ENST00000520903,ENST00000522182,ENST00000522369,ENST00000523167,ENST00000523255,ENST00000523481,ENST00000523644,ENST00000524233	607	599	563	494	542	703	472	414	464	442	531	626	7.86	7.5	7.07	10.46	8.07	9.59	8.9	10.27	7.73	9.8	8.82	10.41	10.76	10.39	9.94	15.07	11.42	13.82	12.88	14.88	11.2	14.29	13.06	15.32	-0.0383506	0.673859	0.955633	DOWN
ENSG00000034693	6	143450805	143490616	+	known	protein_coding	PEX3	peroxisomal biogenesis factor 3 [Source:HGNC Symbol;Acc:HGNC:8858]	ENST00000367591,ENST00000367592,ENST00000585848	928	833	821	721	843	967	584	524	665	571	612	698	18.72	14.72	16.43	18.44	17.32	16.62	15.71	15.22	17.74	17.97	16.84	17.55	25.65	20.4	23.07	26.57	24.5	23.95	22.74	22.04	25.72	26.2	24.95	25.83	0.117887	0.13166	0.453403	UP
ENSG00000034713	16	75566375	75577881	+	known	protein_coding	GABARAPL2	GABA type A receptor associated protein like 2 [Source:HGNC Symbol;Acc:HGNC:13291]	ENST00000037243,ENST00000563744,ENST00000565057,ENST00000565985,ENST00000568455	1695	1637	1540	1158	1294	1681	1243	1123	1354	1069	1233	1205	93.27	94.89	95.21	87.46	85.9	93.01	92.64	93.55	94.05	92.94	94.32	84.69	127.75	131.54	133.73	126.04	121.51	134.04	134.11	135.49	136.38	135.51	139.68	124.64	-0.036926	0.510975	0.955633	DOWN
ENSG00000034971	1	171635417	171652688	-	known	protein_coding	MYOC	myocilin [Source:HGNC Symbol;Acc:HGNC:7610]	ENST00000037502,ENST00000638471	1	0	0	0	0	0	1	0	0	0	0	0	0.02	0	0	0	0	0	0.04	0	0	0	0	0	0.03	0	0	0	0	0	0.06	0	0	0	0	0	-0.473102	0.900946	0.955633	DOWN
ENSG00000035115	2	217730	266398	-	known	protein_coding	SH3YL1	SH3 and SYLF domain containing 1 [Source:HGNC Symbol;Acc:HGNC:29546]	ENST00000356150,ENST00000402632,ENST00000403657,ENST00000403658,ENST00000403712,ENST00000405430,ENST00000415368,ENST00000431160,ENST00000451005,ENST00000454318,ENST00000460974,ENST00000462719,ENST00000463865,ENST00000465733,ENST00000468321,ENST00000471948,ENST00000472012,ENST00000472861,ENST00000473104,ENST00000475027,ENST00000477707,ENST00000479739,ENST00000481932,ENST00000488044,ENST00000488979…	314	312	288	340	362	459	289	253	245	236	326	341	11.12	9.32	11.42	15.88	14.82	16.1	13.96	13.59	10.43	12.47	17.92	16.92	15.23	12.92	16.04	22.88	20.96	23.21	20.2	19.68	15.12	18.18	26.54	24.9	-0.218506	0.0835236	0.3243	DOWN
ENSG00000035141	2	70295975	70302090	-	known	protein_coding	FAM136A	family with sequence similarity 136 member A [Source:HGNC Symbol;Acc:HGNC:25911]	ENST00000037869,ENST00000430566,ENST00000438759,ENST00000450256,ENST00000460307,ENST00000498665	3179	3008	2754	2390	2798	3338	2181	1857	2420	2056	2405	2585	81.73	80.82	79.4	84.84	87.06	87.54	75.42	71.78	78.25	84.46	88.32	88.36	111.94	112.03	111.52	122.26	123.14	126.17	109.17	103.97	113.47	123.14	130.79	130.04	0.0455962	0.343226	0.814632	UP
ENSG00000035403	10	73995193	74121363	+	known	protein_coding	VCL	vinculin [Source:HGNC Symbol;Acc:HGNC:12665]	ENST00000211998,ENST00000372755,ENST00000461383,ENST00000472585,ENST00000478896,ENST00000623461,ENST00000624354	3485	3326	3265	2536	2767	3548	2857	2629	3007	2341	2809	2913	25.12	24.61	26.04	24.36	25.06	25.34	26.93	27.83	28.24	27.99	29.15	27.05	34.4	34.11	36.57	35.1	35.45	36.52	38.98	40.31	40.95	40.81	43.17	39.81	-0.18093	5.61672e-05	0.000665966	DOWN
ENSG00000035499	5	60596912	60700190	-	known	protein_coding	DEPDC1B	DEP domain containing 1B [Source:HGNC Symbol;Acc:HGNC:24902]	ENST00000265036,ENST00000453022,ENST00000505017,ENST00000509006,ENST00000512078,ENST00000512452	735	721	663	483	573	637	533	480	615	401	439	515	14.32	14.61	14.28	12.97	13.66	12.65	13.72	14.34	15.27	11.95	11.69	13.28	19.62	20.25	20.06	18.69	19.32	18.22	19.87	20.77	22.14	17.42	17.31	19.54	-0.0435801	0.587121	0.955633	DOWN
ENSG00000035664	15	63907036	64072033	-	known	protein_coding	DAPK2	death associated protein kinase 2 [Source:HGNC Symbol;Acc:HGNC:2675]	ENST00000261891,ENST00000457488,ENST00000557867,ENST00000558064,ENST00000558069,ENST00000558076,ENST00000558482,ENST00000559007,ENST00000559306,ENST00000559731,ENST00000559897,ENST00000561162,ENST00000612884	61	50	59	39	56	66	44	41	57	39	43	56	1.2	0.85	1.52	1.26	1.41	1.47	1.03	0.93	0.94	1.19	1.33	1.52	1.65	1.18	2.13	1.81	2	2.12	1.49	1.35	1.36	1.74	1.96	2.24	-0.158006	0.553799	0.955633	DOWN
ENSG00000035681	8	58583508	58659853	-	known	protein_coding	NSMAF	neutral sphingomyelinase activation associated factor [Source:HGNC Symbol;Acc:HGNC:8017]	ENST00000038176,ENST00000427130,ENST00000517612,ENST00000518159,ENST00000518229,ENST00000519166,ENST00000519174,ENST00000519227,ENST00000519858,ENST00000519871,ENST00000521712,ENST00000521972,ENST00000522645,ENST00000523106,ENST00000523177,ENST00000523982,ENST00000524148,ENST00000649465	541	597	479	546	577	676	390	340	430	417	442	569	10.06	12.47	9.42	13.68	14.6	12.8	10.82	9.38	10.72	11.64	12.06	17.78	13.77	17.28	13.22	19.72	20.66	18.45	15.67	13.58	15.55	16.97	17.85	26.16	0.053966	0.586553	0.955633	UP
ENSG00000035687	1	244408494	244451909	-	known	protein_coding	ADSS2	adenylosuccinate synthase 2 [Source:HGNC Symbol;Acc:HGNC:292]	ENST00000366535,ENST00000462358,ENST00000468215	2064	2144	2009	1618	1815	2092	1548	1422	1826	1405	1716	1763	38.49	41.93	42.44	42.44	41.67	40.58	39.64	41.6	44.63	43.22	46.28	44.95	52.72	58.13	59.61	61.16	58.94	58.48	57.38	60.25	64.71	63.02	68.54	66.15	-0.0475868	0.39946	0.878042	DOWN
ENSG00000035720	4	67558727	67607337	+	known	protein_coding	STAP1	signal transducing adaptor family member 1 [Source:HGNC Symbol;Acc:HGNC:24133]	ENST00000265404,ENST00000396225	2	4	3	3	4	4	1	2	0	1	1	3	0.09	0.19	0.15	0.11	0.22	0.18	0.03	0.07	0	0.04	0.06	0.1	0.12	0.26	0.21	0.16	0.31	0.27	0.05	0.11	0	0.06	0.09	0.14	1.06964	0.448492	0.925121	UP
ENSG00000035862	17	78852977	78925387	-	known	protein_coding	TIMP2	TIMP metallopeptidase inhibitor 2 [Source:HGNC Symbol;Acc:HGNC:11821]	ENST00000262768,ENST00000536189,ENST00000585421,ENST00000586057,ENST00000592761	1072	987	902	598	678	806	836	712	864	611	699	697	14.15	13.48	13.37	10.81	10.88	10.75	14.98	14.19	14.77	13.09	12.99	12.23	19.38	18.69	18.77	15.57	15.38	15.49	21.68	20.55	21.41	19.09	19.23	18	-0.131546	0.0591143	0.250085	DOWN
ENSG00000035928	4	39287456	39366375	-	known	protein_coding	RFC1	replication factor C subunit 1 [Source:HGNC Symbol;Acc:HGNC:9969]	ENST00000349703,ENST00000381897,ENST00000418436,ENST00000502706,ENST00000502991,ENST00000503784,ENST00000504554,ENST00000504849,ENST00000504974,ENST00000505077,ENST00000509084,ENST00000510783,ENST00000512275,ENST00000512726,ENST00000512881,ENST00000514572,ENST00000639695	3219	3127	3006	2312	2566	3199	2690	2417	2954	2164	2691	2699	42.67	36.09	35.3	33.8	33.23	36.03	43.44	40.72	45.21	40.81	41	43.44	58.44	50.02	49.59	48.7	47.01	51.93	62.88	58.98	65.56	59.51	60.71	63.94	-0.210433	1.54332e-06	2.69728e-05	DOWN
ENSG00000036054	3	100260992	100325251	+	known	protein_coding	TBC1D23	TBC1 domain family member 23 [Source:HGNC Symbol;Acc:HGNC:25622]	ENST00000344949,ENST00000394144,ENST00000471098,ENST00000471273,ENST00000475134,ENST00000484231,ENST00000485687,ENST00000486274,ENST00000496167	1082	1084	1011	815	911	1103	882	797	941	730	937	929	13.7	14.1	14.75	14.67	13.76	14.34	15.43	15.65	14.93	15.41	17.24	15.42	18.76	19.54	20.72	21.14	19.47	20.67	22.34	22.67	21.65	22.47	25.52	22.7	-0.148258	0.0265166	0.134599	DOWN
ENSG00000036257	2	224470150	224585397	-	known	protein_coding	CUL3	cullin 3 [Source:HGNC Symbol;Acc:HGNC:2553]	ENST00000264414,ENST00000344951,ENST00000409096,ENST00000409777,ENST00000432260,ENST00000436172,ENST00000451538,ENST00000454323,ENST00000481135,ENST00000484081,ENST00000487558,ENST00000497715,ENST00000536702,ENST00000541548,ENST00000546102,ENST00000617432	1635	1735	1673	1159	1252	1561	1404	1177	1518	1096	1155	1327	30.62	34.7	33.42	29.26	27.44	29.36	34.65	32.4	35.04	30.59	28.08	29.06	41.94	48.1	46.94	42.17	38.82	42.31	50.16	46.92	50.81	44.6	41.58	42.77	-0.12073	0.0502521	0.221222	DOWN
ENSG00000036448	8	2045046	2165552	+	known	protein_coding	MYOM2	myomesin 2 [Source:HGNC Symbol;Acc:HGNC:7614]	ENST00000262113,ENST00000517520,ENST00000518203,ENST00000518513,ENST00000518803,ENST00000519372,ENST00000519518,ENST00000519631,ENST00000520072,ENST00000520298,ENST00000520779,ENST00000523438,ENST00000523443,ENST00000612167,ENST00000621894	479	452	419	416	417	480	322	301	364	295	328	333	10.17	9.08	8.32	13.14	10.84	8.25	7.76	7.89	9.66	9.62	11.58	8.68	13.92	12.58	11.69	18.94	15.33	11.89	11.24	11.43	14.01	14.02	17.15	12.77	0.0245286	0.805197	0.955633	UP
ENSG00000036473	X	38352586	38421446	+	known	protein_coding	OTC	ornithine carbamoyltransferase [Source:HGNC Symbol;Acc:HGNC:8512]	ENST00000039007,ENST00000488812,ENST00000643344	0	0	1	0	1	0	0	0	0	0	0	0	0	0	0.04	0	0.05	0	0	0	0	0	0	0	0	0	0.05	0	0.07	0	0	0	0	0	0	0	-0.217914	0.89615	0.955633	DOWN
ENSG00000036530	14	99684298	99727301	+	known	protein_coding	CYP46A1	cytochrome P450 family 46 subfamily A member 1 [Source:HGNC Symbol;Acc:HGNC:2641]	ENST00000261835,ENST00000380228,ENST00000554176,ENST00000554611,ENST00000554917,ENST00000556313,ENST00000556822	14	8	15	16	14	19	17	11	13	18	12	19	0.29	0.23	0.29	0.36	0.35	0.66	0.4	0.31	0.26	0.82	0.17	0.34	0.39	0.32	0.41	0.52	0.49	0.95	0.58	0.45	0.38	1.19	0.25	0.49	-0.564176	0.295537	0.756193	DOWN
ENSG00000036549	1	77562416	77683419	-	known	protein_coding	AC118549.1	zinc finger ZZ-type containing 3 [Source:NCBI gene;Acc:26009]	ENST00000370798,ENST00000370801,ENST00000414381,ENST00000433749,ENST00000458763,ENST00000463166,ENST00000469944,ENST00000474746,ENST00000476195,ENST00000476275,ENST00000481346	2335	2476	2401	2387	2500	3041	1808	1642	1931	1828	2111	2258	25.38	25.81	27.92	34.99	33.6	30.24	23.93	26.99	24.64	28.62	30.28	27.92	34.77	35.78	39.22	50.43	47.53	43.59	34.64	39.09	35.73	41.72	44.84	41.09	-0.0015128	0.974108	0.989097	DOWN
ENSG00000036565	8	20144855	20183206	-	known	protein_coding	SLC18A1	solute carrier family 18 member A1 [Source:HGNC Symbol;Acc:HGNC:10934]	ENST00000265808,ENST00000276373,ENST00000381608,ENST00000437980,ENST00000440926,ENST00000517776,ENST00000519026,ENST00000519171,ENST00000522513,ENST00000524272	0	0	0	0	0	0	0	0	0	0	0	0	0	0	0	0	0	0	0	0	0	0	0	0	0	0	0	0	0	0	0	0	0	0	0	0	0	1	1	FLAT
ENSG00000036672	11	119355215	119381711	-	known	protein_coding	USP2	ubiquitin specific peptidase 2 [Source:HGNC Symbol;Acc:HGNC:12618]	ENST00000260187,ENST00000455332,ENST00000525189,ENST00000525735,ENST00000527843,ENST00000531070,ENST00000532613	524	381	398	293	365	452	290	323	349	255	293	327	9.25	7.38	8	7.17	9.04	9.84	7.19	8.71	7.83	8.05	6.81	7.77	12.67	10.23	11.24	10.33	12.79	14.18	10.41	12.62	11.36	11.74	10.09	11.44	0.000791634	0.976227	0.989993	UP
ENSG00000036828	3	122183683	122291629	+	known	protein_coding	CASR	calcium sensing receptor [Source:HGNC Symbol;Acc:HGNC:1514]	ENST00000490131,ENST00000498619,ENST00000638296,ENST00000638421,ENST00000639785,ENST00000643573	0	0	0	0	1	0	0	0	0	0	0	0	0	0	0	0	0.01	0	0	0	0	0	0	0	0	0	0	0	0.02	0	0	0	0	0	0	0	0	1	1	FLAT
ENSG00000037042	17	42659284	42667006	+	known	protein_coding	TUBG2	tubulin gamma 2 [Source:HGNC Symbol;Acc:HGNC:12419]	ENST00000251412,ENST00000588870,ENST00000590396	666	626	568	395	470	602	567	506	570	445	476	539	20.05	20.19	18.97	16.95	17.89	19.35	23.94	24.14	22	22.21	20.55	22.61	27.46	27.99	26.64	24.42	25.31	27.89	34.65	34.96	31.91	32.38	30.43	33.27	-0.251551	0.0029084	0.0211777	DOWN
ENSG00000037241	5	172958729	172969771	+	known	protein_coding	RPL26L1	ribosomal protein L26 like 1 [Source:HGNC Symbol;Acc:HGNC:17050]	ENST00000265100,ENST00000519156,ENST00000519239,ENST00000519522,ENST00000519974,ENST00000521476	1353	1281	1326	827	940	1141	917	825	1004	641	776	837	115.87	115.16	129.04	98.25	99.89	99	114.7	108.05	108.6	87.67	91.92	97.77	158.7	159.63	181.24	141.58	141.3	142.69	166.04	156.49	157.48	127.83	136.12	143.9	0.104808	0.118462	0.419404	UP
ENSG00000037280	5	180601506	180649624	-	known	protein_coding	FLT4	fms related tyrosine kinase 4 [Source:HGNC Symbol;Acc:HGNC:3767]	ENST00000261937,ENST00000393347,ENST00000424276,ENST00000502293,ENST00000502603,ENST00000502649,ENST00000507059,ENST00000510000,ENST00000512795,ENST00000513527,ENST00000514810,ENST00000619105	1931	1787	1607	1210	1391	1567	1267	1169	1327	1089	1179	1276	29.78	31.86	25.94	26.23	26.52	24.84	25.13	27.75	25.36	28.19	20.89	24.75	40.79	44.16	36.43	37.8	37.51	35.8	36.38	40.2	36.77	41.1	30.94	36.42	0.0697219	0.218841	0.635146	UP
ENSG00000037474	5	6599239	6633291	-	known	protein_coding	NSUN2	NOP2/Sun RNA methyltransferase 2 [Source:HGNC Symbol;Acc:HGNC:25994]	ENST00000264670,ENST00000502932,ENST00000504374,ENST00000505264,ENST00000505892,ENST00000506139,ENST00000507888,ENST00000513888,ENST00000514127	2670	2868	2526	2006	2208	2701	1756	1598	1939	1557	1744	1791	48.85	54.22	50.43	46.98	45.73	49.8	43.35	43.78	43.91	42.99	43.69	41.39	66.91	75.16	70.84	67.7	64.68	71.77	62.75	63.41	63.68	62.68	64.71	60.92	0.182131	0.000643874	0.00574745	UP
ENSG00000037637	1	16246840	16352480	-	known	protein_coding	FBXO42	F-box protein 42 [Source:HGNC Symbol;Acc:HGNC:29249]	ENST00000375592,ENST00000444116,ENST00000456164,ENST00000478089	1386	1365	1242	1004	1223	1439	876	746	998	795	919	923	17.63	17.4	17.05	16.53	18.92	17.75	13.66	14.09	14.8	14.69	13.82	13.52	24.14	24.12	23.95	23.82	26.77	25.58	19.77	20.41	21.46	21.42	20.46	19.9	0.186044	0.0050102	0.0335487	UP
ENSG00000037749	5	154038906	154220478	+	known	protein_coding	MFAP3	microfibril associated protein 3 [Source:HGNC Symbol;Acc:HGNC:7034]	ENST00000322602,ENST00000439768,ENST00000518497,ENST00000519325,ENST00000519612,ENST00000519928,ENST00000520327,ENST00000520899,ENST00000521527,ENST00000522177,ENST00000522440,ENST00000522782	589	666	597	511	593	710	521	432	539	395	436	505	13.85	19.47	14.85	16.03	16.71	16.83	14.25	15.57	14.43	16.36	13.87	14.71	18.97	26.99	20.86	23.09	23.63	24.26	20.63	22.55	20.92	23.86	20.55	21.64	-0.109809	0.222884	0.642468	DOWN
ENSG00000037757	19	13764522	13774282	+	known	protein_coding	MRI1	methylthioribose-1-phosphate isomerase 1 [Source:HGNC Symbol;Acc:HGNC:28469]	ENST00000040663,ENST00000319545,ENST00000588526,ENST00000589290,ENST00000591688,ENST00000593245	2518	2335	2031	1926	2254	2599	1556	1445	1727	1462	1486	1696	56.05	49.77	46.66	55.86	57.61	54.92	44.58	47.4	47.43	48.08	46.26	48.2	76.77	68.99	65.54	80.51	81.48	79.15	64.54	68.65	68.77	70.11	68.5	70.94	0.112005	0.0403712	0.187616	UP
ENSG00000037897	12	57768471	57772119	-	known	protein_coding	METTL1	methyltransferase like 1 [Source:HGNC Symbol;Acc:HGNC:7030]	ENST00000257848,ENST00000324871,ENST00000547653,ENST00000548504,ENST00000548681,ENST00000549773,ENST00000551117,ENST00000553125	398	429	339	351	380	447	241	207	247	220	208	261	18.42	20.01	16.58	25.11	21.88	22.5	15.3	14.95	15.05	18.55	12.78	17.36	25.23	27.73	23.28	36.19	30.95	32.43	22.15	21.65	21.82	27.05	18.92	25.55	0.31803	0.00698915	0.0443583	UP
ENSG00000037965	12	54008985	54012769	+	known	protein_coding	HOXC8	homeobox C8 [Source:NCBI gene;Acc:3224]	ENST00000040584	97	100	104	97	112	129	102	83	110	95	96	86	1.87	2	2.23	2.57	2.61	2.51	2.65	2.43	2.68	2.91	2.58	2.16	2.56	2.78	3.14	3.7	3.69	3.62	3.84	3.51	3.88	4.24	3.82	3.19	-0.387782	0.0459085	0.20653	DOWN
ENSG00000038002	4	177430774	177442437	-	known	protein_coding	AGA	aspartylglucosaminidase [Source:HGNC Symbol;Acc:HGNC:318]	ENST00000264595,ENST00000502310,ENST00000506853,ENST00000510635,ENST00000510955,ENST00000511231	934	849	702	622	737	941	616	560	684	519	683	619	33.86	30.25	25.64	30.83	30.71	30.81	29.13	30.85	33.52	29.19	37.56	31.81	46.37	41.93	36.02	44.43	43.44	44.4	42.17	44.69	48.61	42.55	55.62	46.82	-0.0129029	0.887726	0.955633	DOWN
ENSG00000038210	4	25160663	25279204	+	known	protein_coding	PI4K2B	phosphatidylinositol 4-kinase type 2 beta [Source:HGNC Symbol;Acc:HGNC:18215]	ENST00000264864,ENST00000512921	1074	1107	1081	811	929	1180	870	758	973	800	924	1005	15.76	16.09	16.08	14.2	14.1	16.34	14.72	14.69	15.43	17.42	16.54	16.83	21.58	22.3	22.59	20.46	19.95	23.55	21.31	21.28	22.37	25.4	24.5	24.77	-0.0938633	0.176531	0.552685	DOWN
ENSG00000038219	4	13568738	13627725	-	known	protein_coding	BOD1L1	biorientation of chromosomes in cell division 1 like 1 [Source:HGNC Symbol;Acc:HGNC:31792]	ENST00000040738,ENST00000482713,ENST00000505343,ENST00000507943,ENST00000509897,ENST00000511119	1581	1549	1579	1568	1526	2072	1627	1433	1760	1409	1687	1843	11.42	11.32	15.96	13.91	12.66	13.92	18.94	14.68	13.77	16.13	15.52	16.36	15.65	15.7	22.42	20.05	17.91	20.06	27.42	21.27	19.97	23.52	22.99	24.07	-0.456028	3.42141e-15	3.11712e-13	DOWN
ENSG00000038274	5	163503114	163519354	+	known	protein_coding	MAT2B	methionine adenosyltransferase 2B [Source:HGNC Symbol;Acc:HGNC:6905]	ENST00000280969,ENST00000321757,ENST00000421814,ENST00000518095,ENST00000519719,ENST00000520449,ENST00000521838,ENST00000523606	1400	1478	1420	1009	1178	1476	993	859	1072	786	861	942	31.06	34.07	35.42	30.94	31.2	33.23	29.66	29.19	29.79	28.2	27.17	28.73	42.54	47.23	49.75	44.58	44.14	47.89	42.93	42.28	43.19	41.12	40.24	42.29	0.134156	0.044701	0.202582	UP
ENSG00000038295	4	165873237	166104457	+	known	protein_coding	TLL1	tolloid like 1 [Source:HGNC Symbol;Acc:HGNC:11843]	ENST00000061240,ENST00000504560,ENST00000506144,ENST00000507499,ENST00000509505,ENST00000513213	158	187	170	150	174	212	131	100	136	105	118	165	1.92	1.46	2.29	1.91	2.32	2.33	2.06	2.06	1.25	1.68	1.82	2.71	2.63	2.03	3.21	2.76	3.28	3.36	2.98	2.99	1.81	2.45	2.69	3.98	0.0726993	0.681397	0.955633	UP
ENSG00000038358	16	67873052	67884499	+	known	protein_coding	EDC4	enhancer of mRNA decapping 4 [Source:HGNC Symbol;Acc:HGNC:17157]	ENST00000358933,ENST00000536072,ENST00000572031,ENST00000572221,ENST00000572724,ENST00000573985,ENST00000573992,ENST00000574770,ENST00000575033,ENST00000575507,ENST00000575514,ENST00000576972,ENST00000577028,ENST00000577105	3413	3483	2969	2517	2998	3279	2179	1954	2251	1894	1929	2083	60.31	65.77	60.5	71.54	73.87	65.73	55.93	53.14	48.19	51.47	48.79	51.15	82.6	91.17	84.97	103.1	104.48	94.73	80.96	76.97	69.89	75.05	72.25	75.28	0.198417	4.57323e-05	0.000555535	UP
ENSG00000038382	5	14143342	14532128	+	known	protein_coding	TRIO	trio Rho guanine nucleotide exchange factor [Source:HGNC Symbol;Acc:HGNC:12303]	ENST00000344135,ENST00000344204,ENST00000502490,ENST00000502816,ENST00000503399,ENST00000504606,ENST00000505971,ENST00000506611,ENST00000507714,ENST00000508283,ENST00000508343,ENST00000508717,ENST00000509354,ENST00000509967,ENST00000510281,ENST00000510757,ENST00000511019,ENST00000512070,ENST00000512303,ENST00000512979,ENST00000513206,ENST00000515144,ENST00000515710,ENST00000620511,ENST00000639876	1695	1706	1691	1415	1595	1796	1746	1450	1751	1260	1398	1587	14.61	15.46	15.55	17.72	15.87	15.9	21.59	18.41	20.43	15.68	19.43	19.62	20.01	21.43	21.84	25.54	22.45	22.92	31.25	26.66	29.62	22.87	28.78	28.87	-0.3811	4.84992e-11	2.09268e-09	DOWN
ENSG00000038427	5	83471618	83582303	+	known	protein_coding	VCAN	versican [Source:HGNC Symbol;Acc:HGNC:2464]	ENST00000265077,ENST00000342785,ENST00000343200,ENST00000502527,ENST00000503923,ENST00000505615,ENST00000507162,ENST00000512590,ENST00000513016,ENST00000513960,ENST00000513984,ENST00000515397	1994	2098	2025	1697	1657	2297	2011	2007	2241	1583	1948	1988	14.92	16.35	15.8	14.46	13.4	16.1	18.52	21.6	18.31	16.82	16.89	17.51	20.43	22.66	22.19	20.84	18.95	23.21	26.82	31.28	26.55	24.52	25.02	25.77	-0.460497	1.70022e-14	1.37591e-12	DOWN
ENSG00000038532	16	10944564	11182186	+	known	protein_coding	CLEC16A	C-type lectin domain containing 16A [Source:HGNC Symbol;Acc:HGNC:29013]	ENST00000261657,ENST00000409552,ENST00000409790,ENST00000428742,ENST00000436973,ENST00000459723,ENST00000463459,ENST00000463896,ENST00000465491,ENST00000476025,ENST00000487189,ENST00000494853,ENST00000646363	901	915	869	736	816	966	819	699	812	615	722	755	9.48	10.1	10.69	10.34	9.72	9.81	11.42	10.64	10.26	10.12	10.89	9.15	12.98	14.01	15.02	14.9	13.74	14.13	16.54	15.4	14.88	14.75	16.13	13.47	-0.221035	0.00243057	0.0181621	DOWN
ENSG00000038945	8	16107878	16567490	-	known	protein_coding	MSR1	macrophage scavenger receptor 1 [Source:HGNC Symbol;Acc:HGNC:7376]	ENST00000262101,ENST00000350896,ENST00000355282,ENST00000381998,ENST00000445506,ENST00000517522,ENST00000518026,ENST00000518343,ENST00000518960,ENST00000519060,ENST00000520846,ENST00000521876,ENST00000522130,ENST00000522672	0	0	0	0	0	0	0	0	0	0	1	0	0	0	0	0	0	0	0	0	0	0	0.07	0	0	0	0	0	0	0	0	0	0	0	0.11	0	0	1	1	FLAT
ENSG00000039068	16	68737292	68835541	+	known	protein_coding	CDH1	cadherin 1 [Source:HGNC Symbol;Acc:HGNC:1748]	ENST00000261769,ENST00000422392,ENST00000561751,ENST00000562118,ENST00000562836,ENST00000564676,ENST00000564745,ENST00000565810,ENST00000566510,ENST00000566612,ENST00000567320,ENST00000611625,ENST00000612417,ENST00000621016	427	383	363	252	286	364	303	260	336	253	281	297	4.91	4.34	4.2	3.7	3.45	3.79	4.35	3.85	4.22	4.72	3.63	3.88	6.72	6.02	5.9	5.33	4.87	5.46	6.29	5.58	6.11	6.89	5.37	5.71	-0.0406771	0.699942	0.955633	DOWN
ENSG00000039123	5	55307989	55425579	+	known	protein_coding	MTREX	Mtr4 exosome RNA helicase [Source:HGNC Symbol;Acc:HGNC:18734]	ENST00000230640,ENST00000502953,ENST00000503165,ENST00000504388,ENST00000504997,ENST00000505565,ENST00000506750,ENST00000508716,ENST00000518955	2979	2966	2801	2302	2374	3054	2226	2021	2502	2021	2366	2454	35.42	36.48	41.15	39.86	33.73	36.75	35.94	38.82	40.47	38.57	41.44	45.91	48.51	50.57	57.8	57.44	47.72	52.97	52.03	56.23	58.68	56.24	61.37	67.57	-0.0502696	0.279192	0.73384	DOWN
ENSG00000039139	5	13690331	13944543	-	known	protein_coding	DNAH5	dynein axonemal heavy chain 5 [Source:HGNC Symbol;Acc:HGNC:2950]	ENST00000265104,ENST00000504001,ENST00000508040,ENST00000512443	3	5	10	5	7	7	4	3	5	4	4	3	0.04	0.12	0.2	0.12	0.14	0.11	0.06	0.1	0.08	0.07	0.18	0.06	0.06	0.16	0.28	0.18	0.19	0.16	0.08	0.15	0.12	0.1	0.27	0.09	0.20891	0.83	0.955633	UP
ENSG00000039319	5	80408013	80483379	+	known	protein_coding	ZFYVE16	zinc finger FYVE-type containing 16 [Source:HGNC Symbol;Acc:HGNC:20756]	ENST00000338008,ENST00000505560,ENST00000507548,ENST00000509558,ENST00000509562,ENST00000510158,ENST00000510995,ENST00000511050,ENST00000511829,ENST00000512442,ENST00000512558,ENST00000512907,ENST00000513789	1295	1279	1229	1075	1126	1536	1110	1064	1263	1026	1313	1332	12.5	11.69	12.58	13.76	11.79	15.09	13.1	14.04	13.49	18.73	16.54	17.81	17.12	16.2	17.67	19.83	16.67	21.75	18.96	20.33	19.56	27.31	24.49	26.21	-0.280133	8.70613e-06	0.000127337	DOWN
ENSG00000039523	16	67518418	67546788	+	known	protein_coding	RIPOR1	RHO family interacting cell polarization regulator 1 [Source:HGNC Symbol;Acc:HGNC:25836]	ENST00000042381,ENST00000379312,ENST00000422602,ENST00000428437,ENST00000540839,ENST00000561534,ENST00000562116,ENST00000562755,ENST00000564616,ENST00000565176,ENST00000565190,ENST00000565679,ENST00000566522,ENST00000566559,ENST00000566730,ENST00000566815,ENST00000566907,ENST00000566920,ENST00000568959,ENST00000569179,ENST00000569253,ENST00000569474,ENST00000569733	1440	1349	1257	978	1121	1316	1101	1021	1067	950	983	1053	21.74	20.03	22.58	19.56	19.11	18.66	22.76	25.84	21.5	20.76	17.97	18.37	29.77	27.76	31.72	28.19	27.04	26.9	32.95	37.42	31.18	30.27	26.61	27.04	-0.0898395	0.184471	0.569152	DOWN
ENSG00000039537	5	41142234	41261438	-	known	protein_coding	C6	complement C6 [Source:HGNC Symbol;Acc:HGNC:1339]	ENST00000263413,ENST00000337836,ENST00000417809,ENST00000433294,ENST00000461473,ENST00000473450,ENST00000475349,ENST00000511470	0	0	0	0	0	0	0	0	0	0	0	0	0	0	0	0	0	0	0	0	0	0	0	0	0	0	0	0	0	0	0	0	0	0	0	0	0	1	1	FLAT
ENSG00000039560	5	34656328	34832612	+	known	protein_coding	RAI14	retinoic acid induced 14 [Source:HGNC Symbol;Acc:HGNC:14873]	ENST00000265109,ENST00000428746,ENST00000502736,ENST00000503222,ENST00000503673,ENST00000504052,ENST00000505185,ENST00000506376,ENST00000507276,ENST00000507502,ENST00000507883,ENST00000508315,ENST00000508777,ENST00000509247,ENST00000510319,ENST00000510386,ENST00000511652,ENST00000512305,ENST00000512625,ENST00000512629,ENST00000513772,ENST00000513974,ENST00000514036,ENST00000514527,ENST00000514873…	2430	2275	2303	1745	1894	2271	1929	1754	2115	1629	2012	2017	23.74	23.31	24.54	23.65	23.42	22.91	25.79	28.11	27.82	25.11	28.27	26.64	32.51	32.32	34.47	34.08	33.13	33.03	37.34	40.71	40.35	36.62	41.87	39.2	-0.151338	0.00300129	0.0217682	DOWN
ENSG00000039600	5	157625679	157671480	-	known	protein_coding	SOX30	SRY-box transcription factor 30 [Source:HGNC Symbol;Acc:HGNC:30635]	ENST00000265007,ENST00000311371,ENST00000519442	5	6	3	4	0	6	1	4	3	5	3	5	0.15	0.14	0.1	0.12	0	0.18	0.04	0.14	0.09	0.19	0.08	0.11	0.2	0.19	0.14	0.17	0	0.26	0.06	0.21	0.13	0.28	0.11	0.16	0.333399	0.733415	0.955633	UP
ENSG00000039650	19	49859882	49878351	-	known	protein_coding	PNKP	polynucleotide kinase 3'-phosphatase [Source:HGNC Symbol;Acc:HGNC:9154]	ENST00000322344,ENST00000593706,ENST00000593946,ENST00000594661,ENST00000595081,ENST00000595792,ENST00000596014,ENST00000596624,ENST00000596726,ENST00000597965,ENST00000598020,ENST00000599454,ENST00000599543,ENST00000600573,ENST00000600910,ENST00000601816,ENST00000625216,ENST00000625299,ENST00000626274,ENST00000627232,ENST00000627317,ENST00000629088,ENST00000629179,ENST00000631020,ENST00000636214…	1767	1440	1397	1262	1467	1616	1097	973	1151	1053	1082	1198	96.55	66.52	66.78	91.1	90.29	75.17	74.7	71.13	71.74	78.71	75.08	69.09	132.24	92.21	93.79	131.29	127.71	108.34	108.14	103.02	104.04	114.77	111.19	101.68	0.0852134	0.206008	0.609564	UP
ENSG00000039987	19	12751702	12758458	+	known	protein_coding	BEST2	bestrophin 2 [Source:HGNC Symbol;Acc:HGNC:17107]	ENST00000042931,ENST00000549706,ENST00000552539,ENST00000553030	3	2	2	0	2	3	0	1	1	2	0	1	0.08	0.13	0.06	0	0.06	0.08	0	0.04	0.03	0.08	0	0.03	0.1	0.18	0.08	0	0.09	0.11	0	0.06	0.05	0.12	0	0.05	1.34771	0.427045	0.904261	UP
ENSG00000040199	16	71637835	71724701	-	known	protein_coding	PHLPP2	PH domain and leucine rich repeat protein phosphatase 2 [Source:HGNC Symbol;Acc:HGNC:29149]	ENST00000393524,ENST00000538126,ENST00000564884,ENST00000567016,ENST00000568004,ENST00000568954,ENST00000574977	617	598	555	532	590	774	554	497	575	451	596	644	3.6	3.71	3.98	4.01	4.51	4.28	4.25	4.46	4.31	4.07	4.48	4.63	4.94	5.15	5.59	5.77	6.38	6.17	6.15	6.45	6.24	5.94	6.63	6.82	-0.305654	0.000279118	0.0027602	DOWN
ENSG00000040275	5	169583636	169604778	+	known	protein_coding	SPDL1	spindle apparatus coiled-coil protein 1 [Source:HGNC Symbol;Acc:HGNC:26010]	ENST00000265295,ENST00000503209,ENST00000503871,ENST00000505977,ENST00000506574,ENST00000507232,ENST00000508247,ENST00000508837,ENST00000509785,ENST00000510751,ENST00000512028,ENST00000513795,ENST00000513941,ENST00000515224,ENST00000523518,ENST00000629457	2907	2639	2576	2166	2335	2866	2099	1875	2227	1735	1988	2231	74.72	66	68.07	77.3	66.8	73.35	73.99	67.39	68.52	69.89	68.48	72.56	102.34	91.49	95.61	111.39	94.49	105.71	107.11	97.6	99.36	101.9	101.41	106.79	-0.0377802	0.429352	0.906631	DOWN
ENSG00000040341	8	73420369	73747708	-	known	protein_coding	STAU2	staufen double-stranded RNA binding protein 2 [Source:HGNC Symbol;Acc:HGNC:11371]	ENST00000355780,ENST00000517542,ENST00000518502,ENST00000518767,ENST00000518981,ENST00000519818,ENST00000519961,ENST00000520872,ENST00000520945,ENST00000521210,ENST00000521293,ENST00000521419,ENST00000521447,ENST00000521451,ENST00000521727,ENST00000521736,ENST00000521845,ENST00000522061,ENST00000522509,ENST00000522695,ENST00000522818,ENST00000522962,ENST00000523160,ENST00000523533,ENST00000523558…	923	972	945	786	896	1067	898	790	951	777	925	915	21.01	22.75	23.94	22.26	23.08	25.8	26.43	23.92	27.1	27.88	26.57	24.72	28.77	31.54	33.63	32.07	32.65	37.19	38.26	34.65	39.29	40.65	39.34	36.39	-0.316989	1.08937e-05	0.000155468	DOWN
ENSG00000040487	1	19312326	19329300	+	known	protein_coding	SLC66A1	solute carrier family 66 member 1 [Source:HGNC Symbol;Acc:HGNC:26001]	ENST00000375153,ENST00000375155,ENST00000400548,ENST00000432465,ENST00000469076,ENST00000497827	804	847	686	581	724	775	491	427	507	432	406	446	23.58	27.58	23.07	24.28	26.49	23.74	18.92	18.84	18.81	19.74	16.43	17.04	32.3	38.23	32.41	34.99	37.47	34.22	27.38	27.28	27.28	28.78	24.34	25.07	0.285078	0.000908223	0.00774252	UP
ENSG00000040531	17	3636459	3661542	+	known	protein_coding	CTNS	cystinosin, lysosomal cystine transporter [Source:HGNC Symbol;Acc:HGNC:2518]	ENST00000046640,ENST00000381870,ENST00000399306,ENST00000452111,ENST00000467663,ENST00000488623,ENST00000495445,ENST00000574218,ENST00000574776,ENST00000576979,ENST00000673669,ENST00000673965	935	986	879	854	951	1136	536	479	593	514	545	595	21.22	20.52	22.62	24.91	25.4	25.64	15.32	15.84	15.88	18.75	17.56	16.79	29.06	28.44	31.78	35.89	35.93	36.96	22.18	22.94	23.03	27.34	26	24.71	0.375775	1.75316e-06	3.02791e-05	UP
ENSG00000040608	22	20241415	20283246	-	known	protein_coding	RTN4R	reticulon 4 receptor [Source:HGNC Symbol;Acc:HGNC:18601]	ENST00000043402,ENST00000416372,ENST00000425986,ENST00000463936,ENST00000469601,ENST00000474642	109	109	98	77	89	69	59	60	79	64	69	66	2.76	2.95	2.8	2.78	2.82	1.87	2	2.35	2.52	2.76	2.5	2.31	3.77	4.08	3.93	4.01	4	2.69	2.9	3.4	3.65	4.03	3.71	3.4	0.250679	0.245118	0.681221	UP
ENSG00000040633	17	7235029	7239722	-	known	protein_coding	PHF23	PHD finger protein 23 [Source:HGNC Symbol;Acc:HGNC:28428]	ENST00000320316,ENST00000454255,ENST00000570753,ENST00000570899,ENST00000571362,ENST00000572789,ENST00000573826,ENST00000574236,ENST00000574323,ENST00000574407,ENST00000574899,ENST00000576955,ENST00000613632	1373	1322	1234	1017	1093	1256	825	742	902	681	757	739	35.24	34.93	36.4	37.53	34.48	33.28	29.15	30.46	27.98	30.99	27.75	26.57	48.27	48.42	51.12	54.09	48.77	47.96	42.2	44.12	40.57	45.19	41.1	39.1	0.244172	0.000140504	0.00149972	UP
ENSG00000040731	5	24487100	24644978	-	known	protein_coding	CDH10	cadherin 10 [Source:HGNC Symbol;Acc:HGNC:1749]	ENST00000264463,ENST00000502921,ENST00000503958,ENST00000510477	58	60	54	29	34	48	34	33	39	30	31	27	1.03	1.2	0.83	0.54	0.63	0.65	0.6	0.79	0.98	0.97	0.71	0.51	1.41	1.67	1.16	0.78	0.89	0.93	0.87	1.15	1.43	1.41	1.05	0.76	0.271136	0.344571	0.815719	UP
ENSG00000040933	2	98444854	98594390	+	known	protein_coding	INPP4A	inositol polyphosphate-4-phosphatase type I A [Source:HGNC Symbol;Acc:HGNC:6074]	ENST00000074304,ENST00000409016,ENST00000409463,ENST00000409540,ENST00000409851,ENST00000463367,ENST00000467042,ENST00000468638,ENST00000498026,ENST00000523221	1467	1407	1312	1251	1358	1675	1239	1124	1228	1066	1245	1367	15.17	14.18	14.18	15.37	17.39	15.96	19.92	18.15	15.09	17.16	15.39	18.19	20.78	19.65	19.91	22.15	24.59	23.01	28.83	26.28	21.88	25.01	22.79	26.78	-0.209432	0.000675642	0.00599502	DOWN
ENSG00000041353	18	54717860	54895516	+	known	protein_coding	RAB27B	RAB27B, member RAS oncogene family [Source:HGNC Symbol;Acc:HGNC:9767]	ENST00000262094,ENST00000586570,ENST00000586594,ENST00000592334	11	11	15	11	12	16	8	9	9	8	11	13	0.07	0.08	0.22	0.21	0.38	0.29	0.29	0.09	0.07	0.15	0.11	0.68	0.09	0.11	0.31	0.31	0.53	0.42	0.42	0.12	0.1	0.22	0.16	1.01	0.0852683	0.886844	0.955633	UP
ENSG00000041357	15	78540405	78552417	+	known	protein_coding	PSMA4	proteasome 20S subunit alpha 4 [Source:HGNC Symbol;Acc:HGNC:9533]	ENST00000044462,ENST00000413382,ENST00000557929,ENST00000558094,ENST00000558281,ENST00000558341,ENST00000558635,ENST00000558639,ENST00000559082,ENST00000559146,ENST00000559154,ENST00000559365,ENST00000559437,ENST00000559906,ENST00000559934,ENST00000559948,ENST00000560033,ENST00000560099,ENST00000560217,ENST00000560737,ENST00000560842	5050	4978	4551	3442	3827	4603	3246	2909	3615	2681	3193	3301	288.93	301.9	294.16	278.41	270.81	266.48	257.09	258.78	268.31	242.87	259.47	244.63	395.73	418.49	413.17	401.21	383.07	384.06	372.17	374.8	389.07	354.12	384.26	360.04	0.15231	0.000127284	0.00136947	UP
ENSG00000041515	13	108596152	109208005	+	known	protein_coding	MYO16	myosin XVI [Source:HGNC Symbol;Acc:HGNC:29822]	ENST00000251041,ENST00000356711,ENST00000375857,ENST00000457511,ENST00000467639,ENST00000482793	0	0	0	0	0	0	0	1	0	0	0	0	0	0	0	0	0	0	0	0.02	0	0	0	0	0	0	0	0	0	0	0	0.03	0	0	0	0	-0.655388	0.733195	0.955633	DOWN
ENSG00000041802	3	194640791	194672463	-	known	protein_coding	LSG1	large 60S subunit nuclear export GTPase 1 [Source:HGNC Symbol;Acc:HGNC:25652]	ENST00000265245,ENST00000427461,ENST00000437613,ENST00000460584,ENST00000461343,ENST00000466391,ENST00000475763,ENST00000480853	896	989	863	777	862	1035	588	548	598	518	552	584	14.99	16.16	15.56	16.77	18.07	17.47	14.13	13.09	13.33	13.13	11.96	12.43	20.53	22.39	21.86	24.16	25.56	25.17	20.45	18.95	19.33	19.15	17.7	18.29	0.234798	0.00391456	0.0272312	UP
ENSG00000041880	3	51942345	51948867	+	known	protein_coding	PARP3	poly(ADP-ribose) polymerase family member 3 [Source:HGNC Symbol;Acc:HGNC:273]	ENST00000398755,ENST00000417220,ENST00000431474,ENST00000470601,ENST00000470749,ENST00000471971,ENST00000475782,ENST00000486510,ENST00000498510	798	756	698	495	571	668	559	447	597	450	474	549	23.51	21.76	22.9	20.4	20.45	19.35	19.16	17.77	21.18	17.56	17.51	20.57	32.21	30.17	32.17	29.4	28.93	27.89	27.73	25.73	30.71	25.6	25.93	30.27	0.0684167	0.415687	0.893815	UP
ENSG00000041982	9	115019575	115118257	-	known	protein_coding	TNC	tenascin C [Source:HGNC Symbol;Acc:HGNC:5318]	ENST00000341037,ENST00000350763,ENST00000423613,ENST00000460345,ENST00000473855,ENST00000476680,ENST00000481475,ENST00000498724,ENST00000534839,ENST00000535648,ENST00000537320,ENST00000542877,ENST00000544972,ENST00000635336	108	83	89	73	89	119	112	118	143	91	85	109	0.61	0.66	0.56	0.72	0.81	0.77	0.82	1.08	1.11	0.99	0.96	0.8	0.83	0.92	0.79	1.03	1.14	1.12	1.19	1.57	1.61	1.44	1.42	1.18	-0.842918	1.07578e-05	0.000153917	DOWN
ENSG00000041988	1	6624866	6635586	+	known	protein_coding	THAP3	THAP domain containing 3 [Source:HGNC Symbol;Acc:HGNC:20855]	ENST00000054650,ENST00000307896,ENST00000377627,ENST00000472925,ENST00000480647,ENST00000484669,ENST00000484676,ENST00000487819	532	540	484	374	477	527	418	302	389	343	355	324	21.56	22.17	22.5	22.08	23.03	21.11	22.31	17.81	19.37	21.59	19.57	16.84	29.53	30.73	31.6	31.81	32.57	30.42	32.3	25.79	28.09	31.47	28.98	24.79	0.0667394	0.52106	0.955633	UP
ENSG00000042062	20	50586108	50691542	-	known	protein_coding	RIPOR3	RIPOR family member 3 [Source:HGNC Symbol;Acc:HGNC:16168]	ENST00000045083,ENST00000327979,ENST00000462493,ENST00000462842,ENST00000482129,ENST00000488529	3	0	0	0	1	1	0	1	0	1	0	3	0.09	0	0	0	0.02	0.02	0	0.03	0	0.11	0	0.07	0.13	0	0	0	0.03	0.02	0	0.04	0	0.16	0	0.1	0.929575	0.714691	0.955633	UP
ENSG00000042088	14	89954939	90044764	+	known	protein_coding	TDP1	tyrosyl-DNA phosphodiesterase 1 [Source:HGNC Symbol;Acc:HGNC:18884]	ENST00000335725,ENST00000393452,ENST00000393454,ENST00000545686,ENST00000553527,ENST00000553569,ENST00000553617,ENST00000553989,ENST00000554180,ENST00000554976,ENST00000555178,ENST00000555565,ENST00000555880,ENST00000556063,ENST00000556498,ENST00000556867,ENST00000557782	760	751	673	650	667	837	560	449	601	483	505	544	15.85	17.74	14.47	19.86	19.87	18.89	16.7	16.28	16.62	15.95	15.25	15.09	21.71	24.59	20.32	28.61	28.11	27.23	24.18	23.58	24.1	23.26	22.58	22.21	0.0181394	0.842437	0.955633	UP
ENSG00000042286	10	70098223	70132934	-	known	protein_coding	AIFM2	apoptosis inducing factor mitochondria associated 2 [Source:HGNC Symbol;Acc:HGNC:21411]	ENST00000307864,ENST00000373248,ENST00000482166,ENST00000613322	222	234	204	137	178	196	138	107	126	104	105	135	3.33	3.51	3.29	2.74	3.3	2.97	2.72	2.32	2.3	2.4	2.11	2.72	4.56	4.87	4.63	3.95	4.67	4.28	3.94	3.36	3.34	3.51	3.13	4	0.405254	0.00891623	0.0545658	UP
ENSG00000042304	2	227610090	227648606	-	known	protein_coding	C2orf83	chromosome 2 open reading frame 83 [Source:HGNC Symbol;Acc:HGNC:25344]	ENST00000264387,ENST00000409066,ENST00000509872,ENST00000641422,ENST00000641887,ENST00000642055	0	0	1	0	0	0	0	0	0	0	0	0	0	0	0.05	0	0	0	0	0	0	0	0	0	0	0	0.07	0	0	0	0	0	0	0	0	0	-0.217914	0.89615	0.955633	DOWN
ENSG00000042317	14	88384924	88470350	+	known	protein_coding	AL049834.1	spermatogenesis associated 7 [Source:NCBI gene;Acc:55812]	ENST00000045347,ENST00000356583,ENST00000393545,ENST00000553303,ENST00000553626,ENST00000553885,ENST00000553908,ENST00000554102,ENST00000554168,ENST00000554802,ENST00000555356,ENST00000555401,ENST00000555515,ENST00000555534,ENST00000555715,ENST00000556406,ENST00000556553,ENST00000556666,ENST00000556870,ENST00000557248,ENST00000557567,ENST00000557724	213	241	206	223	207	284	148	122	152	175	207	210	6.05	6.87	5.71	7.71	6.42	6.84	5.19	5.02	4.84	7.23	7.2	6.72	8.28	9.52	8.02	11.11	9.08	9.86	7.51	7.26	7.01	10.54	10.66	9.89	0.222209	0.141362	0.476069	UP
ENSG00000042429	11	93784227	93814963	+	known	protein_coding	MED17	mediator complex subunit 17 [Source:HGNC Symbol;Acc:HGNC:2375]	ENST00000251871,ENST00000507258,ENST00000525026,ENST00000525613,ENST00000528786,ENST00000529626,ENST00000530819,ENST00000531920,ENST00000533133,ENST00000533359,ENST00000533367,ENST00000638270,ENST00000638294,ENST00000638487,ENST00000638518,ENST00000638790,ENST00000639189,ENST00000639457,ENST00000639523,ENST00000639596,ENST00000639724,ENST00000640027,ENST00000640077,ENST00000640411,ENST00000640451…	832	848	783	703	750	890	645	500	671	518	548	657	14.9	15.37	16.28	17.62	15.94	16.14	15.43	14.2	15.74	15.24	15.71	16.28	20.41	21.3	22.86	25.39	22.55	23.27	22.34	20.56	22.83	22.23	23.27	23.97	0.0198487	0.826055	0.955633	UP
ENSG00000042445	2	85341955	85354531	-	known	protein_coding	RETSAT	retinol saturase [Source:HGNC Symbol;Acc:HGNC:25991]	ENST00000295802,ENST00000409984,ENST00000429806,ENST00000438611,ENST00000449375,ENST00000482694,ENST00000490291	1818	1635	1462	1140	1416	1717	1328	1190	1438	1050	1137	1262	29.56	27.34	25.96	27.53	27.91	29.78	28.76	29.21	29.91	26.73	27.78	26.82	40.49	37.9	36.47	39.67	39.48	42.92	41.64	42.31	43.38	38.98	41.15	39.47	-0.116075	0.0510894	0.223882	DOWN
ENSG00000042493	2	85394753	85418432	-	known	protein_coding	CAPG	capping actin protein, gelsolin like [Source:HGNC Symbol;Acc:HGNC:1474]	ENST00000263867,ENST00000409275,ENST00000409670,ENST00000409724,ENST00000409921,ENST00000415012,ENST00000439385,ENST00000447219,ENST00000449030,ENST00000453973,ENST00000459793,ENST00000471064,ENST00000479651,ENST00000483659,ENST00000491267	581	470	413	222	318	339	390	317	344	235	283	281	33.96	28.2	27.15	15.42	23.37	20.4	31.13	32.93	26.61	21.5	22.51	20.64	46.51	39.1	38.13	22.22	33.06	29.4	45.06	47.7	38.58	31.35	33.33	30.38	0.0424065	0.691516	0.955633	UP
ENSG00000042753	19	46838136	46850992	-	known	protein_coding	AP2S1	adaptor related protein complex 2 subunit sigma 1 [Source:HGNC Symbol;Acc:HGNC:565]	ENST00000263270,ENST00000352203,ENST00000593442,ENST00000597020,ENST00000597421,ENST00000598027,ENST00000599990,ENST00000600964,ENST00000601498,ENST00000601649	2504	2577	2260	1372	1837	2071	1451	1296	1585	1149	1185	1149	161.38	182.77	162.57	120.35	143.78	143.14	132.55	122.65	127.79	119.6	106.44	96.04	221.03	253.35	228.34	173.44	203.38	206.3	191.88	177.64	185.31	174.38	157.63	141.35	0.335002	2.0537e-10	7.98935e-09	UP
ENSG00000042781	1	215622891	216423448	-	known	protein_coding	USH2A	usherin [Source:HGNC Symbol;Acc:HGNC:12601]	ENST00000307340,ENST00000366942,ENST00000463147,ENST00000481786,ENST00000674083	5	3	7	2	1	1	2	1	2	0	3	4	0.02	0.01	0.13	0.01	0.01	0	0.01	0.01	0.01	0	0.01	0.04	0.03	0.02	0.18	0.01	0.01	0	0.01	0.02	0.01	0	0.02	0.05	1.19842	0.299911	0.762668	UP
ENSG00000042813	7	49850421	50121329	-	known	protein_coding	ZPBP	zona pellucida binding protein [Source:HGNC Symbol;Acc:HGNC:15662]	ENST00000046087,ENST00000413331,ENST00000419417,ENST00000450231,ENST00000465922,ENST00000491129	0	0	0	0	0	0	0	0	0	0	0	0	0	0	0	0	0	0	0	0	0	0	0	0	0	0	0	0	0	0	0	0	0	0	0	0	0	1	1	FLAT
ENSG00000042832	8	132866958	133134903	+	known	protein_coding	TG	thyroglobulin [Source:HGNC Symbol;Acc:HGNC:11764]	ENST00000220616,ENST00000518058,ENST00000518097,ENST00000518108,ENST00000518505,ENST00000519178,ENST00000519294,ENST00000519543,ENST00000520089,ENST00000520197,ENST00000520769,ENST00000521107,ENST00000522523,ENST00000522691,ENST00000522797,ENST00000522809,ENST00000522996,ENST00000523756,ENST00000523901,ENST00000524151	0	0	0	0	1	2	0	0	0	0	0	1	0	0	0	0	0.2	0.07	0	0	0	0	0	0.02	0	0	0	0	0.28	0.1	0	0	0	0	0	0.03	0	1	1	FLAT
ENSG00000042980	8	24294069	24359014	+	known	protein_coding	ADAM28	ADAM metallopeptidase domain 28 [Source:HGNC Symbol;Acc:HGNC:206]	ENST00000265769,ENST00000437154,ENST00000518326,ENST00000518516,ENST00000518737,ENST00000520448,ENST00000520665,ENST00000521110,ENST00000521629,ENST00000523236,ENST00000523379,ENST00000523440	0	0	0	0	0	0	1	1	0	0	0	1	0	0	0	0	0	0	0.07	0.01	0	0	0	0.15	0	0	0	0	0	0	0.1	0.01	0	0	0	0.22	-1.56712	0.45753	0.929536	DOWN
ENSG00000043039	11	129375848	129452279	+	known	protein_coding	BARX2	BARX homeobox 2 [Source:HGNC Symbol;Acc:HGNC:956]	ENST00000281437,ENST00000605151	195	179	151	114	124	131	118	105	144	95	125	114	4.89	4.66	4.22	3.93	3.76	3.32	4	4	4.56	3.79	4.37	3.74	6.7	6.46	5.93	5.66	5.32	4.78	5.78	5.8	6.62	5.53	6.48	5.5	0.0915255	0.581498	0.955633	UP
ENSG00000043093	3	182938074	182985953	-	known	protein_coding	DCUN1D1	defective in cullin neddylation 1 domain containing 1 [Source:HGNC Symbol;Acc:HGNC:18184]	ENST00000292782,ENST00000460412,ENST00000466812,ENST00000469954,ENST00000487822,ENST00000492563,ENST00000497606,ENST00000632685	463	498	462	398	417	483	379	329	393	364	430	478	6.95	6.52	8.9	6.75	6.29	7.38	6.04	6.12	6.62	8.17	6.36	6.87	9.52	9.04	12.5	9.73	8.9	10.64	8.75	8.86	9.6	11.91	9.42	10.11	-0.0538473	0.584228	0.955633	DOWN
ENSG00000043143	5	134524312	134583230	+	known	protein_coding	JADE2	jade family PHD finger 2 [Source:HGNC Symbol;Acc:HGNC:22984]	ENST00000282605,ENST00000361895,ENST00000395003,ENST00000402835,ENST00000430087,ENST00000431355,ENST00000453515,ENST00000470876,ENST00000512386,ENST00000515554,ENST00000612830	303	286	270	189	220	285	168	154	204	158	149	175	5.7	4.76	4.39	3.45	4.71	4.4	4.97	3.39	3.74	6.51	4.19	4.43	7.8	6.59	6.16	4.97	6.67	6.34	7.2	4.91	5.42	9.49	6.2	6.51	0.284831	0.0322029	0.157224	UP
ENSG00000043355	13	99981784	99986765	+	known	protein_coding	ZIC2	Zic family member 2 [Source:HGNC Symbol;Acc:HGNC:12873]	ENST00000376335,ENST00000468291,ENST00000477213,ENST00000481565,ENST00000490085	2010	1934	1854	1334	1582	1853	1578	1448	1538	1094	1241	1322	38.73	38.98	39.25	34.08	36.66	34.93	40.83	40.39	39.8	30.77	31.22	30.7	53.05	54.03	55.12	49.11	51.85	50.35	59.1	58.5	57.71	44.87	46.23	45.18	-0.0857161	0.145643	0.485973	DOWN
ENSG00000043462	5	170246233	170297818	-	known	protein_coding	LCP2	lymphocyte cytosolic protein 2 [Source:HGNC Symbol;Acc:HGNC:6529]	ENST00000046794,ENST00000519149,ENST00000519594,ENST00000520322,ENST00000520344,ENST00000521416,ENST00000522760,ENST00000522823,ENST00000523369,ENST00000628092	0	1	2	0	1	0	0	0	1	1	0	0	0	0.03	0.05	0	0.04	0	0	0	0.04	0.02	0	0	0	0.04	0.07	0	0.05	0	0	0	0.06	0.02	0	0	1.33323	0.666361	0.955633	UP
ENSG00000043514	1	39838110	39883511	-	known	protein_coding	TRIT1	tRNA isopentenyltransferase 1 [Source:HGNC Symbol;Acc:HGNC:20286]	ENST00000316891,ENST00000372818,ENST00000441669,ENST00000462243,ENST00000462797,ENST00000465417,ENST00000467774,ENST00000469476,ENST00000486825,ENST00000489945,ENST00000491865,ENST00000492612,ENST00000495175,ENST00000537440,ENST00000541099,ENST00000648678	844	824	769	670	731	944	508	440	608	515	579	636	26.45	26.96	26.24	29.34	26.77	30.08	21	21.33	24.13	25.86	24.7	23.33	36.23	37.37	36.86	42.28	37.86	43.36	30.4	30.89	34.99	37.71	36.57	34.33	0.22717	0.00668594	0.0427897	UP
ENSG00000043591	10	114043866	114046904	+	known	protein_coding	ADRB1	adrenoceptor beta 1 [Source:HGNC Symbol;Acc:HGNC:285]	ENST00000369295	6	7	5	5	7	16	5	8	6	9	5	4	0.09	0.11	0.08	0.1	0.13	0.24	0.1	0.18	0.11	0.22	0.1	0.08	0.12	0.15	0.12	0.15	0.18	0.35	0.15	0.26	0.17	0.31	0.16	0.12	-0.534128	0.4964	0.949944	DOWN
ENSG00000044012	1	42153410	42155820	+	known	protein_coding	GUCA2B	guanylate cyclase activator 2B [Source:HGNC Symbol;Acc:HGNC:4683]	ENST00000372581	0	0	0	0	0	0	0	0	0	0	0	0	0	0	0	0	0	0	0	0	0	0	0	0	0	0	0	0	0	0	0	0	0	0	0	0	0	1	1	FLAT
ENSG00000044090	6	43037617	43053945	-	known	protein_coding	CUL7	cullin 7 [Source:HGNC Symbol;Acc:HGNC:21024]	ENST00000265348,ENST00000478630,ENST00000535468,ENST00000673725,ENST00000673753,ENST00000674100,ENST00000674112,ENST00000674134	1639	1475	1408	979	1141	1395	1498	1286	1381	979	1164	1183	14.5	13.1	13.81	11.31	11.67	12.04	17.69	16.92	14.68	12.98	14.09	13.09	19.86	18.16	19.4	16.29	16.51	17.35	25.6	24.5	21.29	18.92	20.87	19.26	-0.312984	1.18961e-06	2.14001e-05	DOWN
ENSG00000044115	5	138610967	138935034	+	known	protein_coding	CTNNA1	catenin alpha 1 [Source:HGNC Symbol;Acc:HGNC:2509]	ENST00000302763,ENST00000517533,ENST00000517534,ENST00000517656,ENST00000517904,ENST00000517980,ENST00000518263,ENST00000518381,ENST00000518585,ENST00000518825,ENST00000518910,ENST00000518919,ENST00000519113,ENST00000519116,ENST00000519309,ENST00000519489,ENST00000519634,ENST00000519768,ENST00000520158,ENST00000520260,ENST00000520339,ENST00000520400,ENST00000520520,ENST00000520522,ENST00000520865…	4710	4274	4195	3166	3712	4533	3673	3136	3886	2877	3340	3438	63.92	58.39	68.48	56.64	62.48	61.31	66.65	64.56	64.82	61.08	66.37	59.19	87.55	80.94	96.18	81.62	88.37	88.36	96.49	93.5	93.99	89.05	98.29	87.11	-0.12354	0.00258556	0.0190862	DOWN
ENSG00000044446	X	18892298	18984114	-	known	protein_coding	PHKA2	phosphorylase kinase regulatory subunit alpha 2 [Source:HGNC Symbol;Acc:HGNC:8926]	ENST00000379942,ENST00000464455,ENST00000469485,ENST00000469645,ENST00000473597,ENST00000473739,ENST00000481718,ENST00000486231	1483	1512	1325	1211	1419	1729	1198	1077	1222	985	1126	1236	24.2	23.55	21.06	28.39	24.63	25.95	25.59	25.69	23.07	23.08	22.34	23.72	33.15	32.65	29.57	40.91	34.83	37.4	37.04	37.2	33.46	33.65	33.08	34.91	-0.1244	0.0424093	0.194474	DOWN
ENSG00000044459	9	17134982	17503923	+	known	protein_coding	CNTLN	centlein [Source:HGNC Symbol;Acc:HGNC:23432]	ENST00000380641,ENST00000380647,ENST00000461247,ENST00000484374	561	569	578	466	473	595	516	426	518	429	510	557	5.2	5.58	6.05	6.08	5.36	5.51	6.24	5.91	5.92	6.35	6.57	6.58	7.12	7.73	8.5	8.77	7.59	7.94	9.04	8.56	8.59	9.26	9.74	9.68	-0.195187	0.0316184	0.155035	DOWN
ENSG00000044524	3	89107621	89482134	+	known	protein_coding	EPHA3	EPH receptor A3 [Source:HGNC Symbol;Acc:HGNC:3387]	ENST00000336596,ENST00000452448,ENST00000494014	652	618	674	520	550	766	549	467	583	473	568	574	5.32	5.36	6.17	5.57	5.19	6.36	6.01	5.75	5.73	5.85	6.23	5.88	7.28	7.43	8.67	8.02	7.35	9.17	8.69	8.33	8.31	8.53	9.22	8.66	-0.13837	0.115806	0.412663	DOWN
ENSG00000044574	9	125234853	125241343	-	known	protein_coding	HSPA5	heat shock protein family A (Hsp70) member 5 [Source:HGNC Symbol;Acc:HGNC:5238]	ENST00000324460	10781	8466	8272	6344	8364	10089	8778	7853	9569	7130	8797	9262	123.36	100.66	105.53	99.73	115.77	116.51	135.4	136.37	138.34	129.83	140.5	138.62	168.96	139.53	148.23	143.72	163.76	167.92	196	197.5	200.61	189.3	208.06	204.02	-0.358924	5.736e-05	0.000678684	DOWN
ENSG00000046604	18	31498177	31549008	+	known	protein_coding	DSG2	desmoglein 2 [Source:HGNC Symbol;Acc:HGNC:3049]	ENST00000261590,ENST00000585206	9734	9280	8975	7358	7778	9888	8192	7337	8895	6554	7541	8318	75.66	74.87	77.73	78.57	72.9	77.17	85.81	86.55	87.07	81.01	81.89	84.78	103.62	103.78	109.18	113.22	103.12	111.22	124.22	125.35	126.26	118.12	121.27	124.77	-0.228781	1.86753e-12	1.0202e-10	DOWN
ENSG00000046647	X	14008279	14029893	-	known	protein_coding	GEMIN8	gem nuclear organelle associated protein 8 [Source:HGNC Symbol;Acc:HGNC:26044]	ENST00000332885,ENST00000380523,ENST00000398355,ENST00000460203,ENST00000477386	266	266	231	192	254	304	182	180	189	172	169	166	13.31	14.52	12.06	13.37	14.67	15.32	11.84	13.25	11.98	13.28	11.25	10.01	18.23	20.13	16.94	19.27	20.76	22.09	17.14	19.18	17.38	19.37	16.66	14.73	0.0354682	0.775516	0.955633	UP
ENSG00000046651	X	13734745	13769357	+	known	protein_coding	OFD1	OFD1 centriole and centriolar satellite protein [Source:HGNC Symbol;Acc:HGNC:2567]	ENST00000340096,ENST00000380550,ENST00000380567,ENST00000398395,ENST00000464463,ENST00000466534,ENST00000474705,ENST00000485052,ENST00000490265	1304	1239	1226	1110	1289	1495	1094	1016	1155	1083	1262	1412	21.21	20.54	22.01	23.53	25.78	24.49	23.44	26.35	22.14	26.84	28.41	30.83	29.05	28.47	30.92	33.92	36.47	35.3	33.93	38.16	32.11	39.14	42.07	45.37	-0.220618	0.000477065	0.00442075	DOWN
ENSG00000046653	X	13770939	13938638	-	known	protein_coding	GPM6B	glycoprotein M6B [Source:HGNC Symbol;Acc:HGNC:4461]	ENST00000316715,ENST00000355135,ENST00000356942,ENST00000398361,ENST00000454189,ENST00000468080,ENST00000472735,ENST00000475307,ENST00000493085,ENST00000493677,ENST00000495211	457	429	389	345	382	470	347	307	372	323	368	413	6.34	6.27	5.57	5.82	6.35	6.89	7.22	5.69	6.96	6.55	6.64	7.01	8.68	8.69	7.83	8.38	8.99	9.93	10.45	8.23	10.09	9.55	9.84	10.32	-0.114063	0.261036	0.707616	DOWN
ENSG00000046774	X	142202342	142205290	-	known	protein_coding	MAGEC2	MAGE family member C2 [Source:HGNC Symbol;Acc:HGNC:13574]	ENST00000247452	2	2	3	4	2	1	1	0	5	0	0	3	0.05	0.05	0.08	0.13	0.06	0.02	0.03	0	0.15	0	0	0.09	0.07	0.07	0.11	0.19	0.08	0.03	0.05	0	0.22	0	0	0.14	-0.0858684	0.926258	0.967646	DOWN
ENSG00000046889	8	67952046	68237032	+	known	protein_coding	PREX2	phosphatidylinositol-3,4,5-trisphosphate dependent Rac exchange factor 2 [Source:HGNC Symbol;Acc:HGNC:22950]	ENST00000288368,ENST00000517617,ENST00000520235,ENST00000522247,ENST00000529398	98	120	94	96	90	115	83	75	96	77	91	104	1.26	1.18	0.94	1.27	1.08	0.54	0.61	0.84	0.58	0.73	0.75	0.9	1.73	1.63	1.32	1.83	1.53	0.78	0.88	1.22	0.85	1.07	1.11	1.32	-0.126577	0.532939	0.955633	DOWN
ENSG00000047056	10	1049538	1132384	+	known	protein_coding	WDR37	WD repeat domain 37 [Source:HGNC Symbol;Acc:HGNC:31406]	ENST00000263150,ENST00000358220,ENST00000381329,ENST00000436154,ENST00000482165,ENST00000620998,ENST00000650072	535	469	431	372	427	514	413	348	416	359	356	418	5.88	4.84	5.13	5.03	5.14	5.19	5.47	5.24	5.02	5.98	4.96	5.43	8.06	6.71	7.2	7.24	7.27	7.47	7.91	7.59	7.27	8.73	7.34	7.99	-0.143049	0.145741	0.486143	DOWN
ENSG00000047188	5	113513694	113595285	+	known	protein_coding	YTHDC2	YTH domain containing 2 [Source:HGNC Symbol;Acc:HGNC:24721]	ENST00000161863,ENST00000503857,ENST00000506333,ENST00000507567,ENST00000512600,ENST00000514720,ENST00000515883	2435	2467	2323	2181	2255	2911	2110	1835	2248	1946	2199	2454	20.85	21.27	20.14	23.36	21.94	22.68	24.15	22.31	22.03	25.97	25.04	26.41	28.56	29.49	28.29	33.67	31.03	32.69	34.95	32.31	31.94	37.86	37.09	38.87	-0.201599	3.49047e-05	0.000437241	DOWN
ENSG00000047230	X	16587999	16712936	-	known	protein_coding	CTPS2	CTP synthase 2 [Source:HGNC Symbol;Acc:HGNC:2520]	ENST00000359276,ENST00000380241,ENST00000443824,ENST00000455276,ENST00000483053	919	925	871	797	881	1120	743	630	824	736	828	851	10.96	11.81	11.71	13.67	13.43	14.06	12.02	11.56	13.31	14.18	14.09	13.38	15.01	16.37	16.45	19.7	19	20.27	17.4	16.74	19.3	20.68	20.86	19.69	-0.115813	0.10913	0.395808	DOWN
ENSG00000047249	8	53715543	53843558	-	known	protein_coding	ATP6V1H	ATPase H+ transporting V1 subunit H [Source:HGNC Symbol;Acc:HGNC:18303]	ENST00000355221,ENST00000359530,ENST00000396774,ENST00000518072,ENST00000519588,ENST00000519922,ENST00000520188,ENST00000521275,ENST00000521335,ENST00000521377,ENST00000521707,ENST00000521900,ENST00000522159,ENST00000522849,ENST00000523343,ENST00000523426,ENST00000523899,ENST00000524164,ENST00000524234	1080	1014	942	634	813	1021	727	583	795	520	647	645	24.94	25.22	24.58	21.37	23.24	24.4	22.59	21.65	23.65	19.28	20.12	18.82	34.15	34.96	34.52	30.8	32.87	35.17	32.69	31.35	34.3	28.12	29.8	27.7	0.107117	0.152314	0.501201	UP
ENSG00000047315	4	56977722	57031158	+	known	protein_coding	POLR2B	RNA polymerase II subunit B [Source:HGNC Symbol;Acc:HGNC:9188]	ENST00000314595,ENST00000381227,ENST00000431623,ENST00000433463,ENST00000441246,ENST00000450656,ENST00000464918,ENST00000478188,ENST00000484821,ENST00000495311,ENST00000497845,ENST00000510355,ENST00000639658	3645	3755	3342	2861	3207	3991	3094	2798	3436	2338	2745	3027	59.01	58.73	53.64	55.32	61.38	60.03	61.48	67.23	63.03	55.65	55.2	60.68	80.82	81.41	75.34	79.72	86.82	86.51	88.99	97.37	91.4	81.14	81.75	89.31	-0.221803	4.42029e-07	8.82901e-06	DOWN
ENSG00000047346	15	52581317	52709817	-	known	protein_coding	FAM214A	family with sequence similarity 214 member A [Source:HGNC Symbol;Acc:HGNC:25609]	ENST00000261844,ENST00000399202,ENST00000534964,ENST00000546305,ENST00000561490,ENST00000561543,ENST00000562135,ENST00000562351,ENST00000566768,ENST00000566948,ENST00000568637,ENST00000568668,ENST00000568863,ENST00000568871,ENST00000570204,ENST00000619572	263	350	294	287	313	435	249	269	283	282	286	307	3.96	5.71	4.72	6.27	6.06	7.26	5.33	6.8	6.51	7.72	6.63	7.41	5.43	7.91	6.64	9.04	8.57	10.46	7.72	9.84	9.44	11.25	9.82	10.91	-0.250068	0.0676017	0.276636	DOWN
ENSG00000047365	4	35948221	36244514	-	known	protein_coding	ARAP2	ArfGAP with RhoGAP domain, ankyrin repeat and PH domain 2 [Source:HGNC Symbol;Acc:HGNC:16924]	ENST00000303965,ENST00000503225,ENST00000503904,ENST00000505837,ENST00000506189,ENST00000508066,ENST00000511416,ENST00000512804,ENST00000513032,ENST00000618163	205	181	187	159	163	207	156	147	156	130	166	192	1.39	1.81	1.51	1.56	2.04	1.38	1.22	2.4	1.85	3.4	1.54	1.46	1.9	2.51	2.12	2.24	2.88	1.99	1.77	3.47	2.68	4.95	2.28	2.15	-0.11118	0.469354	0.934638	DOWN
ENSG00000047410	1	186311652	186375693	-	known	protein_coding	TPR	translocated promoter region, nuclear basket protein [Source:HGNC Symbol;Acc:HGNC:12017]	ENST00000367478,ENST00000451586,ENST00000467810,ENST00000469463,ENST00000474852,ENST00000481347,ENST00000491783,ENST00000492973,ENST00000613151	10327	9888	10182	9570	9461	12489	9950	8848	10364	8422	10138	10656	64.07	57.31	67.69	72.42	71.84	79.56	70.51	79.67	73.9	70.21	75.71	72.33	87.75	79.45	95.08	104.36	101.62	114.66	102.07	115.38	107.16	102.37	112.12	106.45	-0.364864	1.03757e-19	2.06368e-17	DOWN
ENSG00000047457	3	149162410	149221829	-	known	protein_coding	CP	ceruloplasmin [Source:HGNC Symbol;Acc:HGNC:2295]	ENST00000264613,ENST00000455472,ENST00000460674,ENST00000462336,ENST00000463556,ENST00000471356,ENST00000473296,ENST00000474204,ENST00000479771,ENST00000481169,ENST00000489736,ENST00000490639,ENST00000494544,ENST00000497797,ENST00000497902	0	0	0	0	1	0	0	0	0	0	1	0	0	0	0	0	0.02	0	0	0	0	0	0.03	0	0	0	0	0	0.04	0	0	0	0	0	0.04	0	0	1	1	FLAT
ENSG00000047578	16	27550133	27780369	+	known	protein_coding	KIAA0556	KIAA0556 [Source:HGNC Symbol;Acc:HGNC:29068]	ENST00000261588,ENST00000562207,ENST00000564749,ENST00000565672,ENST00000566023,ENST00000567894,ENST00000568258,ENST00000568622,ENST00000573850,ENST00000618117	552	539	477	475	493	610	444	395	475	363	427	453	7.98	9.63	8.64	9.49	9.09	8.97	7.75	6.1	8.99	7.47	7.92	8.33	10.93	13.36	12.13	13.68	12.86	12.92	11.21	8.83	13.04	10.89	11.73	12.26	-0.172658	0.0583013	0.247705	DOWN
ENSG00000047579	6	15522801	15663058	-	known	protein_coding	DTNBP1	dystrobrevin binding protein 1 [Source:HGNC Symbol;Acc:HGNC:17328]	ENST00000338950,ENST00000344537,ENST00000355917,ENST00000462989,ENST00000506844,ENST00000509674,ENST00000510395,ENST00000511762,ENST00000513680,ENST00000514651,ENST00000515875,ENST00000622898	1166	1165	1012	884	1004	1257	708	574	730	719	724	817	41.83	47.59	41.36	45.04	44.61	49.42	36.84	32.52	35.98	42.24	35.96	38.17	57.29	65.97	58.09	64.91	63.1	71.22	53.34	47.09	52.17	61.59	53.26	56.18	0.307966	2.04788e-05	0.000274245	UP
ENSG00000047597	X	37685791	37732130	+	known	protein_coding	XK	X-linked Kx blood group [Source:HGNC Symbol;Acc:HGNC:12811]	ENST00000378616	206	184	166	175	193	207	108	96	112	113	139	168	1.76	1.63	1.58	2.06	2	1.79	1.24	1.25	1.21	1.54	1.66	1.88	2.41	2.27	2.22	2.96	2.82	2.57	1.8	1.8	1.75	2.24	2.46	2.77	0.384652	0.0196948	0.105249	UP
ENSG00000047617	12	5531869	5946232	-	known	protein_coding	ANO2	anoctamin 2 [Source:HGNC Symbol;Acc:HGNC:1183]	ENST00000327087,ENST00000356134,ENST00000536751,ENST00000538154,ENST00000540543,ENST00000541487,ENST00000541874,ENST00000542326,ENST00000544988,ENST00000545860,ENST00000546188,ENST00000612575,ENST00000650848	6	5	1	5	5	1	2	5	4	2	5	2	0.21	0.3	0.01	0.4	0.15	0.01	0.03	0.12	0.25	0.15	0.17	0.07	0.29	0.42	0.02	0.58	0.21	0.02	0.05	0.18	0.37	0.22	0.25	0.1	-0.363416	0.737536	0.955633	DOWN
ENSG00000047621	12	4487735	4538508	-	known	protein_coding	C12orf4	chromosome 12 open reading frame 4 [Source:HGNC Symbol;Acc:HGNC:1184]	ENST00000261250,ENST00000509318,ENST00000535030,ENST00000535887,ENST00000541014,ENST00000542080,ENST00000544258,ENST00000544697,ENST00000545746	975	1007	1015	874	927	1158	675	576	707	698	707	898	16.3	15.86	19.53	18.71	16.21	17.67	14.31	14.02	14.04	15.45	14.57	17.53	22.32	21.98	27.44	26.96	22.93	25.46	20.72	20.31	20.36	22.52	21.58	25.8	0.192914	0.0137913	0.078419	UP
ENSG00000047634	X	17737449	17754988	+	known	protein_coding	SCML1	Scm polycomb group protein like 1 [Source:HGNC Symbol;Acc:HGNC:10580]	ENST00000380041,ENST00000380043,ENST00000380045,ENST00000398080,ENST00000419185,ENST00000427362,ENST00000487842	2247	2198	2267	1960	1980	2767	2201	2039	2305	1716	1989	2283	36.13	36.51	40.05	41.3	37	43.38	47.39	49.29	46.68	43.21	43.36	45.7	49.48	50.61	56.25	59.51	52.34	62.52	68.61	71.38	67.69	63	64.21	67.26	-0.389605	2.07093e-12	1.12048e-10	DOWN
ENSG00000047644	X	10015562	10144478	+	known	protein_coding	WWC3	WWC family member 3 [Source:HGNC Symbol;Acc:HGNC:29237]	ENST00000380861,ENST00000466248	6	4	3	11	5	7	2	10	3	4	5	7	0.04	0.29	0.02	0.8	0.35	0.57	0.19	0.1	0.02	0.04	0.05	0.23	0.05	0.41	0.03	1.15	0.49	0.82	0.28	0.14	0.04	0.06	0.07	0.33	-0.729947	0.455025	0.929536	DOWN
ENSG00000047648	X	11117651	11665920	-	known	protein_coding	ARHGAP6	Rho GTPase activating protein 6 [Source:HGNC Symbol;Acc:HGNC:676]	ENST00000303025,ENST00000337414,ENST00000380717,ENST00000380718,ENST00000380736,ENST00000489330,ENST00000491514,ENST00000495242,ENST00000657361	0	0	0	1	0	0	2	0	2	0	0	0	0	0	0	0.02	0	0	0.06	0	0.03	0	0	0	0	0	0	0.02	0	0	0.08	0	0.04	0	0	0	-2.42767	0.195324	0.58817	DOWN
ENSG00000047662	4	17629306	17781621	-	known	protein_coding	FAM184B	family with sequence similarity 184 member B [Source:HGNC Symbol;Acc:HGNC:29235]	ENST00000265018	20	23	12	8	16	13	8	4	4	4	12	6	0.13	0.16	0.09	0.07	0.13	0.09	0.07	0.04	0.03	0.04	0.11	0.05	0.18	0.22	0.12	0.1	0.18	0.12	0.1	0.06	0.05	0.06	0.16	0.08	1.34372	0.0336778	0.162453	UP
ENSG00000047849	3	47850690	48089272	-	known	protein_coding	MAP4	microtubule associated protein 4 [Source:HGNC Symbol;Acc:HGNC:6862]	ENST00000335271,ENST00000360240,ENST00000383736,ENST00000395734,ENST00000420772,ENST00000423088,ENST00000426837,ENST00000429422,ENST00000434267,ENST00000439356,ENST00000462206,ENST00000468075,ENST00000477765,ENST00000482752,ENST00000497735,ENST00000633710	6378	5891	5784	5225	5733	6966	5694	4764	5801	5179	5881	5985	60.21	56.12	61.4	63.42	65.17	62.36	69.86	65.79	66.8	75.95	73.71	72.75	82.47	77.8	86.24	91.39	92.18	89.88	101.13	95.28	96.86	110.74	109.16	107.08	-0.273924	8.56543e-13	4.93085e-11	DOWN
ENSG00000047932	6	117560269	117602542	-	known	protein_coding	GOPC	golgi associated PDZ and coiled-coil motif containing [Source:HGNC Symbol;Acc:HGNC:17643]	ENST00000052569,ENST00000368498,ENST00000535237	2402	2367	2303	2031	2184	2648	1907	1794	2205	1752	2120	2190	23.29	23.84	24.9	27.07	25.61	25.9	24.91	26.39	27.02	27.03	28.68	27.78	31.9	33.05	34.97	39.01	36.23	37.33	36.07	38.22	39.18	39.41	42.48	40.88	-0.164244	0.00162924	0.0128784	DOWN
ENSG00000047936	6	117288300	117425855	-	known	protein_coding	ROS1	ROS proto-oncogene 1, receptor tyrosine kinase [Source:HGNC Symbol;Acc:HGNC:10261]	ENST00000368507,ENST00000368508,ENST00000403284	4	0	2	1	2	1	4	0	5	3	1	3	0.02	0	0.01	0.01	0.01	0.01	0.03	0	0.04	0.03	0.01	0.02	0.03	0	0.02	0.01	0.02	0.01	0.05	0	0.05	0.04	0.01	0.03	-0.951146	0.478972	0.941794	DOWN
ENSG00000048028	11	113797874	113875570	-	known	protein_coding	USP28	ubiquitin specific peptidase 28 [Source:HGNC Symbol;Acc:HGNC:12625]	ENST00000003302,ENST00000535607,ENST00000537490,ENST00000537642,ENST00000537706,ENST00000538224,ENST00000538475,ENST00000540438,ENST00000540925,ENST00000542033,ENST00000544272,ENST00000544750,ENST00000544967,ENST00000545540,ENST00000545608	2263	2055	2077	1630	1708	2368	1981	1590	2042	1477	1741	1789	45.69	45.43	47.35	48.71	42.53	51.06	57.91	51.83	57.84	56.11	60.32	54.89	62.58	62.97	66.5	70.2	60.16	73.59	83.83	75.07	83.87	81.82	89.33	80.79	-0.233838	1.71512e-05	0.000233784	DOWN
ENSG00000048052	7	18086949	19002416	+	known	protein_coding	HDAC9	histone deacetylase 9 [Source:HGNC Symbol;Acc:HGNC:14065]	ENST00000401921,ENST00000405010,ENST00000406072,ENST00000406451,ENST00000411993,ENST00000413380,ENST00000413509,ENST00000417496,ENST00000425071,ENST00000428307,ENST00000430454,ENST00000432645,ENST00000433709,ENST00000441542,ENST00000441986,ENST00000446646,ENST00000455069,ENST00000456174,ENST00000461159,ENST00000461409,ENST00000471887,ENST00000474742,ENST00000476135,ENST00000483142,ENST00000490851…	60	63	60	32	50	74	59	43	53	61	56	62	0.73	0.71	0.88	0.86	1	0.97	0.97	1.01	1.19	1.76	1.62	1.1	1	0.99	1.24	1.23	1.42	1.4	1.41	1.47	1.72	2.57	2.4	1.62	-0.181427	0.47921	0.941877	DOWN
ENSG00000048140	5	176647387	176659054	+	known	protein_coding	TSPAN17	tetraspanin 17 [Source:HGNC Symbol;Acc:HGNC:13594]	ENST00000298564,ENST00000310032,ENST00000503030,ENST00000503045,ENST00000504168,ENST00000507471,ENST00000508164,ENST00000514705,ENST00000515708	1543	1568	1421	1037	1312	1560	1041	929	1056	869	981	1001	32.07	33.82	30.98	29.29	32.33	31.31	26.7	28.97	26.15	27.33	27.25	24.37	43.92	46.87	43.52	42.2	45.73	45.12	38.65	41.96	37.92	39.85	40.35	35.87	0.154458	0.0117053	0.0685026	UP
ENSG00000048162	5	176383938	176388975	-	known	protein_coding	NOP16	NOP16 nucleolar protein [Source:HGNC Symbol;Acc:HGNC:26934]	ENST00000502577,ENST00000502663,ENST00000503849,ENST00000504821,ENST00000509257,ENST00000510608,ENST00000614830,ENST00000616685,ENST00000618911,ENST00000619979,ENST00000621444	1176	1078	935	767	969	1050	630	534	699	549	568	613	54.22	52.8	49.14	48.96	57.12	49.05	38.78	38.85	40.7	40.33	36.08	36.05	74.26	73.19	69.03	70.56	80.79	70.68	56.14	56.26	59.02	58.81	53.44	53.06	0.349599	4.77764e-06	7.43442e-05	UP
ENSG00000048342	4	15469865	15601557	+	known	protein_coding	CC2D2A	coiled-coil and C2 domain containing 2A [Source:HGNC Symbol;Acc:HGNC:29253]	ENST00000389652,ENST00000424120,ENST00000438599,ENST00000503292,ENST00000503658,ENST00000506643,ENST00000507954,ENST00000510220,ENST00000511544,ENST00000512202,ENST00000512702,ENST00000513035,ENST00000513811,ENST00000514039,ENST00000514450,ENST00000515124,ENST00000634028,ENST00000650860,ENST00000651385,ENST00000652443	309	292	279	208	243	323	187	182	210	180	183	204	9.52	8.75	8.79	9.35	9.18	9.56	6.75	6.59	7.71	9.34	7.58	7.79	13.04	12.13	12.34	13.47	12.98	13.77	9.78	9.55	11.17	13.61	11.23	11.46	0.175232	0.166814	0.532352	UP
ENSG00000048392	8	102204502	102238961	-	known	protein_coding	RRM2B	ribonucleotide reductase regulatory TP53 inducible subunit M2B [Source:HGNC Symbol;Acc:HGNC:17296]	ENST00000251810,ENST00000395910,ENST00000395912,ENST00000517517,ENST00000519125,ENST00000519317,ENST00000519962,ENST00000522368,ENST00000522394,ENST00000523957,ENST00000621845	1135	1163	1193	849	866	1171	1270	1080	1308	930	1122	1192	13.81	12.71	14.37	12.26	10.85	12.23	17.56	16.32	17.4	15.57	16.06	18.77	18.91	17.62	20.18	17.67	15.35	17.63	25.43	23.64	25.24	22.7	23.79	27.63	-0.488814	5.59296e-13	3.37525e-11	DOWN
ENSG00000048405	7	127346790	127431924	-	known	protein_coding	ZNF800	zinc finger protein 800 [Source:HGNC Symbol;Acc:HGNC:27267]	ENST00000265827,ENST00000393312,ENST00000393313,ENST00000434602,ENST00000436992,ENST00000439506,ENST00000485577,ENST00000619291	285	275	289	272	315	392	221	221	255	209	264	269	4.72	3.85	4.62	5.31	6.08	5.56	4.44	6.23	6.09	5.19	5.37	5.61	6.47	5.33	6.49	7.65	8.6	8.02	6.42	9.02	8.83	7.57	7.95	8.26	-0.140974	0.264204	0.711948	DOWN
ENSG00000048462	16	11965210	11968068	+	known	protein_coding	TNFRSF17	TNF receptor superfamily member 17 [Source:HGNC Symbol;Acc:HGNC:11913]	ENST00000053243,ENST00000396495,ENST00000562385	0	0	0	0	0	0	0	0	0	0	0	0	0	0	0	0	0	0	0	0	0	0	0	0	0	0	0	0	0	0	0	0	0	0	0	0	0	1	1	FLAT
ENSG00000048471	16	11976734	12574287	+	known	protein_coding	SNX29	sorting nexin 29 [Source:HGNC Symbol;Acc:HGNC:30542]	ENST00000562510,ENST00000563308,ENST00000564111,ENST00000564791,ENST00000566228,ENST00000568359,ENST00000568949,ENST00000569801	380	383	348	326	358	426	316	262	303	262	308	296	2.85	2.39	2.62	2.39	2.58	2.87	2.32	2.53	2.52	2.28	2.67	2.15	3.9	3.32	3.69	3.44	3.65	4.13	3.36	3.66	3.66	3.32	3.96	3.17	-0.0923661	0.401769	0.880172	DOWN
ENSG00000048540	12	16548372	16610594	-	known	protein_coding	LMO3	LIM domain only 3 [Source:HGNC Symbol;Acc:HGNC:6643]	ENST00000261169,ENST00000320122,ENST00000332914,ENST00000354662,ENST00000396205,ENST00000424192,ENST00000439600,ENST00000441439,ENST00000447609,ENST00000453727,ENST00000534946,ENST00000535535,ENST00000536172,ENST00000536509,ENST00000537304,ENST00000537568,ENST00000537757,ENST00000538020,ENST00000538051,ENST00000539232,ENST00000539534,ENST00000540445,ENST00000540590,ENST00000540848,ENST00000541295…	7	9	5	1	10	4	1	1	3	1	4	2	0.1	0.13	0.18	0.07	0.36	0.16	0.03	0.03	0.05	0.1	0.07	0.04	0.13	0.18	0.26	0.1	0.51	0.23	0.04	0.04	0.08	0.14	0.11	0.05	1.67749	0.118141	0.418808	UP
ENSG00000048544	6	42206807	42217861	-	known	protein_coding	MRPS10	mitochondrial ribosomal protein S10 [Source:HGNC Symbol;Acc:HGNC:14502]	ENST00000053468	1498	1484	1406	1127	1277	1660	1051	993	1177	1058	1171	1240	33.69	34.72	35.26	34.83	34.76	37.72	31.9	33.92	33.45	37.87	36.74	36.45	46.15	48.12	49.53	50.19	49.17	54.37	46.18	49.13	48.51	55.21	54.4	53.65	0.0196555	0.74547	0.955633	UP
ENSG00000048545	6	42155406	42180049	+	known	protein_coding	GUCA1A	guanylate cyclase activator 1A [Source:HGNC Symbol;Acc:HGNC:4678]	ENST00000372958,ENST00000541991,ENST00000654459	0	0	0	0	0	0	0	0	0	0	0	0	0	0	0	0	0	0	0	0	0	0	0	0	0	0	0	0	0	0	0	0	0	0	0	0	0	1	1	FLAT
ENSG00000048649	11	77659996	77821017	-	known	protein_coding	RSF1	remodeling and spacing factor 1 [Source:HGNC Symbol;Acc:HGNC:18118]	ENST00000308488,ENST00000440064,ENST00000467567,ENST00000480887,ENST00000526324,ENST00000528095,ENST00000529470,ENST00000530604,ENST00000531026,ENST00000531768,ENST00000532556,ENST00000534794	1549	1471	1596	1228	1236	1655	1553	1288	1531	1268	1439	1549	14.03	14.96	17.41	14.11	12.63	15.8	21.59	15.92	22.52	19.28	19.36	19.75	19.22	20.73	24.46	20.34	17.87	22.77	31.25	23.06	32.66	28.12	28.68	29.07	-0.343744	1.85505e-07	4.02398e-06	DOWN
ENSG00000048707	1	12230030	12512047	+	known	protein_coding	VPS13D	vacuolar protein sorting 13 homolog D [Source:HGNC Symbol;Acc:HGNC:23595]	ENST00000011700,ENST00000460333,ENST00000466732,ENST00000469054,ENST00000473099,ENST00000476045,ENST00000476169,ENST00000481484,ENST00000487188,ENST00000489961,ENST00000543710,ENST00000543766,ENST00000613099,ENST00000620676,ENST00000643711,ENST00000645148,ENST00000645371,ENST00000646411,ENST00000646917,ENST00000647414	1090	993	1000	922	1011	1357	1046	1059	1184	884	1114	1101	6.89	5.71	6	6.81	6.32	6.76	8.11	8.17	7.13	7.56	8.1	8.31	9.43	7.92	8.43	9.82	8.94	9.74	11.74	11.84	10.34	11.02	11.99	12.22	-0.523073	7.35333e-14	5.24445e-12	DOWN
ENSG00000048740	10	10798397	11336675	+	known	protein_coding	CELF2	CUGBP Elav-like family member 2 [Source:HGNC Symbol;Acc:HGNC:2550]	ENST00000354897,ENST00000399850,ENST00000416382,ENST00000417956,ENST00000542579,ENST00000608830,ENST00000609692,ENST00000609870,ENST00000631460,ENST00000631816,ENST00000632065,ENST00000632728,ENST00000633077,ENST00000633200,ENST00000636488,ENST00000637215,ENST00000638035	278	298	319	241	276	389	307	255	313	281	299	297	2.55	3.19	3.12	3.28	3.26	3.01	3.59	3.66	3.42	3.78	3.66	3.13	3.49	4.42	4.38	4.72	4.61	4.34	5.2	5.3	4.96	5.51	5.43	4.61	-0.385665	0.0015516	0.0123651	DOWN
ENSG00000048828	9	93451685	93566112	+	known	protein_coding	FAM120A	family with sequence similarity 120A [Source:HGNC Symbol;Acc:HGNC:13247]	ENST00000277165,ENST00000375389,ENST00000427765,ENST00000446420,ENST00000475933,ENST00000652239	3475	3763	3419	3142	3291	4245	3215	2750	3356	2892	3238	3366	40.07	43.14	41.09	45.74	41.32	44.83	45.5	44.26	44.69	46.73	43.94	42.88	54.88	59.8	57.71	65.92	58.45	64.62	65.87	64.1	64.8	68.13	65.07	63.11	-0.230179	2.30577e-06	3.86709e-05	DOWN
ENSG00000048991	2	135531455	135725270	+	known	protein_coding	R3HDM1	R3H domain containing 1 [Source:HGNC Symbol;Acc:HGNC:9757]	ENST00000264160,ENST00000409478,ENST00000409606,ENST00000410054,ENST00000425804,ENST00000429703,ENST00000436436,ENST00000438014,ENST00000441871,ENST00000443537,ENST00000445855,ENST00000456040,ENST00000463230,ENST00000480793,ENST00000483021,ENST00000483065,ENST00000486532,ENST00000487294,ENST00000488035,ENST00000628915	1671	1607	1618	1462	1512	2089	1538	1275	1609	1388	1567	1642	28.14	29.58	29.18	34.65	29.14	34.08	35.68	32.54	32.52	34.93	38.35	37.89	38.55	41.01	40.99	49.94	41.23	49.11	51.65	47.14	47.15	50.93	56.8	55.76	-0.274743	1.90742e-06	3.259e-05	DOWN
ENSG00000049089	1	40300489	40317813	-	known	protein_coding	COL9A2	collagen type IX alpha 2 chain [Source:HGNC Symbol;Acc:HGNC:2218]	ENST00000372736,ENST00000372748,ENST00000417105,ENST00000427563,ENST00000461118,ENST00000466267,ENST00000482722,ENST00000488463,ENST00000490132,ENST00000495948,ENST00000496215,ENST00000642679	202	170	173	95	115	102	132	103	127	101	101	122	5.17	4.57	4.56	2.97	2.97	2.56	4.41	3.84	3.94	3.26	2.87	3.64	7.08	6.33	6.41	4.28	4.2	3.68	6.38	5.56	5.71	4.76	4.26	5.36	0.165129	0.31229	0.77916	UP
ENSG00000049130	12	88492793	88580851	-	known	protein_coding	KITLG	KIT ligand [Source:HGNC Symbol;Acc:HGNC:6343]	ENST00000347404,ENST00000357116,ENST00000378535,ENST00000552044,ENST00000644744,ENST00000646633	650	704	693	560	502	741	698	578	752	498	638	684	5.42	5.91	6.25	6.23	4.96	6.05	7.59	7.11	7.69	6.48	7.2	7.26	7.42	8.19	8.78	8.98	7.01	8.72	10.99	10.3	11.15	9.44	10.67	10.69	-0.404732	1.6677e-06	2.90209e-05	DOWN
ENSG00000049167	5	60873831	60945073	-	known	protein_coding	ERCC8	ERCC excision repair 8, CSA ubiquitin ligase complex subunit [Source:HGNC Symbol;Acc:HGNC:3439]	ENST00000265038,ENST00000381118,ENST00000439176,ENST00000462279,ENST00000477893,ENST00000484330,ENST00000495985,ENST00000497892,ENST00000643034,ENST00000643708,ENST00000647431,ENST00000647486	377	403	358	328	361	448	237	229	287	224	296	274	11.21	11.84	10.91	12.29	11.86	13.12	9.28	11.58	10.25	9.87	11.93	10.14	15.36	16.41	15.32	17.71	16.78	18.91	13.43	16.77	14.87	14.4	17.66	14.92	0.171513	0.139524	0.472039	UP
ENSG00000049192	5	65148738	65481920	-	known	protein_coding	ADAMTS6	ADAM metallopeptidase with thrombospondin type 1 motif 6 [Source:HGNC Symbol;Acc:HGNC:222]	ENST00000314351,ENST00000381052,ENST00000381055,ENST00000417396,ENST00000464680,ENST00000470597,ENST00000502886,ENST00000504282	118	124	126	132	114	169	84	80	95	85	98	123	1.34	1.14	1.09	1.65	1.02	2.09	1.7	1.26	1	1.13	1.63	1.86	1.84	1.58	1.53	2.38	1.45	3.01	2.46	1.83	1.45	1.64	2.42	2.74	0.0838871	0.668058	0.955633	UP
ENSG00000049239	1	9234775	9271337	+	known	protein_coding	H6PD	hexose-6-phosphate dehydrogenase/glucose 1-dehydrogenase [Source:HGNC Symbol;Acc:HGNC:4795]	ENST00000377403,ENST00000495451,ENST00000602477	1156	1095	1015	904	1109	1375	1036	882	1003	916	1062	1039	5.49	5.4	5.39	5.92	6.37	6.6	6.67	6.37	6.04	6.94	7.04	6.46	7.52	7.49	7.58	8.53	9.01	9.51	9.65	9.23	8.75	10.12	10.43	9.5	-0.26781	5.99475e-05	0.000705457	DOWN
ENSG00000049245	1	7771296	7781432	+	known	protein_coding	VAMP3	vesicle associated membrane protein 3 [Source:HGNC Symbol;Acc:HGNC:12644]	ENST00000054666,ENST00000470357,ENST00000487194	1466	1510	1404	1013	1201	1439	1169	979	1176	951	1082	1130	32.92	35.52	34.05	35.83	34.62	33.85	38.21	32.94	34.68	34.67	36.39	34.99	45.09	49.23	47.82	51.63	48.97	48.78	55.32	47.71	50.28	50.56	53.89	51.5	-0.0263879	0.663256	0.955633	DOWN
ENSG00000049246	1	7784320	7845177	+	known	protein_coding	PER3	period circadian regulator 3 [Source:HGNC Symbol;Acc:HGNC:8847]	ENST00000361923,ENST00000377532,ENST00000377541,ENST00000463106,ENST00000473653,ENST00000494684,ENST00000602883,ENST00000613533,ENST00000614998	77	78	77	86	85	105	69	58	72	72	64	77	0.72	0.77	1.03	1.15	1.13	1.03	0.9	1.08	0.73	1.01	0.82	1.24	0.98	1.07	1.45	1.66	1.59	1.49	1.3	1.57	1.06	1.48	1.21	1.83	-0.200381	0.37506	0.850678	DOWN
ENSG00000049247	1	7843083	7853512	-	known	protein_coding	UTS2	urotensin 2 [Source:HGNC Symbol;Acc:HGNC:12636]	ENST00000054668,ENST00000361696,ENST00000377516	3	4	0	1	0	2	5	2	9	2	8	4	0.25	0.39	0	0.17	0	0.25	0.84	0.38	1.27	0.39	0.93	0.31	0.34	0.55	0	0.24	0	0.36	1.21	0.55	1.84	0.57	1.38	0.46	-1.60552	0.136957	0.466425	DOWN
ENSG00000049249	1	7915894	7943165	-	known	protein_coding	TNFRSF9	TNF receptor superfamily member 9 [Source:HGNC Symbol;Acc:HGNC:11924]	ENST00000377507,ENST00000474475,ENST00000492571,ENST00000615230	41	39	28	19	31	50	37	29	38	37	48	47	0.6	0.36	0.39	0.2	0.31	0.71	0.83	0.49	0.58	0.8	1.25	0.99	0.82	0.5	0.55	0.29	0.44	1.02	1.2	0.72	0.84	1.16	1.86	1.45	-0.375064	0.252042	0.692183	DOWN
ENSG00000049283	17	50532682	50543750	+	known	protein_coding	EPN3	epsin 3 [Source:HGNC Symbol;Acc:HGNC:18235]	ENST00000268933,ENST00000503246,ENST00000503690,ENST00000504857,ENST00000507467,ENST00000507709,ENST00000507998,ENST00000510045,ENST00000510462,ENST00000511414,ENST00000512291,ENST00000512379,ENST00000514874,ENST00000515028,ENST00000515126,ENST00000537145,ENST00000571402,ENST00000574464	2	3	6	2	1	4	4	0	4	3	0	4	0.06	0.04	0.25	0.06	0.03	0.13	0.09	0	0.27	0.11	0	0.06	0.08	0.05	0.35	0.08	0.04	0.18	0.13	0	0.4	0.16	0	0.09	0.138174	0.931341	0.970204	UP
ENSG00000049323	2	32946953	33399509	+	known	protein_coding	LTBP1	latent transforming growth factor beta binding protein 1 [Source:HGNC Symbol;Acc:HGNC:6714]	ENST00000402934,ENST00000404525,ENST00000404816,ENST00000407925,ENST00000413303,ENST00000415140,ENST00000418533,ENST00000422669,ENST00000432635,ENST00000468091,ENST00000489740,ENST00000498013	1132	1004	988	703	832	1017	876	753	948	677	721	789	9.12	9.96	10.18	8.44	9.16	8.8	10.82	10.33	11.68	9.4	7.85	9.2	12.49	13.8	14.31	12.16	12.96	12.68	15.67	14.96	16.94	13.7	11.62	13.55	-0.147053	0.0314858	0.154518	DOWN
ENSG00000049449	11	32090904	32105755	+	known	protein_coding	RCN1	reticulocalbin 1 [Source:HGNC Symbol;Acc:HGNC:9934]	ENST00000054950,ENST00000527337,ENST00000528630,ENST00000531345,ENST00000532474,ENST00000532721,ENST00000533898	5854	5761	5247	4696	5207	5930	4361	3937	4948	4336	5002	5380	105.77	108.74	106.13	117.54	114.16	108.75	107.19	108.13	113.85	125.51	127.64	127.9	144.87	150.73	149.06	169.39	161.48	156.73	155.16	156.61	165.09	183	189.02	188.24	-0.0766706	0.0457836	0.206066	DOWN
ENSG00000049540	7	74027789	74069907	+	known	protein_coding	ELN	elastin [Source:HGNC Symbol;Acc:HGNC:3327]	ENST00000252034,ENST00000320399,ENST00000320492,ENST00000357036,ENST00000358929,ENST00000380553,ENST00000380562,ENST00000380575,ENST00000380576,ENST00000380584,ENST00000414324,ENST00000416107,ENST00000417091,ENST00000419398,ENST00000428787,ENST00000429192,ENST00000431562,ENST00000438880,ENST00000438906,ENST00000442310,ENST00000445912,ENST00000458204,ENST00000462506,ENST00000466878,ENST00000468517…	8	7	7	3	2	6	1	4	1	4	1	2	0.11	0.12	0.23	0.07	0.03	0.27	0.03	0.15	0.02	0.11	0.02	0.04	0.15	0.17	0.33	0.11	0.05	0.39	0.04	0.22	0.03	0.16	0.04	0.07	1.36322	0.158972	0.516075	UP
ENSG00000049541	7	74231499	74254458	-	known	protein_coding	RFC2	replication factor C subunit 2 [Source:HGNC Symbol;Acc:HGNC:9970]	ENST00000055077,ENST00000352131,ENST00000463194,ENST00000470266,ENST00000473493,ENST00000479105,ENST00000480432,ENST00000485545,ENST00000491206,ENST00000493156,ENST00000494019,ENST00000497430,ENST00000621097	4279	3949	3793	2759	3134	3723	2603	2167	2753	2274	2397	2561	130.53	124.4	127.09	115.19	114.03	113.51	107.4	98.49	107.38	106.78	102.91	101.27	178.77	172.44	178.51	166	161.29	163.59	155.48	142.64	155.71	155.7	152.4	149.05	0.252334	9.35559e-09	2.66899e-07	UP
ENSG00000049618	6	156776020	157210779	+	known	protein_coding	ARID1B	AT-rich interaction domain 1B [Source:HGNC Symbol;Acc:HGNC:18040]	ENST00000319584,ENST00000346085,ENST00000350026,ENST00000400790,ENST00000414678,ENST00000452544,ENST00000478761,ENST00000493658,ENST00000494260,ENST00000635849,ENST00000635928,ENST00000635957,ENST00000636205,ENST00000636227,ENST00000636254,ENST00000636426,ENST00000636607,ENST00000636748,ENST00000636909,ENST00000636930,ENST00000636940,ENST00000637003,ENST00000637015,ENST00000637170,ENST00000637532…	1622	1623	1538	1503	1542	2015	1429	1291	1425	1166	1419	1632	12.54	14.88	13.41	14.95	14.63	14.77	18.6	15.05	16.15	16	16.78	15.85	17.17	20.63	18.83	21.55	20.69	21.29	26.93	21.79	23.42	23.33	24.85	23.32	-0.222106	0.00016958	0.00177848	DOWN
ENSG00000049656	5	1317752	1345099	-	known	protein_coding	CLPTM1L	CLPTM1 like [Source:HGNC Symbol;Acc:HGNC:24308]	ENST00000320895,ENST00000503042,ENST00000503151,ENST00000503534,ENST00000505605,ENST00000505914,ENST00000506641,ENST00000507195,ENST00000507807,ENST00000508765,ENST00000511268,ENST00000511786,ENST00000512451,ENST00000513250,ENST00000515719,ENST00000630539	3276	3234	2936	2172	2617	2841	2169	1884	2195	1544	1760	1799	91.9	97.94	103.67	91.42	96.07	83.64	82.55	81.39	89.36	72.42	85.63	79.91	125.87	135.77	145.61	131.75	135.89	120.54	119.5	117.88	129.58	105.6	126.81	117.61	0.168625	0.00024396	0.00245202	UP
ENSG00000049759	18	58044226	58401540	+	known	protein_coding	NEDD4L	NEDD4 like E3 ubiquitin protein ligase [Source:HGNC Symbol;Acc:HGNC:7728]	ENST00000256830,ENST00000356462,ENST00000357895,ENST00000382850,ENST00000400345,ENST00000431212,ENST00000435432,ENST00000456173,ENST00000456986,ENST00000585323,ENST00000585363,ENST00000585594,ENST00000585970,ENST00000586263,ENST00000586268,ENST00000587190,ENST00000587246,ENST00000587547,ENST00000587634,ENST00000587881,ENST00000588066,ENST00000588494,ENST00000588516,ENST00000588712,ENST00000589054…	747	675	625	510	643	785	594	560	729	603	719	746	10.23	8.5	8.39	11.32	12.5	10.52	10.58	9.52	13.94	10.73	15.32	13.35	14.01	11.79	11.79	16.32	17.68	15.17	15.31	13.79	20.22	15.64	22.69	19.65	-0.304889	0.000262078	0.00260813	DOWN
ENSG00000049768	X	49250438	49270477	-	known	protein_coding	FOXP3	forkhead box P3 [Source:HGNC Symbol;Acc:HGNC:6106]	ENST00000376197,ENST00000376199,ENST00000376207,ENST00000455775,ENST00000518685,ENST00000557224,ENST00000650877,ENST00000651307,ENST00000652559	35	45	41	26	32	52	32	18	31	17	31	44	0.77	1	1.16	0.85	0.91	1.55	1.01	0.64	0.91	0.65	1.05	1.37	1.05	1.38	1.63	1.22	1.28	2.23	1.47	0.93	1.32	0.94	1.55	2.02	0.175594	0.631487	0.955633	UP
ENSG00000049769	X	49269793	49301461	+	known	protein_coding	PPP1R3F	protein phosphatase 1 regulatory subunit 3F [Source:HGNC Symbol;Acc:HGNC:14944]	ENST00000055335,ENST00000376188,ENST00000466508,ENST00000471261,ENST00000495799,ENST00000652102	112	118	115	102	134	106	84	76	77	83	79	82	1.91	2.02	2.4	2.37	2.71	1.95	1.79	2.74	1.54	2.23	2.87	1.83	2.61	2.8	3.37	3.41	3.83	2.81	2.6	3.97	2.23	3.25	4.25	2.69	0.111736	0.573161	0.955633	UP
ENSG00000049860	5	74640023	74722647	+	known	protein_coding	HEXB	hexosaminidase subunit beta [Source:HGNC Symbol;Acc:HGNC:4879]	ENST00000261416,ENST00000503312,ENST00000504459,ENST00000505859,ENST00000509579,ENST00000510820,ENST00000511181,ENST00000511621,ENST00000513079,ENST00000513336,ENST00000513539,ENST00000513867,ENST00000515528	2050	1842	1780	1403	1604	1938	1469	1379	1548	1337	1543	1666	86.69	69.29	70.63	67.32	71.88	75.66	75.37	75.81	67.35	73.85	76.14	79.3	118.74	96.04	99.21	97.02	101.67	109.05	109.11	109.8	97.66	107.68	112.76	116.71	-0.0627778	0.272478	0.724565	DOWN
ENSG00000049883	5	72320367	72368395	+	known	protein_coding	PTCD2	pentatricopeptide repeat domain 2 [Source:HGNC Symbol;Acc:HGNC:25734]	ENST00000308077,ENST00000380639,ENST00000460837,ENST00000486995,ENST00000493283,ENST00000503315,ENST00000503868,ENST00000510676,ENST00000511752,ENST00000515198,ENST00000536805,ENST00000543322	1303	1254	1180	1231	1358	1785	966	911	1019	1071	1127	1327	12.46	13.79	12.61	13.69	14.67	16.12	10.71	13.61	12.27	14.51	13.64	15.2	17.06	19.11	17.71	19.73	20.75	23.23	15.5	19.71	17.8	21.16	20.19	22.37	-0.0618798	0.344419	0.815525	DOWN
ENSG00000050030	X	74732856	74925485	-	known	protein_coding	NEXMIF	neurite extension and migration factor [Source:HGNC Symbol;Acc:HGNC:29433]	ENST00000055682,ENST00000424929,ENST00000616200,ENST00000642681	19	21	23	23	24	21	24	24	27	27	26	36	0.08	0.08	0.09	0.16	0.11	0.08	0.13	0.19	0.13	0.18	0.13	0.17	0.11	0.11	0.13	0.23	0.15	0.11	0.18	0.28	0.19	0.26	0.2	0.26	-0.673623	0.0909834	0.345754	DOWN
ENSG00000050130	14	59484443	59505410	+	known	protein_coding	JKAMP	JNK1/MAPK8 associated membrane protein [Source:HGNC Symbol;Acc:HGNC:20184]	ENST00000356057,ENST00000425728,ENST00000553156,ENST00000553647,ENST00000553941,ENST00000554271,ENST00000554721,ENST00000554754,ENST00000554795,ENST00000555491,ENST00000556985,ENST00000557560,ENST00000602482,ENST00000616435	617	619	533	453	527	583	448	476	571	396	537	570	20.25	19.38	18.39	18.38	20.66	19.33	20.4	22.76	23.83	19.91	26.46	24.17	27.74	26.86	25.83	26.48	29.22	27.86	29.54	32.96	34.56	29.04	39.19	35.58	-0.186551	0.0492896	0.217956	DOWN
ENSG00000050165	11	11956207	12009769	-	known	protein_coding	DKK3	dickkopf WNT signaling pathway inhibitor 3 [Source:HGNC Symbol;Acc:HGNC:2893]	ENST00000326932,ENST00000396505,ENST00000525493,ENST00000525927,ENST00000526218,ENST00000527132,ENST00000528188,ENST00000529338,ENST00000530694,ENST00000531309,ENST00000532372,ENST00000532873,ENST00000533813,ENST00000533900,ENST00000534479,ENST00000534511	76	66	71	45	71	66	56	51	65	44	52	50	2.08	2.65	2.05	1.24	2.2	1.21	1.71	1.77	2.13	2.04	2.1	1.8	2.86	3.67	2.87	1.78	3.11	1.74	2.48	2.56	3.09	2.97	3.11	2.65	-0.114112	0.633654	0.955633	DOWN
ENSG00000050327	7	144355288	144380632	+	known	protein_coding	ARHGEF5	Rho guanine nucleotide exchange factor 5 [Source:HGNC Symbol;Acc:HGNC:13209]	ENST00000056217,ENST00000471847,ENST00000474817,ENST00000498580	0	1	1	1	0	1	1	0	0	0	0	0	0	0.02	0.03	0.04	0	0.03	0.03	0	0	0	0	0	0	0.02	0.04	0.05	0	0.04	0.05	0	0	0	0	0	0.63872	0.859681	0.955633	UP
ENSG00000050344	7	26152198	26187137	+	known	protein_coding	NFE2L3	nuclear factor, erythroid 2 like 3 [Source:HGNC Symbol;Acc:HGNC:7783]	ENST00000056233,ENST00000606261,ENST00000607375	392	394	367	268	351	413	250	251	340	255	314	298	5.27	6.28	6.02	5.57	6.22	6.33	5.16	6.02	5.99	6.35	7.08	5.83	7.22	8.71	8.46	8.02	8.81	9.12	7.48	8.72	8.69	9.26	10.48	8.57	0.0339669	0.781561	0.955633	UP
ENSG00000050393	6	13786557	13814568	-	known	protein_coding	MCUR1	mitochondrial calcium uniporter regulator 1 [Source:HGNC Symbol;Acc:HGNC:21097]	ENST00000379170,ENST00000488770,ENST00000607303	1066	1132	1089	872	940	1184	896	720	1016	750	933	948	14.45	12.77	14.24	14.53	13.26	15.25	13.45	14.34	14.58	13.44	20.99	16.58	19.79	17.71	20	20.94	18.76	21.97	19.47	20.77	21.14	19.59	31.08	24.4	-0.0951945	0.199978	0.597694	DOWN
ENSG00000050405	12	50175788	50283546	-	known	protein_coding	LIMA1	LIM domain and actin binding 1 [Source:HGNC Symbol;Acc:HGNC:24636]	ENST00000341247,ENST00000394943,ENST00000547825,ENST00000549064,ENST00000550592,ENST00000550611,ENST00000551486,ENST00000551691,ENST00000552008,ENST00000552045,ENST00000552338,ENST00000552491,ENST00000552720,ENST00000552783,ENST00000552823,ENST00000552909	1454	1335	1347	1024	1105	1437	998	902	1113	861	973	1003	19.7	18.52	20.53	19.06	18.2	19.01	18.39	18.15	18.48	18.62	17.78	17.54	26.98	25.67	28.83	27.46	25.74	27.4	26.62	26.29	26.8	27.15	26.33	25.81	0.0326686	0.610752	0.955633	UP
ENSG00000050426	12	51047962	51060424	+	known	protein_coding	LETMD1	LETM1 domain containing 1 [Source:HGNC Symbol;Acc:HGNC:24241]	ENST00000262055,ENST00000380135,ENST00000418425,ENST00000546814,ENST00000546992,ENST00000547008,ENST00000547029,ENST00000547256,ENST00000547318,ENST00000547555,ENST00000547660,ENST00000547877,ENST00000548209,ENST00000548251,ENST00000548390,ENST00000548401,ENST00000548516,ENST00000549340,ENST00000549395,ENST00000549686,ENST00000550100,ENST00000550274,ENST00000550442,ENST00000550446,ENST00000550715…	1715	1698	1440	1591	1849	2353	1375	1199	1435	1231	1357	1450	55.95	60.27	53.27	70.72	72.16	79.32	62.22	58.94	60.64	64.65	64.22	62.05	76.64	83.54	74.83	101.92	102.08	114.32	90.07	85.37	87.93	94.27	95.1	91.32	-0.152881	0.00888416	0.0544049	DOWN
ENSG00000050438	12	51391317	51515763	+	known	protein_coding	SLC4A8	solute carrier family 4 member 8 [Source:HGNC Symbol;Acc:HGNC:11034]	ENST00000319957,ENST00000358657,ENST00000453097,ENST00000514353,ENST00000535225,ENST00000546497,ENST00000546663,ENST00000546872,ENST00000546875,ENST00000547697,ENST00000548352,ENST00000548616,ENST00000548811,ENST00000550211,ENST00000551071,ENST00000552001,ENST00000604314,ENST00000615370	95	63	63	67	78	101	79	67	61	60	87	89	0.58	0.44	0.88	0.56	0.9	1.21	0.91	0.82	0.85	1.21	1.94	1.12	0.79	0.61	1.24	0.81	1.28	1.74	1.32	1.19	1.24	1.77	2.88	1.64	-0.349952	0.161838	0.52184	DOWN
ENSG00000050555	9	131009174	131094473	+	known	protein_coding	LAMC3	laminin subunit gamma 3 [Source:HGNC Symbol;Acc:HGNC:6494]	ENST00000355452,ENST00000361069,ENST00000462567,ENST00000480883	454	467	407	296	356	334	338	291	340	274	276	287	3.52	6.03	4.23	5.19	4.77	3.09	3.88	4.95	4.4	4.5	3.96	2.64	4.82	8.36	5.93	7.47	6.75	4.46	5.61	7.17	6.38	6.56	5.87	3.88	0.0270172	0.788727	0.955633	UP
ENSG00000050628	1	70852353	71047808	-	known	protein_coding	PTGER3	prostaglandin E receptor 3 [Source:HGNC Symbol;Acc:HGNC:9595]	ENST00000306666,ENST00000351052,ENST00000354608,ENST00000356595,ENST00000361210,ENST00000370924,ENST00000370931,ENST00000370932,ENST00000460330,ENST00000479353,ENST00000497146,ENST00000628037	3	8	2	2	4	5	0	0	3	5	4	0	0.02	0.07	0.03	0.02	0.03	0.07	0	0	0.02	0.11	0.06	0	0.03	0.09	0.04	0.02	0.04	0.1	0	0	0.03	0.15	0.09	0	1.79689	0.234038	0.664381	UP
ENSG00000050730	4	121131408	121227466	-	known	protein_coding	TNIP3	TNFAIP3 interacting protein 3 [Source:HGNC Symbol;Acc:HGNC:19315]	ENST00000057513,ENST00000506753,ENST00000507879,ENST00000509841,ENST00000511909,ENST00000515036,ENST00000515605	3	5	6	6	3	4	3	4	5	2	2	2	0.24	0.1	0.29	0.4	0.11	0.1	0.09	0.12	0.36	0.27	0.19	0.05	0.32	0.14	0.4	0.58	0.16	0.14	0.14	0.17	0.52	0.39	0.28	0.07	-0.185605	0.83529	0.955633	DOWN
ENSG00000050748	5	180233143	180292099	-	known	protein_coding	MAPK9	mitogen-activated protein kinase 9 [Source:HGNC Symbol;Acc:HGNC:6886]	ENST00000343111,ENST00000347470,ENST00000393360,ENST00000393362,ENST00000397072,ENST00000425491,ENST00000452135,ENST00000455781,ENST00000520212,ENST00000523135,ENST00000523583,ENST00000524170,ENST00000539014	2136	2220	2054	1607	1846	2416	1745	1512	1848	1450	1748	1898	33.54	34.23	31.88	36.67	35.77	37.21	38.03	35.57	38.17	41	38.03	41.99	45.94	47.45	44.78	52.85	50.59	53.63	55.05	51.52	55.35	59.78	56.32	61.8	-0.0955073	0.0690004	0.28111	DOWN
ENSG00000050767	5	178237618	178590393	-	known	protein_coding	COL23A1	collagen type XXIII alpha 1 chain [Source:HGNC Symbol;Acc:HGNC:22990]	ENST00000390654,ENST00000407622,ENST00000484750,ENST00000646779	56	36	38	35	50	32	30	23	34	34	45	65	1.06	0.73	0.8	0.92	1.21	0.63	0.74	0.68	0.84	0.94	1.1	1.63	1.45	1.02	1.12	1.33	1.72	0.91	1.08	0.98	1.22	1.38	1.63	2.4	0.15554	0.645508	0.955633	UP
ENSG00000050820	16	75228181	75268053	-	known	protein_coding	BCAR1	BCAR1 scaffold protein, Cas family member [Source:HGNC Symbol;Acc:HGNC:971]	ENST00000162330,ENST00000393420,ENST00000393422,ENST00000418647,ENST00000420641,ENST00000535626,ENST00000538440,ENST00000542031,ENST00000546196,ENST00000561970,ENST00000562556,ENST00000563038,ENST00000563323,ENST00000563700,ENST00000564028,ENST00000564170,ENST00000566465,ENST00000566982,ENST00000567215,ENST00000568864,ENST00000569006,ENST00000569340	710	766	661	619	650	651	509	426	592	478	499	530	10.88	12.02	10.38	13.59	13.48	9.85	10.1	9.81	11.46	11.42	10.83	11.17	14.9	16.67	14.58	19.59	19.07	14.2	14.63	14.21	16.62	16.65	16.04	16.44	0.0653901	0.474591	0.938128	UP
ENSG00000051009	11	6211335	6234711	-	known	protein_coding	FAM160A2	family with sequence similarity 160 member A2 [Source:HGNC Symbol;Acc:HGNC:25378]	ENST00000265978,ENST00000449352,ENST00000524416,ENST00000529360,ENST00000532797	1061	1149	967	867	1078	1236	802	708	783	689	710	792	25	26.94	23.17	28.22	26.69	24.96	25.55	24.64	22.42	26.26	22.48	22.6	34.23	37.34	32.54	40.67	37.76	35.98	36.99	35.68	32.51	38.29	33.3	33.26	0.0405508	0.578419	0.955633	UP
ENSG00000051108	16	56932142	56944864	+	known	protein_coding	HERPUD1	homocysteine inducible ER protein with ubiquitin like domain 1 [Source:HGNC Symbol;Acc:HGNC:13744]	ENST00000300302,ENST00000344114,ENST00000379792,ENST00000439977,ENST00000562914,ENST00000563343,ENST00000563781,ENST00000563911,ENST00000564678,ENST00000565966,ENST00000566550,ENST00000567944,ENST00000568358,ENST00000568651,ENST00000568676,ENST00000568814,ENST00000569429,ENST00000569569,ENST00000570273	1819	1739	1542	1309	1564	1918	1325	1232	1408	1076	1253	1333	56.26	57.61	52.29	60.39	64.35	63.35	62.91	60.34	54.99	57.39	61.86	59.12	77.06	79.86	73.44	87.03	91.02	91.31	91.07	87.39	79.74	83.69	91.6	87.01	-0.0673936	0.246521	0.683603	DOWN
ENSG00000051128	19	18929201	18941261	-	known	protein_coding	HOMER3	homer scaffold protein 3 [Source:HGNC Symbol;Acc:HGNC:17514]	ENST00000221222,ENST00000392351,ENST00000433218,ENST00000539827,ENST00000542541,ENST00000594439,ENST00000594794,ENST00000595756,ENST00000596482,ENST00000599097,ENST00000599808,ENST00000600077	230	224	203	138	143	170	161	141	154	118	124	133	11.1	9.23	10.06	8.15	7.16	7.69	8.79	9.78	8.16	8.11	7.35	8.3	15.2	12.79	14.12	11.75	10.12	11.08	12.72	14.16	11.84	11.82	10.88	12.22	0.0961377	0.50014	0.952071	UP
ENSG00000051180	15	40694774	40732340	+	known	protein_coding	RAD51	RAD51 recombinase [Source:HGNC Symbol;Acc:HGNC:9817]	ENST00000267868,ENST00000382643,ENST00000423169,ENST00000525066,ENST00000526763,ENST00000527860,ENST00000531277,ENST00000532743,ENST00000533741,ENST00000557850,ENST00000645673	1039	1023	958	814	985	1215	671	566	730	697	742	751	32.63	34.33	34.31	33.84	36.17	39.08	27.92	27.25	28.75	33.01	33.03	29.54	44.69	47.59	48.19	48.77	51.16	56.32	40.41	39.46	41.69	48.13	48.92	43.47	0.196084	0.00715816	0.0452176	UP
ENSG00000051341	3	121431427	121546641	-	known	protein_coding	POLQ	DNA polymerase theta [Source:HGNC Symbol;Acc:HGNC:9186]	ENST00000264233,ENST00000474243,ENST00000488282,ENST00000621776	1273	1267	1276	1223	1244	1712	1190	1244	1448	1103	1401	1451	8.04	7.55	9.56	10.32	9.08	10.71	9.84	10.77	10.5	10.99	11.77	12.28	11.01	10.46	13.42	14.87	12.84	15.44	14.25	15.6	15.22	16.03	17.42	18.07	-0.450858	2.26568e-10	8.77771e-09	DOWN
ENSG00000051382	3	138652698	138834928	-	known	protein_coding	PIK3CB	phosphatidylinositol-4,5-bisphosphate 3-kinase catalytic subunit beta [Source:HGNC Symbol;Acc:HGNC:8976]	ENST00000289153,ENST00000462294,ENST00000462898,ENST00000465581,ENST00000469284,ENST00000473435,ENST00000477593,ENST00000481749,ENST00000483968,ENST00000485060,ENST00000487552,ENST00000493568,ENST00000544716,ENST00000674063	587	529	556	447	459	613	491	405	495	392	474	517	5.41	5.1	5.52	5.62	5.2	6.04	6.12	5.94	6.02	6.06	6.11	6.47	7.4	7.07	7.75	8.1	7.36	8.7	8.86	8.6	8.72	8.83	9.06	9.53	-0.157778	0.0832172	0.3236	DOWN
ENSG00000051523	16	88643289	88651054	-	known	protein_coding	CYBA	cytochrome b-245 alpha chain [Source:HGNC Symbol;Acc:HGNC:2577]	ENST00000261623,ENST00000561972,ENST00000562209,ENST00000563526,ENST00000565588,ENST00000566229,ENST00000566534,ENST00000567174,ENST00000568278,ENST00000569359	1612	1661	1315	943	1080	1086	926	814	1104	835	840	927	131.11	143.39	121.51	100.46	103.84	86.54	103.11	100.49	114.49	110.53	97.33	99.56	179.58	198.76	170.67	144.77	146.89	124.72	149.27	145.54	166.02	161.17	144.13	146.53	0.265585	0.000259119	0.00258233	UP
ENSG00000051596	5	175917873	176034680	-	known	protein_coding	THOC3	THO complex 3 [Source:HGNC Symbol;Acc:HGNC:19072]	ENST00000265097,ENST00000432305,ENST00000505969,ENST00000510300,ENST00000511062,ENST00000513006,ENST00000513118,ENST00000513482,ENST00000514250,ENST00000514861,ENST00000515016,ENST00000628318	3400	3106	2997	1963	2274	2671	2093	1727	2507	1907	2108	2089	144.45	122.36	144.55	116.39	113.06	126.94	110.77	101.1	102.05	114.68	118.29	97.24	197.84	169.61	203.03	167.72	159.92	182.95	160.35	146.43	147.98	167.21	175.18	143.11	0.168461	0.00408213	0.0282231	UP
ENSG00000051620	6	138403531	138422197	+	known	protein_coding	HEBP2	heme binding protein 2 [Source:HGNC Symbol;Acc:HGNC:15716]	ENST00000367697,ENST00000448741,ENST00000453452,ENST00000607197	1597	1438	1431	1194	1334	1656	1151	1017	1258	1152	1304	1352	25.43	24.35	23.2	20.01	23.83	19.27	22.3	20.66	26.27	27.34	30.4	26.73	34.83	33.75	32.58	28.83	33.71	27.77	32.28	29.93	38.1	39.86	45.03	39.34	-0.0425275	0.474368	0.938128	DOWN
ENSG00000051825	12	123152320	123244014	-	known	protein_coding	MPHOSPH9	M-phase phosphoprotein 9 [Source:HGNC Symbol;Acc:HGNC:7215]	ENST00000302373,ENST00000369865,ENST00000535049,ENST00000536198,ENST00000537854,ENST00000538169,ENST00000538250,ENST00000539024,ENST00000539336,ENST00000539639,ENST00000541076,ENST00000541437,ENST00000541603,ENST00000541823,ENST00000544217,ENST00000545406,ENST00000545556,ENST00000545974,ENST00000563178,ENST00000606320,ENST00000606321,ENST00000606326,ENST00000606704,ENST00000607619	1574	1531	1483	1350	1311	1803	1554	1419	1537	1324	1541	1616	34.06	29.68	30.41	35.63	26.39	29.45	36.66	38.32	35.05	43.25	33.32	38.48	46.65	41.14	42.71	51.34	37.33	42.44	53.07	55.51	50.82	63.07	49.35	56.64	-0.404824	1.01908e-11	4.92e-10	DOWN
ENSG00000052126	12	19129752	19376400	+	known	protein_coding	PLEKHA5	pleckstrin homology domain containing A5 [Source:HGNC Symbol;Acc:HGNC:30036]	ENST00000299275,ENST00000424268,ENST00000429027,ENST00000510738,ENST00000534979,ENST00000535357,ENST00000536974,ENST00000537027,ENST00000538034,ENST00000538068,ENST00000538305,ENST00000538677,ENST00000538714,ENST00000538972,ENST00000539256,ENST00000540972	717	708	700	615	668	858	602	504	577	562	676	744	8.59	9.25	9.52	9.5	9.74	10.31	10.05	9.65	8.81	10.83	11.41	12.99	11.77	12.83	13.37	13.68	13.77	14.86	14.55	13.98	12.78	15.8	16.9	19.12	-0.0890848	0.286408	0.742275	DOWN
ENSG00000052344	16	31131433	31135727	-	known	protein_coding	PRSS8	serine protease 8 [Source:HGNC Symbol;Acc:HGNC:9491]	ENST00000317508,ENST00000564025,ENST00000567531,ENST00000567797,ENST00000567833,ENST00000568261	38	28	26	22	23	29	29	24	38	24	33	36	1.18	0.76	0.77	0.79	0.74	1.17	1.36	0.95	1.27	1.03	1.2	1.28	1.62	1.06	1.09	1.14	1.05	1.69	1.97	1.38	1.84	1.5	1.78	1.88	-0.405647	0.250105	0.68921	DOWN
ENSG00000052723	1	114769479	114780685	-	known	protein_coding	SIKE1	suppressor of IKBKE 1 [Source:HGNC Symbol;Acc:HGNC:26119]	ENST00000060969,ENST00000369524,ENST00000369528,ENST00000462123,ENST00000466657,ENST00000471969,ENST00000474562,ENST00000475335,ENST00000506320,ENST00000510745	2550	2472	2404	2162	2259	2912	1909	1787	2267	1843	2209	2403	44.68	42.25	51.08	51.94	49.29	45.22	43.84	57.05	53.36	55.32	52.84	55.98	61.2	58.56	71.74	74.84	69.72	65.17	63.46	82.63	77.38	80.66	78.26	82.39	-0.106673	0.0419096	0.192777	DOWN
ENSG00000052749	10	97356358	97426076	-	known	protein_coding	RRP12	ribosomal RNA processing 12 homolog [Source:HGNC Symbol;Acc:HGNC:29100]	ENST00000315563,ENST00000370992,ENST00000414986,ENST00000439965,ENST00000465394,ENST00000479317,ENST00000479481,ENST00000487612,ENST00000490815,ENST00000491313,ENST00000536831,ENST00000618765,ENST00000619048,ENST00000621606,ENST00000622320	2521	2542	2325	1890	2284	2454	1724	1507	1692	1395	1458	1608	33.62	34.12	34.72	34.22	36.77	31.54	29.45	28.96	28.85	29.95	27.98	30.51	46.05	47.3	48.77	49.31	52.01	45.45	42.64	41.95	41.83	43.67	41.43	44.9	0.157154	0.00273002	0.0200427	UP
ENSG00000052795	4	158769026	158908050	+	known	protein_coding	FNIP2	folliculin interacting protein 2 [Source:HGNC Symbol;Acc:HGNC:29280]	ENST00000264433,ENST00000504704,ENST00000504715,ENST00000505130,ENST00000505445,ENST00000512986	517	573	525	477	492	628	460	405	434	330	467	467	4.74	5.59	4.96	6.47	4.87	4.86	5.74	4.96	5.01	4.48	5.82	4.48	6.49	7.75	6.97	9.32	6.89	7.01	8.31	7.18	7.26	6.53	8.61	6.6	-0.113966	0.248309	0.686372	DOWN
ENSG00000052802	4	165327667	165343164	+	known	protein_coding	MSMO1	methylsterol monooxygenase 1 [Source:HGNC Symbol;Acc:HGNC:10545]	ENST00000261507,ENST00000393766,ENST00000504317,ENST00000505270,ENST00000507013	494	472	407	388	447	583	361	316	377	313	429	438	11.39	11.5	10.35	12.78	12.41	13.59	11.23	11.08	11.04	11.82	13.5	13.26	15.6	15.95	14.54	18.42	17.55	19.59	16.26	16.05	16	17.24	19.99	19.51	-0.0476192	0.64026	0.955633	DOWN
ENSG00000052841	11	43358920	43494933	+	known	protein_coding	TTC17	tetratricopeptide repeat domain 17 [Source:HGNC Symbol;Acc:HGNC:25596]	ENST00000039989,ENST00000299240,ENST00000418561,ENST00000524936,ENST00000525029,ENST00000525135,ENST00000525543,ENST00000526774,ENST00000529140,ENST00000530469,ENST00000530483,ENST00000533072,ENST00000533554,ENST00000534347,ENST00000534417	2175	2094	1949	1795	1960	2601	1841	1667	1930	1607	1873	2043	38.74	31.57	39.92	47.76	42.97	49.87	43.44	44.75	49.77	45.35	47.26	48.62	53.06	43.77	56.07	68.83	60.78	71.87	62.89	64.82	72.17	66.13	69.99	71.55	-0.234839	2.67438e-06	4.43527e-05	DOWN
ENSG00000052850	11	44260440	44310139	-	known	protein_coding	ALX4	ALX homeobox 4 [Source:HGNC Symbol;Acc:HGNC:450]	ENST00000652299	516	554	432	441	499	505	309	259	320	283	294	293	3.97	4.43	3.71	4.66	4.64	3.92	3.2	3.02	3.11	3.46	3.16	2.95	5.44	6.14	5.2	6.72	6.57	5.65	4.64	4.38	4.51	5.05	4.68	4.34	0.330956	0.00195897	0.0151332	UP
ENSG00000053108	5	133196455	133612541	-	known	protein_coding	FSTL4	follistatin like 4 [Source:HGNC Symbol;Acc:HGNC:21389]	ENST00000265342,ENST00000507112,ENST00000509525,ENST00000510685,ENST00000511375,ENST00000514998,ENST00000621681	57	42	53	21	43	55	57	36	42	47	52	41	0.69	0.78	0.91	0.7	0.53	0.58	1.04	0.59	0.96	0.93	0.73	0.68	0.95	1.08	1.27	1.01	0.75	0.83	1.51	0.85	1.39	1.36	1.09	1.01	-0.25102	0.387317	0.865893	DOWN
ENSG00000053254	14	89124871	89619149	-	known	protein_coding	FOXN3	forkhead box N3 [Source:HGNC Symbol;Acc:HGNC:1928]	ENST00000261302,ENST00000345097,ENST00000553353,ENST00000553840,ENST00000553904,ENST00000554005,ENST00000555010,ENST00000555034,ENST00000555353,ENST00000555658,ENST00000555855,ENST00000556541,ENST00000556916,ENST00000557258,ENST00000557261,ENST00000557496,ENST00000557572,ENST00000557718,ENST00000615335	1318	1518	1417	1195	1302	1684	1311	983	1322	1004	1260	1237	12.33	15	13.44	14.82	13.32	13.64	13.98	13.58	14.43	12	13.58	14.54	16.89	20.79	18.88	21.36	18.84	19.66	20.24	19.66	20.93	17.5	20.11	21.4	-0.182174	0.0172706	0.0945979	DOWN
ENSG00000053328	6	110245928	110358272	-	known	protein_coding	METTL24	methyltransferase like 24 [Source:HGNC Symbol;Acc:HGNC:21566]	ENST00000338882,ENST00000490043	15	14	11	6	13	20	11	12	11	15	8	16	0.7	0.68	0.58	0.39	0.74	0.95	0.7	0.86	0.65	1.12	0.52	0.98	0.96	0.95	0.81	0.56	1.04	1.37	1.01	1.24	0.95	1.63	0.77	1.44	-0.210857	0.709731	0.955633	DOWN
ENSG00000053371	1	19303965	19312146	-	known	protein_coding	AKR7A2	aldo-keto reductase family 7 member A2 [Source:HGNC Symbol;Acc:HGNC:389]	ENST00000235835,ENST00000330072,ENST00000481966,ENST00000489286,ENST00000492217	1989	2025	1777	1208	1452	1685	1207	1021	1301	965	1017	1128	75.49	79.18	75.69	63.15	67.62	65.39	61.77	60.32	62.92	57.42	53.85	55.94	103.39	109.75	106.31	91	95.65	94.25	89.43	87.37	91.25	83.72	79.74	82.34	0.290496	4.22152e-07	8.47998e-06	UP
ENSG00000053372	1	19251805	19260128	+	known	protein_coding	MRTO4	MRT4 homolog, ribosome maturation factor [Source:HGNC Symbol;Acc:HGNC:18477]	ENST00000330263,ENST00000479559,ENST00000493700	2321	2346	2099	1627	1895	2213	1343	1156	1442	1179	1207	1349	63.09	65.01	63.86	58.02	60.14	59.68	51.37	49.75	49.76	50.49	43.61	52.28	86.41	90.12	89.69	83.61	85.08	86.01	74.37	72.05	72.15	73.62	64.58	76.94	0.355059	2.99272e-11	1.33528e-09	UP
ENSG00000053438	20	37521206	37523690	+	known	protein_coding	NNAT	neuronatin [Source:HGNC Symbol;Acc:HGNC:7860]	ENST00000346199,ENST00000647955,ENST00000649309,ENST00000649451,ENST00000649697	0	0	0	1	0	0	0	0	0	0	0	0	0	0	0	0.09	0	0	0	0	0	0	0	0	0	0	0	0.12	0	0	0	0	0	0	0	0	0	1	1	FLAT
ENSG00000053501	19	17215346	17219829	+	known	protein_coding	USE1	unconventional SNARE in the ER 1 [Source:HGNC Symbol;Acc:HGNC:30882]	ENST00000263897,ENST00000445667,ENST00000593597,ENST00000594399,ENST00000594724,ENST00000595101,ENST00000596136,ENST00000600970,ENST00000601592,ENST00000601662	618	512	531	396	442	459	359	313	326	303	280	331	45.2	37.34	42.24	39.86	40.42	32.98	34.85	35.43	30.08	33.7	27.94	29.51	61.91	51.77	59.33	57.45	57.18	47.53	50.45	51.32	43.62	49.14	41.38	43.43	0.302294	0.00360223	0.0254091	UP
ENSG00000053524	3	183178043	183428778	-	known	protein_coding	MCF2L2	MCF.2 cell line derived transforming sequence-like 2 [Source:HGNC Symbol;Acc:HGNC:30319]	ENST00000328913,ENST00000414362,ENST00000447025,ENST00000459750,ENST00000461074,ENST00000464626,ENST00000468976,ENST00000473233,ENST00000475664,ENST00000478652,ENST00000482017,ENST00000488149,ENST00000492331,ENST00000640043	46	65	42	52	62	80	37	51	49	68	70	66	0.91	1.04	0.77	1.39	0.97	1.35	0.95	1.31	0.95	1.62	1.87	1.69	1.25	1.44	1.08	2	1.37	1.95	1.38	1.9	1.38	2.36	2.77	2.49	-0.282438	0.350933	0.82258	DOWN
ENSG00000053702	12	2825348	2835544	-	known	protein_coding	NRIP2	nuclear receptor interacting protein 2 [Source:HGNC Symbol;Acc:HGNC:23078]	ENST00000337508,ENST00000542386,ENST00000542990	3	4	1	0	0	6	0	1	4	0	2	3	0.05	0.35	0.02	0	0	0.1	0	0.03	0.28	0	0.13	0.07	0.07	0.49	0.03	0	0	0.15	0	0.04	0.4	0	0.19	0.1	0.288761	0.847417	0.955633	UP
ENSG00000053747	18	23689443	23956222	+	known	protein_coding	LAMA3	laminin subunit alpha 3 [Source:HGNC Symbol;Acc:HGNC:6483]	ENST00000269217,ENST00000313654,ENST00000399516,ENST00000585600,ENST00000586709,ENST00000586751,ENST00000587184,ENST00000588004,ENST00000588164,ENST00000588770,ENST00000590104,ENST00000591749,ENST00000592442,ENST00000592519,ENST00000649721	1407	1219	1163	1207	1206	1604	1358	1355	1476	1227	1572	1678	12.07	10.35	10.09	13.97	12.6	13.63	13.81	18.66	13.9	19.9	21.65	21.39	16.53	14.35	14.18	20.14	17.83	19.65	19.99	27.03	20.16	29.02	32.07	31.48	-0.578376	2.58858e-18	4.08431e-16	DOWN
ENSG00000053770	14	57268924	57298742	+	known	protein_coding	AP5M1	adaptor related protein complex 5 subunit mu 1 [Source:HGNC Symbol;Acc:HGNC:20192]	ENST00000261558,ENST00000431972,ENST00000554213,ENST00000554863,ENST00000554931,ENST00000555448,ENST00000556377,ENST00000556723,ENST00000556995	1068	1135	1071	942	984	1238	836	848	941	735	799	925	16.74	19.35	16.51	19.07	16.4	16.94	15.98	17.26	16.14	17.64	13.57	17.11	22.92	26.82	23.19	27.49	23.19	24.41	23.13	25	23.4	25.72	20.1	25.17	-0.1095	0.144619	0.483428	DOWN
ENSG00000053900	4	25377213	25418498	+	known	protein_coding	ANAPC4	anaphase promoting complex subunit 4 [Source:HGNC Symbol;Acc:HGNC:19990]	ENST00000315368,ENST00000503805,ENST00000504256,ENST00000505080,ENST00000505842,ENST00000505991,ENST00000506973,ENST00000507809,ENST00000507925,ENST00000510092,ENST00000515848	680	693	645	643	738	865	505	487	559	449	508	591	13.2	14.67	13.18	16.9	17.84	17.62	16.13	16.07	13.89	18.2	14.93	16.41	18.07	20.34	18.51	24.36	25.23	25.39	23.35	23.28	20.14	26.53	22.11	24.15	-0.0480299	0.575871	0.955633	DOWN
ENSG00000053918	11	2444684	2849105	+	known	protein_coding	KCNQ1	potassium voltage-gated channel subfamily Q member 1 [Source:HGNC Symbol;Acc:HGNC:6294]	ENST00000155840,ENST00000335475,ENST00000345015,ENST00000380776,ENST00000496887,ENST00000526095,ENST00000646564	83	82	76	49	68	84	59	67	65	61	67	79	1.26	1.31	1.34	1.21	1.22	1.55	1.22	1.6	1.24	1.49	1.53	1.71	1.73	1.81	1.89	1.74	1.73	2.24	1.77	2.32	1.8	2.17	2.27	2.51	-0.101923	0.674063	0.955633	DOWN
ENSG00000054116	1	36136570	36156053	-	known	protein_coding	TRAPPC3	trafficking protein particle complex 3 [Source:HGNC Symbol;Acc:HGNC:19942]	ENST00000373159,ENST00000373162,ENST00000373163,ENST00000373166,ENST00000462715,ENST00000469757,ENST00000497251,ENST00000616074,ENST00000616395,ENST00000617904	1096	1042	991	833	891	1137	728	659	823	646	781	847	47.33	42.51	45.71	45.49	44.9	44.76	37.69	39.17	47.26	40.26	42.92	43.36	64.83	58.92	64.2	65.56	63.51	64.51	54.57	56.73	68.53	58.7	63.56	63.81	0.076894	0.273165	0.725775	UP
ENSG00000054118	1	36224432	36305357	+	known	protein_coding	THRAP3	thyroid hormone receptor associated protein 3 [Source:HGNC Symbol;Acc:HGNC:22964]	ENST00000354618,ENST00000466743,ENST00000469141,ENST00000648638	4681	4164	4187	3253	3488	4192	3297	2829	3440	2596	2808	3158	50.77	46.85	50.07	48.8	45.35	45	50.32	49.21	49.07	43.41	48.98	49.24	69.54	64.94	70.33	70.33	64.14	64.85	72.84	71.27	71.15	63.29	72.53	72.48	0.0206315	0.640686	0.955633	UP
ENSG00000054148	9	136848724	136851027	+	known	protein_coding	PHPT1	phosphohistidine phosphatase 1 [Source:HGNC Symbol;Acc:HGNC:30033]	ENST00000247665,ENST00000371661,ENST00000462205,ENST00000463215,ENST00000492540,ENST00000497413	2019	1870	1700	1163	1577	1730	1363	1166	1372	1081	1186	1262	204.09	198.24	194.37	156.48	185.66	171.41	187.49	179.54	171.59	164.44	164.49	155.43	279.53	274.8	273	225.5	262.61	247.04	271.42	260.03	248.82	239.77	243.59	228.76	0.0900632	0.106773	0.389411	UP
ENSG00000054179	9	137048107	137054061	-	known	protein_coding	ENTPD2	ectonucleoside triphosphate diphosphohydrolase 2 [Source:HGNC Symbol;Acc:HGNC:3364]	ENST00000312665,ENST00000355097,ENST00000460614,ENST00000469106	27	26	24	18	18	29	25	23	14	13	25	19	0.93	0.73	0.9	0.82	0.68	0.83	1.04	0.89	0.59	0.56	1.09	0.69	1.28	1.01	1.26	1.18	0.97	1.2	1.5	1.28	0.85	0.81	1.62	1.02	-0.139279	0.754716	0.955633	DOWN
ENSG00000054219	2	159803355	159904756	-	known	protein_coding	LY75	lymphocyte antigen 75 [Source:HGNC Symbol;Acc:HGNC:6729]	ENST00000263636,ENST00000471164,ENST00000484559,ENST00000492955	0	0	0	0	0	0	0	0	0	0	0	0	0	0	0	0	0	0	0	0	0	0	0	0	0	0	0	0	0	0	0	0	0	0	0	0	0	1	1	FLAT
ENSG00000054267	1	235131634	235328219	-	known	protein_coding	ARID4B	AT-rich interaction domain 4B [Source:HGNC Symbol;Acc:HGNC:15550]	ENST00000264183,ENST00000349213,ENST00000366603,ENST00000418304,ENST00000421364,ENST00000444620,ENST00000462969,ENST00000466653,ENST00000471257,ENST00000474401,ENST00000474953,ENST00000491632,ENST00000494543	1752	1737	1695	1732	1720	2233	1649	1593	1711	1556	1817	1988	20.61	19.46	19.36	26.48	20.42	24	20.7	22.7	23.87	23.83	25.52	25.25	28.22	26.97	27.19	38.15	28.89	34.59	29.97	32.88	34.61	34.75	37.79	37.17	-0.364032	9.90167e-10	3.34914e-08	DOWN
ENSG00000054277	1	241590102	241677376	-	known	protein_coding	OPN3	opsin 3 [Source:HGNC Symbol;Acc:HGNC:14007]	ENST00000366554,ENST00000462265,ENST00000463155,ENST00000469376,ENST00000478849,ENST00000490673,ENST00000635737	42	28	32	21	34	29	33	24	28	30	28	28	0.88	0.94	0.81	0.59	1.04	0.63	1	0.85	0.66	1.29	1.02	1	1.2	1.31	1.14	0.85	1.48	0.91	1.45	1.23	0.95	1.88	1.5	1.48	-0.166322	0.638802	0.955633	DOWN
ENSG00000054282	1	243256034	243500091	+	known	protein_coding	SDCCAG8	serologically defined colon cancer antigen 8 [Source:HGNC Symbol;Acc:HGNC:10671]	ENST00000366541,ENST00000435549,ENST00000463012,ENST00000463042,ENST00000476722,ENST00000482234,ENST00000490065,ENST00000491888,ENST00000493334,ENST00000496361,ENST00000497459	1081	941	942	727	771	1038	856	755	918	776	877	930	27.02	26.69	29.44	27.69	26.12	30.72	33.17	31.42	32.24	37.99	35.54	32.58	37.01	36.99	41.34	39.9	36.94	44.27	48.02	45.5	46.76	55.39	52.63	47.96	-0.197385	0.00491441	0.0330078	DOWN
ENSG00000054356	2	219289623	219309648	-	known	protein_coding	PTPRN	protein tyrosine phosphatase receptor type N [Source:HGNC Symbol;Acc:HGNC:9676]	ENST00000295718,ENST00000409251,ENST00000412847,ENST00000423636,ENST00000440552,ENST00000442029,ENST00000443981,ENST00000446182,ENST00000451506,ENST00000460801,ENST00000462351,ENST00000468454,ENST00000476930,ENST00000477819,ENST00000484986,ENST00000486480,ENST00000489650,ENST00000497977,ENST00000606213	0	0	2	0	1	1	0	2	0	0	0	0	0	0	0.1	0	0.02	0.09	0	0.05	0	0	0	0	0	0	0.14	0	0.02	0.13	0	0.08	0	0	0	0	-0.492538	0.853864	0.955633	DOWN
ENSG00000054392	1	210328252	210676296	+	known	protein_coding	HHAT	hedgehog acyltransferase [Source:HGNC Symbol;Acc:HGNC:18270]	ENST00000261458,ENST00000367009,ENST00000367010,ENST00000413764,ENST00000426968,ENST00000537898,ENST00000541565,ENST00000545154,ENST00000545781	311	273	267	184	248	285	278	238	271	221	251	281	4.43	3.76	4.08	3.33	4.15	3.87	4.77	4.88	4.75	5	4.77	5.05	6.07	5.21	5.72	4.79	5.88	5.58	6.9	7.07	6.88	7.3	7.06	7.43	-0.316421	0.00860226	0.0529195	DOWN
ENSG00000054523	1	10210805	10381603	+	known	protein_coding	KIF1B	kinesin family member 1B [Source:HGNC Symbol;Acc:HGNC:16636]	ENST00000263934,ENST00000377081,ENST00000377083,ENST00000377086,ENST00000377093,ENST00000465635,ENST00000470616,ENST00000483340,ENST00000495136,ENST00000497835,ENST00000620295,ENST00000622724,ENST00000635499	2542	2682	2504	2275	2328	3103	2552	2343	2720	2045	2579	2554	12.45	13.68	13.55	15.5	14.17	15.68	16.96	17.63	16.36	15.66	17.6	16.69	17.05	18.96	19.04	22.34	20.04	22.6	24.55	25.54	23.73	22.83	26.07	24.57	-0.40466	1.18268e-15	1.1558e-13	DOWN
ENSG00000054598	6	1609915	1613897	+	known	protein_coding	FOXC1	forkhead box C1 [Source:HGNC Symbol;Acc:HGNC:3800]	ENST00000645831	4774	4628	4582	3681	3942	4756	4548	4039	4933	3939	5043	4893	53.73	54.12	57.49	56.91	53.67	54.02	69	68.98	70.14	70.54	79.22	72.03	73.59	75.02	80.76	82.02	75.91	77.85	99.88	99.91	101.72	102.86	117.31	106.01	-0.375172	1.04384e-20	2.41648e-18	DOWN
ENSG00000054611	22	46762617	47175699	+	known	protein_coding	TBC1D22A	TBC1 domain family member 22A [Source:HGNC Symbol;Acc:HGNC:1309]	ENST00000337137,ENST00000355704,ENST00000380995,ENST00000394449,ENST00000406733,ENST00000407381,ENST00000441162,ENST00000441936,ENST00000472791,ENST00000486163,ENST00000496139	425	440	414	292	370	452	235	214	306	228	229	235	5.72	6.84	7.19	6.24	7.14	7.64	5.04	5.83	6.08	5.68	5.01	5.34	7.83	9.48	10.1	8.99	10.1	11.02	7.3	8.45	8.81	8.28	7.42	7.86	0.3432	0.0034215	0.024292	UP
ENSG00000054654	14	63761899	64226433	+	known	protein_coding	SYNE2	spectrin repeat containing nuclear envelope protein 2 [Source:HGNC Symbol;Acc:HGNC:17084]	ENST00000341472,ENST00000344113,ENST00000357395,ENST00000358025,ENST00000394768,ENST00000441438,ENST00000458046,ENST00000553289,ENST00000553308,ENST00000553455,ENST00000553801,ENST00000554584,ENST00000554805,ENST00000554928,ENST00000554997,ENST00000555002,ENST00000555022,ENST00000555241,ENST00000555323,ENST00000555612,ENST00000556342,ENST00000556725,ENST00000557005,ENST00000557024,ENST00000557060…	930	1011	910	996	968	1462	1027	1006	1026	898	1179	1144	6.36	7.59	6.76	9.73	8.27	9.82	8.14	9.1	7.05	8.59	11.76	10.7	8.71	10.52	9.49	14.03	11.69	14.15	11.79	13.18	10.22	12.53	17.41	15.75	-0.533799	4.03163e-12	2.07784e-10	DOWN
ENSG00000054690	14	67533290	67589612	+	known	protein_coding	PLEKHH1	pleckstrin homology, MyTH4 and FERM domain containing H1 [Source:HGNC Symbol;Acc:HGNC:17733]	ENST00000329153,ENST00000557971,ENST00000558214,ENST00000558296,ENST00000558366,ENST00000558386,ENST00000558981,ENST00000559168,ENST00000559766,ENST00000559832,ENST00000559981,ENST00000560100,ENST00000561057,ENST00000561135,ENST00000561370,ENST00000561456	885	844	813	801	956	1121	839	738	865	807	934	922	10.59	11.08	11.91	12.82	21.23	13.46	14.37	11.61	14.88	14.21	17.63	15.26	14.5	15.36	16.73	18.47	30.03	19.4	20.8	16.82	21.58	20.72	26.11	22.46	-0.368772	1.90578e-07	4.1182e-06	DOWN
ENSG00000054793	20	51596514	51768390	-	known	protein_coding	ATP9A	ATPase phospholipid transporting 9A (putative) [Source:HGNC Symbol;Acc:HGNC:13540]	ENST00000311637,ENST00000338821,ENST00000477492	1819	1743	1557	1333	1417	1748	1490	1376	1632	1183	1390	1493	10.16	10.04	9.65	10.19	9.5	9.87	11.13	11.71	11.44	10.44	10.82	10.94	13.92	13.92	13.56	14.69	13.44	14.23	16.12	16.97	16.59	15.22	16.02	16.1	-0.242129	9.95606e-06	0.000143684	DOWN
ENSG00000054796	20	57329803	57343994	+	known	protein_coding	SPO11	SPO11 initiator of meiotic double stranded breaks [Source:HGNC Symbol;Acc:HGNC:11250]	ENST00000345868,ENST00000371260,ENST00000371263,ENST00000418127,ENST00000494972	0	0	0	0	0	1	0	0	0	0	0	0	0	0	0	0	0	0.05	0	0	0	0	0	0	0	0	0	0	0	0.07	0	0	0	0	0	0	0	1	1	FLAT
ENSG00000054803	20	55997357	56005519	-	known	protein_coding	CBLN4	cerebellin 4 precursor [Source:HGNC Symbol;Acc:HGNC:16231]	ENST00000064571	1	0	0	0	0	1	0	0	0	0	0	0	0.01	0	0	0	0	0.01	0	0	0	0	0	0	0.02	0	0	0	0	0.02	0	0	0	0	0	0	-0.380764	0.89615	0.955633	DOWN
ENSG00000054938	11	74696429	74731385	-	known	protein_coding	CHRDL2	chordin like 2 [Source:HGNC Symbol;Acc:HGNC:24168]	ENST00000263671,ENST00000376324,ENST00000376332,ENST00000525413,ENST00000528471,ENST00000528789,ENST00000529912,ENST00000534159,ENST00000534276,ENST00000622063	0	0	3	2	0	0	0	0	0	1	0	0	0	0	0.09	0.15	0	0	0	0	0	0.05	0	0	0	0	0.13	0.21	0	0	0	0	0	0.07	0	0	1.36705	0.517742	0.955633	UP
ENSG00000054965	11	73400487	73598189	-	known	protein_coding	FAM168A	family with sequence similarity 168 member A [Source:HGNC Symbol;Acc:HGNC:28999]	ENST00000064778,ENST00000356467,ENST00000432223,ENST00000450446,ENST00000632101	1934	1839	1780	1497	1649	2196	1733	1448	1717	1286	1451	1555	13.89	14.29	14.9	15.27	14.99	16.56	18.57	16.61	15.85	16	16.84	15.86	19.02	19.81	20.93	22.01	21.2	23.87	26.88	24.06	22.98	23.32	24.94	23.34	-0.244595	5.91083e-06	9.03353e-05	DOWN
ENSG00000054967	11	73376399	73397474	+	known	protein_coding	RELT	RELT TNF receptor [Source:HGNC Symbol;Acc:HGNC:13764]	ENST00000064780,ENST00000393580,ENST00000537771,ENST00000539134,ENST00000544075,ENST00000545687,ENST00000545886	803	743	680	457	564	599	604	532	575	448	490	512	10.43	10.28	10.82	8.37	9.18	8.4	10.89	10.47	9.75	9.5	9.79	8.78	14.29	14.26	15.2	12.06	12.98	12.11	15.76	15.16	14.13	13.85	14.5	12.92	-0.0525645	0.539771	0.955633	DOWN
ENSG00000054983	14	87837820	87993665	-	known	protein_coding	GALC	galactosylceramidase [Source:HGNC Symbol;Acc:HGNC:4115]	ENST00000261304,ENST00000393568,ENST00000393569,ENST00000474294,ENST00000477716,ENST00000544807,ENST00000554372,ENST00000554916,ENST00000555000,ENST00000555179,ENST00000555956,ENST00000556261,ENST00000556879,ENST00000557316,ENST00000557520,ENST00000622264	115	162	119	98	132	112	121	92	126	78	89	120	1.81	2.9	1.8	2.21	2.54	2.04	2.74	2.3	2.38	1.8	1.87	2.61	2.48	4.02	2.53	3.18	3.59	2.94	3.96	3.34	3.45	2.62	2.77	3.85	-0.193787	0.303232	0.767324	DOWN
ENSG00000055044	2	202265736	202303661	+	known	protein_coding	NOP58	NOP58 ribonucleoprotein [Source:HGNC Symbol;Acc:HGNC:29926]	ENST00000264279,ENST00000426814,ENST00000433543,ENST00000467734,ENST00000472050,ENST00000478508,ENST00000478941,ENST00000488403,ENST00000492688,ENST00000492740	6133	5745	5447	5182	5929	7201	4113	3867	4466	4509	5264	5622	187.92	179.37	183.87	220.96	221.72	228.37	174.53	190.09	176.63	229.45	235.92	234.03	257.39	248.63	258.26	318.42	313.62	329.14	252.66	275.32	256.13	334.57	349.38	344.44	0.0483727	0.207117	0.611729	UP
ENSG00000055070	1	16352575	16398145	+	known	protein_coding	SZRD1	SUZ RNA binding domain containing 1 [Source:HGNC Symbol;Acc:HGNC:30232]	ENST00000401088,ENST00000401089,ENST00000471507,ENST00000472351,ENST00000472461,ENST00000475078,ENST00000475554,ENST00000476423,ENST00000486763,ENST00000492354	3755	3465	3200	1962	2514	2886	2906	2498	3076	2116	2500	2592	57.55	56.77	56.26	42.13	46.28	44.32	58.98	56.44	59.27	53.22	53.42	56.2	78.82	78.7	79.02	60.72	65.46	63.87	85.38	81.74	85.95	77.6	79.11	82.71	-0.129305	0.00260447	0.0192158	DOWN
ENSG00000055118	7	150944961	150978321	-	known	protein_coding	KCNH2	potassium voltage-gated channel subfamily H member 2 [Source:HGNC Symbol;Acc:HGNC:6251]	ENST00000262186,ENST00000330883,ENST00000430723,ENST00000461280,ENST00000473610,ENST00000532957	154	104	137	88	95	101	106	93	108	87	102	112	2.34	1.66	2.35	1.83	1.74	1.57	2.11	2.05	2.02	1.98	2.13	2.24	3.21	2.3	3.3	2.64	2.47	2.26	3.05	2.97	2.93	2.88	3.15	3.29	-0.0629129	0.745331	0.955633	DOWN
ENSG00000055130	7	148697914	148801110	+	known	protein_coding	CUL1	cullin 1 [Source:HGNC Symbol;Acc:HGNC:2551]	ENST00000325222,ENST00000409469,ENST00000602748,ENST00000617797,ENST00000655324,ENST00000656001,ENST00000660013,ENST00000660240,ENST00000662132,ENST00000662670,ENST00000662716,ENST00000662975,ENST00000663044,ENST00000663835,ENST00000665936,ENST00000666124,ENST00000671397,ENST00000671421	3397	3425	3273	2801	3032	3929	2408	2102	2545	2263	2509	2664	49.81	51.98	53.66	56.2	53.77	58.42	47.97	46.68	46.99	52.29	51.11	51.41	68.22	72.06	75.37	80.99	76.05	84.2	69.44	67.61	68.14	76.24	75.68	75.67	0.0927708	0.0445633	0.202055	UP
ENSG00000055147	5	153990148	154038936	-	known	protein_coding	FAM114A2	family with sequence similarity 114 member A2 [Source:HGNC Symbol;Acc:HGNC:1333]	ENST00000351797,ENST00000517605,ENST00000517803,ENST00000518102,ENST00000518735,ENST00000518900,ENST00000518914,ENST00000518946,ENST00000519808,ENST00000520313,ENST00000520667,ENST00000521031,ENST00000522395,ENST00000522634,ENST00000522858,ENST00000523705,ENST00000524246	1000	959	952	742	798	1060	684	655	782	678	797	858	23.46	23.4	22.4	21.65	22.01	24.22	18.48	20.43	19.31	26.93	23.69	21.69	32.13	32.44	31.46	31.2	31.13	34.91	26.75	29.59	28	39.26	35.08	31.92	0.0311416	0.672826	0.955633	UP
ENSG00000055163	5	157266079	157395595	+	known	protein_coding	CYFIP2	cytoplasmic FMR1 interacting protein 2 [Source:HGNC Symbol;Acc:HGNC:13760]	ENST00000435847,ENST00000518456,ENST00000518511,ENST00000518555,ENST00000519663,ENST00000520424,ENST00000520942,ENST00000520960,ENST00000521420,ENST00000522463,ENST00000522637,ENST00000522775,ENST00000522884,ENST00000522892,ENST00000523383,ENST00000524058,ENST00000611075,ENST00000611925,ENST00000616178,ENST00000617629,ENST00000618329,ENST00000620254,ENST00000621516,ENST00000622696	3564	3653	3369	2478	2741	3639	3505	2762	3526	2527	2668	2846	54.32	57.21	52.59	45.96	48.76	49.73	66.99	62.9	60.21	51.21	51.24	52.12	74.41	79.3	73.86	66.23	68.97	71.67	96.97	91.1	87.31	74.67	75.88	76.71	-0.309484	1.5614e-10	6.21763e-09	DOWN
ENSG00000055208	6	149218641	149411613	+	known	protein_coding	TAB2	TGF-beta activated kinase 1 (MAP3K7) binding protein 2 [Source:HGNC Symbol;Acc:HGNC:17075]	ENST00000367456,ENST00000461481,ENST00000470466,ENST00000484505,ENST00000538427,ENST00000606202,ENST00000606797,ENST00000636456,ENST00000637181	2695	2721	2611	2507	2669	3373	2263	1952	2456	2207	2566	2613	29.54	30.89	30.89	37.56	35.07	37.21	32.53	32.11	32.76	37.02	37.75	36.26	40.45	42.82	43.38	54.13	49.6	53.62	47.08	46.5	47.51	53.98	55.9	53.36	-0.155366	0.00135826	0.0109824	DOWN
ENSG00000055211	6	149566294	149591748	+	known	protein_coding	GINM1	glycoprotein integral membrane 1 [Source:HGNC Symbol;Acc:HGNC:21074]	ENST00000367419,ENST00000433539,ENST00000650599	978	836	832	666	745	928	648	645	821	612	846	831	24.32	21.52	23.11	22.44	22.11	23.35	21.66	24.51	25.44	24.08	28.94	26.82	33.32	29.83	32.46	32.35	31.27	33.66	31.36	35.5	36.89	35.12	42.85	39.47	-0.102191	0.213666	0.624308	DOWN
ENSG00000055332	2	37099210	37157065	-	known	protein_coding	EIF2AK2	eukaryotic translation initiation factor 2 alpha kinase 2 [Source:HGNC Symbol;Acc:HGNC:9437]	ENST00000233057,ENST00000390013,ENST00000395127,ENST00000405334,ENST00000411537,ENST00000462861,ENST00000496059,ENST00000647926	1128	1189	1121	1101	1166	1542	1062	917	1171	1140	1450	1447	8.98	10.09	10.03	11.74	11.17	11.56	9.54	11.23	11.47	13.84	15.02	13.69	12.3	13.99	14.09	16.92	15.8	16.66	13.8	16.26	16.63	20.17	22.25	20.15	-0.294984	9.19176e-06	0.000133885	DOWN
ENSG00000055483	17	78787381	78841441	-	known	protein_coding	AC022966.1	ubiquitin specific peptidase 36 [Source:NCBI gene;Acc:57602]	ENST00000312010,ENST00000449938,ENST00000542802,ENST00000586066,ENST00000586531,ENST00000586896,ENST00000587010,ENST00000587379,ENST00000587783,ENST00000588086,ENST00000588130,ENST00000588365,ENST00000588467,ENST00000589225,ENST00000589254,ENST00000589424,ENST00000590312,ENST00000590546,ENST00000591052,ENST00000591942,ENST00000592231,ENST00000592275,ENST00000592326,ENST00000592907	2040	2103	1836	1846	2130	2426	1679	1494	1759	1579	1707	1802	26.56	30.79	28.31	35.28	36.4	34.58	27.88	31.2	32.63	34.92	29.83	30.66	36.38	42.68	39.76	50.84	51.49	49.84	40.37	45.19	47.32	50.92	44.17	45.12	-0.149826	0.00502922	0.0336429	DOWN
ENSG00000055609	7	152134922	152436005	-	known	protein_coding	KMT2C	lysine methyltransferase 2C [Source:HGNC Symbol;Acc:HGNC:13726]	ENST00000262189,ENST00000355193,ENST00000360104,ENST00000418061,ENST00000418673,ENST00000424877,ENST00000452749,ENST00000473186,ENST00000485241,ENST00000489110,ENST00000490130,ENST00000558084,ENST00000558665	1853	1770	1741	1734	1694	2311	1875	1865	1932	1524	2018	1991	7.66	9.03	8.88	9.02	9.02	9.5	10.72	10.78	9.56	9.4	11.49	10.33	10.49	12.52	12.48	13	12.76	13.69	15.52	15.62	13.86	13.71	17.02	15.21	-0.512814	3.99398e-17	5.15077e-15	DOWN
ENSG00000055732	1	85018082	85048500	-	known	protein_coding	MCOLN3	mucolipin 3 [Source:HGNC Symbol;Acc:HGNC:13358]	ENST00000341115,ENST00000370587,ENST00000370589,ENST00000474447,ENST00000475312,ENST00000490600	999	1012	907	1209	1261	1693	798	788	860	932	1059	1251	16.68	17.57	17	27.63	25.59	28.5	18.03	20.03	18.22	24.85	24.81	27.52	22.85	24.36	23.88	39.82	36.2	41.07	26.1	29.01	26.42	36.23	36.75	40.51	-0.176776	0.0158717	0.0882758	DOWN
ENSG00000055813	2	56183990	56386172	+	known	protein_coding	CCDC85A	coiled-coil domain containing 85A [Source:HGNC Symbol;Acc:HGNC:29400]	ENST00000407595	10	13	9	7	14	8	9	11	7	6	3	11	0.11	0.15	0.11	0.1	0.18	0.09	0.13	0.18	0.1	0.1	0.05	0.16	0.15	0.2	0.15	0.14	0.25	0.13	0.19	0.26	0.15	0.14	0.08	0.23	-0.211765	0.746764	0.955633	DOWN
ENSG00000055917	2	20248691	20352234	-	known	protein_coding	PUM2	pumilio RNA binding family member 2 [Source:HGNC Symbol;Acc:HGNC:14958]	ENST00000319801,ENST00000338086,ENST00000361078,ENST00000403432,ENST00000420234,ENST00000424110,ENST00000429419,ENST00000432105,ENST00000440577,ENST00000442400,ENST00000446940	1904	1987	1852	1534	1656	2115	1696	1487	1776	1302	1630	1684	16.02	16.82	16.94	17.45	16.25	17.99	18.81	19.75	19.06	18.23	18.7	20.47	21.94	23.32	23.79	25.15	22.98	25.92	27.22	28.6	27.64	26.58	27.7	30.13	-0.212892	9.40989e-05	0.00105327	DOWN
ENSG00000055950	10	100969458	100987515	-	known	protein_coding	MRPL43	mitochondrial ribosomal protein L43 [Source:HGNC Symbol;Acc:HGNC:14517]	ENST00000299179,ENST00000318325,ENST00000318364,ENST00000342071,ENST00000370234,ENST00000370236,ENST00000370241,ENST00000370242,ENST00000448244,ENST00000476012,ENST00000477279,ENST00000487059,ENST00000493646,ENST00000523148	1217	1210	1028	855	1079	1135	725	604	828	669	643	801	64.34	68.05	62.74	62.45	69.96	60.64	52.85	49.87	57.15	56.77	47.55	55.1	88.12	94.33	88.12	89.99	98.95	87.4	76.5	72.22	82.88	82.78	70.42	81.09	0.257224	0.000509654	0.00467799	UP
ENSG00000055955	3	52812962	52830688	-	known	protein_coding	ITIH4	inter-alpha-trypsin inhibitor heavy chain 4 [Source:HGNC Symbol;Acc:HGNC:6169]	ENST00000266041,ENST00000406595,ENST00000441637,ENST00000461966,ENST00000464000,ENST00000467462,ENST00000471505,ENST00000481977,ENST00000483372,ENST00000484632,ENST00000485816,ENST00000485894,ENST00000491663,ENST00000537897	198	128	173	191	178	274	104	90	90	92	116	132	6.55	4.79	6.36	9.52	6.9	8.86	4.81	4.51	4.86	6.43	5.68	5.51	8.98	6.63	8.93	13.72	9.77	12.77	6.96	6.54	7.05	9.37	8.41	8.1	0.380496	0.0505223	0.222017	UP
ENSG00000055957	3	52777595	52792068	+	known	protein_coding	ITIH1	inter-alpha-trypsin inhibitor heavy chain 1 [Source:HGNC Symbol;Acc:HGNC:6166]	ENST00000273283,ENST00000405128,ENST00000428133,ENST00000478667,ENST00000480409,ENST00000482836,ENST00000484844,ENST00000487686,ENST00000494603,ENST00000494705,ENST00000537050,ENST00000628722	0	1	1	2	2	0	0	1	1	2	0	0	0	0.13	0.06	0.05	0.07	0	0	0.07	0.09	0.16	0	0	0	0.18	0.09	0.07	0.1	0	0	0.1	0.13	0.23	0	0	-0.412779	0.859551	0.955633	DOWN
ENSG00000056050	4	169729470	169757944	-	known	protein_coding	HPF1	histone PARylation factor 1 [Source:HGNC Symbol;Acc:HGNC:26051]	ENST00000393381,ENST00000506125,ENST00000515204	961	859	864	707	754	871	683	622	768	645	786	823	42.53	39.57	40.8	42.14	39.66	39.54	42.78	42.79	41.82	44.24	48.42	50.01	58.25	54.86	57.31	60.72	56.1	56.99	61.92	61.97	60.65	64.51	71.71	73.6	-0.052511	0.478816	0.941794	DOWN
ENSG00000056097	5	32354350	32444740	-	known	protein_coding	ZFR	zinc finger RNA binding protein [Source:HGNC Symbol;Acc:HGNC:17277]	ENST00000265069,ENST00000502988,ENST00000505204,ENST00000505366,ENST00000507465,ENST00000510369,ENST00000514356	5186	5128	5134	3999	4308	5457	4419	3773	4736	3645	4103	4470	53.08	54.29	57.82	58.01	53.64	56.21	63.62	58.81	65.56	62.78	62.74	66.64	72.7	75.26	81.21	83.59	75.87	81.01	92.1	85.18	95.07	91.54	92.91	98.08	-0.164663	0.000150157	0.00159073	DOWN
ENSG00000056277	X	130202707	130268899	-	known	protein_coding	ZNF280C	zinc finger protein 280C [Source:HGNC Symbol;Acc:HGNC:25955]	ENST00000370978,ENST00000447817	1892	1810	1876	1510	1639	2016	1905	1725	1981	1502	1855	1929	18.29	18.15	20.05	19.89	19.56	19.64	24.79	25.31	24.41	23.26	25.05	24.56	25.05	25.15	28.17	28.66	27.67	28.3	35.88	36.66	35.4	33.91	37.09	36.14	-0.43401	1.31416e-14	1.09486e-12	DOWN
ENSG00000056291	4	72031804	72148067	+	known	protein_coding	NPFFR2	neuropeptide FF receptor 2 [Source:HGNC Symbol;Acc:HGNC:4525]	ENST00000308744,ENST00000344413,ENST00000358749,ENST00000395999,ENST00000506359	19	22	19	14	16	19	10	11	13	14	17	12	0.74	0.82	0.91	0.83	0.71	0.63	0.49	0.45	0.54	0.69	0.85	0.58	1.01	1.14	1.28	1.2	1.01	0.91	0.71	0.65	0.78	1.01	1.26	0.86	0.392622	0.428319	0.905338	UP
ENSG00000056487	22	44881162	45010005	-	known	protein_coding	PHF21B	PHD finger protein 21B [Source:HGNC Symbol;Acc:HGNC:25161]	ENST00000313237,ENST00000396103,ENST00000403565,ENST00000414269,ENST00000420689,ENST00000460507,ENST00000462631,ENST00000474327,ENST00000490679,ENST00000491522,ENST00000495348,ENST00000629843	461	434	370	379	380	533	381	303	404	397	395	415	8.7	6.71	5.97	7.04	6.46	7.45	8.45	5.93	8.84	8.94	9.77	9.51	11.91	9.3	8.38	10.15	9.13	10.73	12.23	8.59	12.82	13.04	14.47	14	-0.207028	0.0447683	0.202855	DOWN
ENSG00000056558	9	120902393	120929173	-	known	protein_coding	TRAF1	TNF receptor associated factor 1 [Source:HGNC Symbol;Acc:HGNC:12031]	ENST00000373887,ENST00000540010,ENST00000546084	367	284	260	269	367	430	245	236	238	274	248	324	3.77	3.04	2.98	3.8	4.57	4.47	3.4	3.69	3.1	4.5	3.55	4.35	5.16	4.21	4.18	5.48	6.46	6.44	4.92	5.35	4.49	6.57	5.26	6.4	-0.0990137	0.475118	0.938128	DOWN
ENSG00000056586	9	122844556	122905359	-	known	protein_coding	RC3H2	ring finger and CCCH-type domains 2 [Source:HGNC Symbol;Acc:HGNC:21461]	ENST00000335387,ENST00000357244,ENST00000373670,ENST00000398671,ENST00000423239,ENST00000454740,ENST00000471874,ENST00000478216,ENST00000495727,ENST00000498479	1725	1701	1644	1369	1378	1858	1592	1424	1840	1268	1670	1732	13.11	12.18	14.53	12.93	11.27	13.47	15.67	13.87	14.77	14.46	14.86	13.81	17.96	16.88	20.4	18.63	15.94	19.42	22.68	20.09	21.41	21.08	22.01	20.33	-0.359647	1.69631e-10	6.68185e-09	DOWN
ENSG00000056736	3	53846568	53865794	+	known	protein_coding	IL17RB	interleukin 17 receptor B [Source:HGNC Symbol;Acc:HGNC:18015]	ENST00000288167,ENST00000475124,ENST00000494338	680	650	578	513	593	691	428	420	478	376	403	483	13.74	14.04	13.45	13.91	14.1	14.04	11.18	12.33	12.77	11.68	11.42	12.26	18.82	19.46	18.89	20.05	19.95	20.23	16.18	17.86	18.51	17.04	16.91	18.04	0.0938123	0.282257	0.738486	UP
ENSG00000056972	6	111555381	111606906	-	known	protein_coding	TRAF3IP2	TRAF3 interacting protein 2 [Source:HGNC Symbol;Acc:HGNC:1343]	ENST00000340026,ENST00000359831,ENST00000368730,ENST00000368731,ENST00000368734,ENST00000368735,ENST00000368761,ENST00000392556,ENST00000464903,ENST00000492671,ENST00000528599,ENST00000532708,ENST00000650649,ENST00000650859,ENST00000651359,ENST00000651547	396	361	363	296	316	378	288	237	241	234	274	292	11.03	10.51	11.27	11.08	10.74	10.26	10.76	9.97	8.66	11.5	9.45	12.98	15.1	14.56	15.84	15.97	15.2	14.79	15.57	14.43	12.55	16.77	13.99	19.1	0.116717	0.324562	0.793852	UP
ENSG00000056998	X	2828822	2882820	+	known	protein_coding	GYG2	glycogenin 2 [Source:HGNC Symbol;Acc:HGNC:4700]	ENST00000353656,ENST00000381157,ENST00000381161,ENST00000381163,ENST00000398806,ENST00000453106,ENST00000469234,ENST00000520904,ENST00000639373	744	776	773	574	685	808	593	476	558	408	481	457	10.89	11.7	12.36	11.46	11.99	12.01	11.55	10.61	10.31	9.38	10.05	8.74	14.91	16.22	17.37	16.51	16.96	17.3	16.72	15.36	14.95	13.68	14.88	12.86	0.0723962	0.414156	0.892152	UP
ENSG00000057019	3	98795941	98901695	-	known	protein_coding	DCBLD2	discoidin, CUB and LCCL domain containing 2 [Source:HGNC Symbol;Acc:HGNC:24627]	ENST00000326840,ENST00000326857,ENST00000449482,ENST00000460008,ENST00000469648,ENST00000470393,ENST00000479144,ENST00000486004,ENST00000494614,ENST00000496736	1095	1155	1046	890	947	1228	887	793	971	811	918	1022	8.66	9.92	10.41	10.04	8.85	11.09	10.94	10.58	9.31	10.27	9.82	12.38	11.87	13.75	14.62	14.47	12.53	15.99	15.84	15.32	13.51	14.97	14.55	18.22	-0.1102	0.103863	0.381557	DOWN
ENSG00000057149	18	63655197	63661893	-	known	protein_coding	SERPINB3	serpin family B member 3 [Source:HGNC Symbol;Acc:HGNC:10569]	ENST00000283752,ENST00000332821	0	0	0	0	0	0	0	0	0	0	0	0	0	0	0	0	0	0	0	0	0	0	0	0	0	0	0	0	0	0	0	0	0	0	0	0	0	1	1	FLAT
ENSG00000057252	1	179293714	179358680	+	known	protein_coding	SOAT1	sterol O-acyltransferase 1 [Source:HGNC Symbol;Acc:HGNC:11177]	ENST00000367619,ENST00000426956,ENST00000539888,ENST00000540564	1797	1905	1791	1474	1652	2054	1477	1419	1572	1250	1542	1534	18.8	19.68	22.48	23.08	20.56	22.76	21.43	23.28	19.62	23.52	24.75	23.61	25.75	27.27	31.57	33.26	29.09	32.8	31.03	33.72	28.45	34.3	36.66	34.75	-0.129983	0.0334908	0.161744	DOWN
ENSG00000057294	12	32790745	32896840	-	known	protein_coding	PKP2	plakophilin 2 [Source:HGNC Symbol;Acc:HGNC:9024]	ENST00000070846,ENST00000340811,ENST00000546498,ENST00000546741,ENST00000546769,ENST00000549461,ENST00000552612	458	491	431	378	422	538	365	314	315	353	403	402	5.15	6.27	5.46	6.31	5.62	6.03	5.62	5.65	4.6	6.82	6.92	6.26	7.05	8.69	7.67	9.09	7.95	8.69	8.13	8.19	6.67	9.94	10.25	9.22	0.0409319	0.694408	0.955633	UP
ENSG00000057468	1	75796882	75913242	+	known	protein_coding	MSH4	mutS homolog 4 [Source:HGNC Symbol;Acc:HGNC:7327]	ENST00000263187	19	14	10	11	12	15	10	7	8	7	8	11	0.26	0.2	0.15	0.21	0.2	0.21	0.19	0.15	0.14	0.15	0.15	0.2	0.36	0.28	0.22	0.3	0.29	0.3	0.27	0.21	0.2	0.23	0.23	0.29	0.342224	0.557847	0.955633	UP
ENSG00000057593	13	113105788	113120681	+	known	protein_coding	F7	coagulation factor VII [Source:HGNC Symbol;Acc:HGNC:3544]	ENST00000346342,ENST00000375581,ENST00000444337,ENST00000473085,ENST00000479674,ENST00000541084	0	0	1	0	0	0	1	0	0	0	1	0	0	0	0.02	0	0	0	0.03	0	0	0	0.03	0	0	0	0.03	0	0	0	0.04	0	0	0	0.04	0	-0.310253	0.899213	0.955633	DOWN
ENSG00000057608	10	5765223	5842132	-	known	protein_coding	GDI2	GDP dissociation inhibitor 2 [Source:HGNC Symbol;Acc:HGNC:4227]	ENST00000380127,ENST00000380181,ENST00000380191,ENST00000418688,ENST00000447751,ENST00000456041,ENST00000479928,ENST00000608581,ENST00000609712	4306	4295	4062	3290	3649	4331	3170	2689	3394	2774	3121	3306	89.99	94.1	94.39	97.2	92.11	90.52	88.35	85.45	90.29	92.89	91.18	90.28	123.25	130.43	132.58	140.08	130.29	130.45	127.9	123.76	130.93	135.45	135.03	132.87	0.0298392	0.491765	0.948624	UP
ENSG00000057657	6	105993463	106109939	+	known	protein_coding	PRDM1	PR/SET domain 1 [Source:HGNC Symbol;Acc:HGNC:9346]	ENST00000369089,ENST00000369091,ENST00000369096,ENST00000424894,ENST00000450060,ENST00000481163,ENST00000489365,ENST00000648754,ENST00000651185,ENST00000652320	14	12	14	13	8	12	4	7	9	6	4	9	0.18	0.12	0.19	0.24	0.24	0.12	0.05	0.33	0.17	0.09	0.05	0.13	0.25	0.16	0.27	0.34	0.33	0.17	0.07	0.47	0.25	0.13	0.07	0.19	0.575732	0.365081	0.83821	UP
ENSG00000057663	6	106045423	106325791	-	known	protein_coding	ATG5	autophagy related 5 [Source:HGNC Symbol;Acc:HGNC:589]	ENST00000343245,ENST00000360666,ENST00000369070,ENST00000369076,ENST00000475645,ENST00000476518,ENST00000613993,ENST00000635758,ENST00000636335,ENST00000636437,ENST00000646025	824	880	770	675	689	974	572	524	654	520	603	663	14	16.1	14.83	15.18	14.41	16.67	12.3	14.7	13.26	13.79	13.66	14.89	19.17	22.31	20.83	21.88	20.38	24.03	17.8	21.29	19.24	20.1	20.23	21.91	0.0750077	0.353187	0.82506	UP
ENSG00000057704	12	94567122	94650557	-	known	protein_coding	TMCC3	transmembrane and coiled-coil domain family 3 [Source:HGNC Symbol;Acc:HGNC:29199]	ENST00000261226,ENST00000548918,ENST00000551457,ENST00000552239	254	262	244	181	217	265	183	165	188	187	167	213	2.01	2.24	2.13	3.09	2.28	2	2.14	1.88	1.78	2.33	2.06	2.09	2.75	3.1	2.99	4.45	3.23	2.89	3.1	2.72	2.58	3.4	3.05	3.07	0.0766439	0.566604	0.955633	UP
ENSG00000057757	1	23778418	23788232	+	known	protein_coding	PITHD1	PITH domain containing 1 [Source:HGNC Symbol;Acc:HGNC:25022]	ENST00000246151,ENST00000374524,ENST00000415372	1354	1389	1176	1239	1309	1600	786	668	848	781	869	910	47	48.33	45.49	57.7	52.77	54.75	36.49	36.25	36.09	41.2	41.25	39.41	64.37	67	63.89	83.15	74.65	78.91	52.82	52.5	52.33	60.07	61.09	58.01	0.342509	5.95094e-07	1.15355e-05	UP
ENSG00000057935	2	42494569	42756947	+	known	protein_coding	MTA3	metastasis associated 1 family member 3 [Source:HGNC Symbol;Acc:HGNC:23784]	ENST00000405094,ENST00000405592,ENST00000406652,ENST00000406911,ENST00000407270,ENST00000409019,ENST00000430763,ENST00000433553,ENST00000454356,ENST00000461256,ENST00000467925,ENST00000472767,ENST00000475383,ENST00000478602,ENST00000482875,ENST00000484780,ENST00000490611,ENST00000491314,ENST00000493983	1394	1381	1225	1071	1205	1503	1033	965	1176	937	1030	1161	33.2	32.84	32.2	33.78	34.14	35.84	33.77	36.48	36.21	36.14	35.02	37.1	45.47	45.52	45.22	48.68	48.29	51.65	48.89	52.84	52.51	52.7	51.87	54.61	-0.093361	0.135438	0.462899	DOWN
ENSG00000058056	3	179653040	179789401	+	known	protein_coding	USP13	ubiquitin specific peptidase 13 [Source:HGNC Symbol;Acc:HGNC:12611]	ENST00000263966,ENST00000482333,ENST00000496897,ENST00000497155,ENST00000497380	853	837	826	795	774	1060	686	587	705	627	700	748	5.35	6.08	6.41	7.06	6.32	6.53	6.34	5.43	5.55	6.17	6.12	6.04	7.33	8.42	9	10.17	8.94	9.41	9.17	7.86	8.05	9	9.07	8.89	-0.0769261	0.306668	0.772072	DOWN
ENSG00000058063	3	182793503	182921629	+	known	protein_coding	ATP11B	ATPase phospholipid transporting 11B (putative) [Source:HGNC Symbol;Acc:HGNC:13553]	ENST00000323116,ENST00000466758,ENST00000475636,ENST00000482070,ENST00000482794,ENST00000484691,ENST00000490303,ENST00000491699,ENST00000493826,ENST00000498086	943	938	918	745	844	1080	948	863	1029	828	973	1021	7	7.57	7.79	7.72	7.48	7.8	9.65	10.44	10.04	9.66	11.18	9.28	9.59	10.49	10.94	11.12	10.58	11.24	13.96	15.13	14.56	14.09	16.56	13.66	-0.445746	7.29701e-11	3.0577e-09	DOWN
ENSG00000058085	1	183186238	183245127	+	known	protein_coding	LAMC2	laminin subunit gamma 2 [Source:HGNC Symbol;Acc:HGNC:6493]	ENST00000264144,ENST00000461729,ENST00000476255,ENST00000493293	91	95	94	74	71	103	66	52	70	68	45	88	0.84	0.82	0.89	0.83	0.72	0.93	0.73	0.66	0.77	0.92	0.52	0.95	1.15	1.14	1.25	1.2	1.01	1.34	1.05	0.95	1.11	1.34	0.78	1.4	0.157528	0.489756	0.948624	UP
ENSG00000058091	7	90466424	91210590	+	known	protein_coding	CDK14	cyclin dependent kinase 14 [Source:HGNC Symbol;Acc:HGNC:8883]	ENST00000265741,ENST00000380050,ENST00000406263,ENST00000430760,ENST00000431029,ENST00000436577,ENST00000446224,ENST00000446790,ENST00000449528,ENST00000456689,ENST00000460493,ENST00000478540,ENST00000484035,ENST00000487145,ENST00000496279	374	395	361	321	331	416	355	281	316	272	320	335	3.2	3.84	4.41	3.98	4.18	4.87	4.47	3.89	3.42	5.19	7.33	5.24	4.38	5.33	6.2	5.74	5.91	7.02	6.48	5.63	4.96	7.57	10.85	7.72	-0.179053	0.10955	0.396731	DOWN
ENSG00000058262	3	128051641	128071683	+	known	protein_coding	SEC61A1	SEC61 translocon alpha 1 subunit [Source:HGNC Symbol;Acc:HGNC:18276]	ENST00000243253,ENST00000424880,ENST00000464451,ENST00000481210,ENST00000483956,ENST00000491668,ENST00000498837	7958	7847	7173	5217	6315	7473	5766	5057	6223	4327	4832	5265	102.74	105.14	102.99	94.75	99.1	98.78	102.29	105.03	107.22	92.07	92.52	97.84	140.72	145.74	144.66	136.54	140.17	142.36	148.07	152.12	155.47	134.25	137.01	144	0.00544521	0.875875	0.955633	UP
ENSG00000058272	12	79773563	79935460	-	known	protein_coding	PPP1R12A	protein phosphatase 1 regulatory subunit 12A [Source:HGNC Symbol;Acc:HGNC:7618]	ENST00000261207,ENST00000437004,ENST00000450142,ENST00000546369,ENST00000546762,ENST00000547131,ENST00000547253,ENST00000547330,ENST00000548318,ENST00000548908,ENST00000550001,ENST00000550007,ENST00000550107,ENST00000550299,ENST00000550351,ENST00000550510,ENST00000550903,ENST00000551191,ENST00000551781,ENST00000552892,ENST00000553081,ENST00000634739,ENST00000650220	1247	1197	1246	1156	1175	1458	1162	1027	1171	1047	1169	1332	14.67	14.24	17.67	19.53	16.12	18.99	20.48	18.72	18.73	19.74	21.38	23.32	20.1	19.74	24.81	28.14	22.8	27.37	29.65	27.12	27.16	28.79	31.67	34.32	-0.290185	1.29152e-05	0.000181114	DOWN
ENSG00000058335	15	78959947	79090773	-	known	protein_coding	RASGRF1	Ras protein specific guanine nucleotide releasing factor 1 [Source:HGNC Symbol;Acc:HGNC:9875]	ENST00000394745,ENST00000419573,ENST00000558480,ENST00000559926,ENST00000560286,ENST00000560334,ENST00000560943,ENST00000561112,ENST00000623620	17	14	8	4	9	11	9	3	2	5	9	7	0.15	0.15	0.06	0.47	0.08	0.13	0.26	0.14	0.02	0.06	0.09	0.07	0.2	0.21	0.09	0.68	0.11	0.19	0.37	0.2	0.03	0.08	0.13	0.1	1.03223	0.160083	0.51844	UP
ENSG00000058404	7	44217150	44334577	-	known	protein_coding	CAMK2B	calcium/calmodulin dependent protein kinase II beta [Source:HGNC Symbol;Acc:HGNC:1461]	ENST00000258682,ENST00000346990,ENST00000347193,ENST00000350811,ENST00000353185,ENST00000353625,ENST00000358707,ENST00000395747,ENST00000395749,ENST00000415369,ENST00000421607,ENST00000424197,ENST00000425809,ENST00000427209,ENST00000433930,ENST00000440254,ENST00000457475,ENST00000462128,ENST00000466584,ENST00000470984,ENST00000484972,ENST00000489429,ENST00000495819,ENST00000497127,ENST00000497584…	128	116	122	144	152	183	95	95	93	110	109	99	2.12	1.66	2.52	2.93	2.47	2.8	1.96	1.92	2.31	2.64	2.01	2.28	2.9	2.3	3.54	4.23	3.49	4.04	2.84	2.78	3.35	3.85	2.98	3.36	-0.0628878	0.75385	0.955633	DOWN
[truncated: 59,889 more rows]
[truncated: 11 more columns]
