# Supplementary material for: SARS-CoV-2 aberrantly elevates mitochondrial bioenergetics to induce robust virus propagation
Source: Signal Transduct Target Ther. 2024 May 11;9:125. doi: 10.1038/s41392-024-01836-x (PMC11088672; doi:10.1038/s41392-024-01836-x)
Supplement: Supplementary file 3 — Dataset 2 [file 41392_2024_1836_MOESM3_ESM.xlsx]

## Sheet: Genes
GeneId	Chrom	Start	End	Strand	Class	Biotype	Symbol	Description	ChildrenId	EXP:SARS-CoV2_0.2 MOI_1 dpi_#1:ReadCount	EXP:SARS-CoV2_0.2 MOI_1 dpi_#2:ReadCount	EXP:SARS-CoV2_0.2 MOI_1 dpi_#3:ReadCount	EXP:SARS-CoV2_0.2 MOI_1 dpi_Vandetanib_#1:ReadCount	EXP:SARS-CoV2_0.2 MOI_1 dpi_Vandetanib_#2:ReadCount	EXP:SARS-CoV2_0.2 MOI_1 dpi_Vandetanib_#3:ReadCount	EXP:Uninfected_#1:ReadCount	EXP:Uninfected_#2:ReadCount	EXP:Uninfected_#3:ReadCount	EXP:SARS-CoV2_0.2 MOI_1 dpi_#1:RPKM	EXP:SARS-CoV2_0.2 MOI_1 dpi_#2:RPKM	EXP:SARS-CoV2_0.2 MOI_1 dpi_#3:RPKM	EXP:SARS-CoV2_0.2 MOI_1 dpi_Vandetanib_#1:RPKM	EXP:SARS-CoV2_0.2 MOI_1 dpi_Vandetanib_#2:RPKM	EXP:SARS-CoV2_0.2 MOI_1 dpi_Vandetanib_#3:RPKM	EXP:Uninfected_#1:RPKM	EXP:Uninfected_#2:RPKM	EXP:Uninfected_#3:RPKM	EXP:SARS-CoV2_0.2 MOI_1 dpi_#1:TPM	EXP:SARS-CoV2_0.2 MOI_1 dpi_#2:TPM	EXP:SARS-CoV2_0.2 MOI_1 dpi_#3:TPM	EXP:SARS-CoV2_0.2 MOI_1 dpi_Vandetanib_#1:TPM	EXP:SARS-CoV2_0.2 MOI_1 dpi_Vandetanib_#2:TPM	EXP:SARS-CoV2_0.2 MOI_1 dpi_Vandetanib_#3:TPM	EXP:Uninfected_#1:TPM	EXP:Uninfected_#2:TPM	EXP:Uninfected_#3:TPM	DEG:Uninfected_#1,Uninfected_#2,Uninfected_#3 versus SARS-CoV2_0.2 MOI_1 dpi_#1,SARS-CoV2_0.2 MOI_1 dpi_#2,SARS-CoV2_0.2 MOI_1 dpi_#3:LOG2FC	DEG:Uninfected_#1,Uninfected_#2,Uninfected_#3 versus SARS-CoV2_0.2 MOI_1 dpi_#1,SARS-CoV2_0.2 MOI_1 dpi_#2,SARS-CoV2_0.2 MOI_1 dpi_#3:P	DEG:Uninfected_#1,Uninfected_#2,Uninfected_#3 versus SARS-CoV2_0.2 MOI_1 dpi_#1,SARS-CoV2_0.2 MOI_1 dpi_#2,SARS-CoV2_0.2 MOI_1 dpi_#3:Q	DEG:Uninfected_#1,Uninfected_#2,Uninfected_#3 versus SARS-CoV2_0.2 MOI_1 dpi_#1,SARS-CoV2_0.2 MOI_1 dpi_#2,SARS-CoV2_0.2 MOI_1 dpi_#3:UPDOWN	DEG:SARS-CoV2_0.2 MOI_1 dpi_#1,SARS-CoV2_0.2 MOI_1 dpi_#2,SARS-CoV2_0.2 MOI_1 dpi_#3 versus SARS-CoV2_0.2 MOI_1 dpi_Vandetanib_#1,SARS-CoV2_0.2 MOI_1 dpi_Vandetanib_#2,SARS-CoV2_0.2 MOI_1 dpi_Vandetanib_#3:LOG2FC	DEG:SARS-CoV2_0.2 MOI_1 dpi_#1,SARS-CoV2_0.2 MOI_1 dpi_#2,SARS-CoV2_0.2 MOI_1 dpi_#3 versus SARS-CoV2_0.2 MOI_1 dpi_Vandetanib_#1,SARS-CoV2_0.2 MOI_1 dpi_Vandetanib_#2,SARS-CoV2_0.2 MOI_1 dpi_Vandetanib_#3:P	DEG:SARS-CoV2_0.2 MOI_1 dpi_#1,SARS-CoV2_0.2 MOI_1 dpi_#2,SARS-CoV2_0.2 MOI_1 dpi_#3 versus SARS-CoV2_0.2 MOI_1 dpi_Vandetanib_#1,SARS-CoV2_0.2 MOI_1 dpi_Vandetanib_#2,SARS-CoV2_0.2 MOI_1 dpi_Vandetanib_#3:Q	DEG:SARS-CoV2_0.2 MOI_1 dpi_#1,SARS-CoV2_0.2 MOI_1 dpi_#2,SARS-CoV2_0.2 MOI_1 dpi_#3 versus SARS-CoV2_0.2 MOI_1 dpi_Vandetanib_#1,SARS-CoV2_0.2 MOI_1 dpi_Vandetanib_#2,SARS-CoV2_0.2 MOI_1 dpi_Vandetanib_#3:UPDOWN	ANNO:GO	ANNO:InterPro	ANNO:Pfam
ENSG00000000003	X	100627108	100639991	-	known	protein_coding	TSPAN6	tetraspanin 6 [Source:HGNC Symbol;Acc:HGNC:11858]	ENST00000373020,ENST00000494424,ENST00000496771,ENST00000612152,ENST00000614008	1019	1788	1598	1260	1413	1498	1362	1838	1463	38.76	30.75	26.25	29.3	31.73	31.71	30.35	30.76	27.83	57.42	46.39	38.02	40.58	43.6	44.28	43.04	43.79	37.85	0.155976	0.0793348	0.385981	UP	-0.162422	0.0479746	0.131758	DOWN	GO:0005887,GO:0039532,GO:0043123,GO:0070062,GO:1901223	IPR000301,IPR008952,IPR018499,IPR018503	PF00335
ENSG00000000005	X	100584936	100599885	+	known	protein_coding	TNMD	tenomodulin [Source:HGNC Symbol;Acc:HGNC:17757]	ENST00000373031,ENST00000485971	0	0	0	0	0	0	0	0	0	0	0	0	0	0	0	0	0	0	0	0	0	0	0	0	0	0	0	0	1	1	FLAT	0	1	1	FLAT	GO:0001886,GO:0001937,GO:0005635,GO:0005737,GO:0016021,GO:0016525,GO:0030948,GO:0035990,GO:0071773	IPR007084	PF04089
ENSG00000000419	20	50934867	50958555	-	known	protein_coding	DPM1	dolichyl-phosphate mannosyltransferase subunit 1, catalytic [Source:HGNC Symbol;Acc:HGNC:3005]	ENST00000371582,ENST00000371584,ENST00000371588,ENST00000413082,ENST00000466152,ENST00000494752	582	1131	1069	659	677	703	880	1241	961	66.25	66.51	64.25	56.37	53.75	55.13	68.63	66.77	63.65	98.16	100.35	93.08	78.06	73.86	77	97.33	95.07	86.55	0.0713458	0.385042	0.886518	UP	-0.50598	1.68221e-09	1.42996e-08	DOWN	GO:0004169,GO:0004582,GO:0005634,GO:0005783,GO:0005789,GO:0006506,GO:0016020,GO:0018279,GO:0019348,GO:0033185,GO:0035268,GO:0035269	IPR001173,IPR029044,IPR039528	PF00535
ENSG00000000457	1	169849631	169894267	-	known	protein_coding	SCYL3	SCY1 like pseudokinase 3 [Source:HGNC Symbol;Acc:HGNC:19285]	ENST00000367770,ENST00000367771,ENST00000367772,ENST00000423670,ENST00000470238	195	250	268	218	238	247	224	327	259	5.56	3.55	3.6	4.22	4.38	4.41	3.88	4.28	4.41	8.24	5.35	5.22	5.85	6.02	6.16	5.5	6.1	6	0.10759	0.617578	0.971441	UP	-0.149424	0.416787	0.712964	DOWN	GO:0005524,GO:0005737,GO:0005794,GO:0006468,GO:0016477,GO:0030027	IPR000719,IPR011009,IPR011989,IPR016024,IPR021133
ENSG00000000460	1	169662007	169854080	+	known	protein_coding	C1orf112	chromosome 1 open reading frame 112 [Source:HGNC Symbol;Acc:HGNC:25565]	ENST00000286031,ENST00000359326,ENST00000413811,ENST00000459772,ENST00000466580,ENST00000472795,ENST00000481744,ENST00000496973,ENST00000498289	377	704	593	301	313	353	615	812	581	15.84	14.94	12.1	7.97	8.17	9.43	17.65	15.82	11.97	23.47	22.55	17.53	11.04	11.23	13.18	25.02	22.52	16.27	-0.0323231	0.780126	0.971441	DOWN	-0.867162	3.06148e-14	3.86706e-13	DOWN		IPR027902	PF14868
ENSG00000000938	1	27612064	27635185	-	known	protein_coding	FGR	FGR proto-oncogene, Src family tyrosine kinase [Source:HGNC Symbol;Acc:HGNC:3697]	ENST00000374003,ENST00000374004,ENST00000374005,ENST00000399173,ENST00000457296,ENST00000468038,ENST00000475472	0	0	2	1	1	0	1	3	63	0	0	0.04	0.04	0.04	0	0.08	0.08	2.17	0	0	0.06	0.06	0.05	0	0.11	0.11	2.95	-5.08865	0.0039143	0.0490463	DOWN	0.178987	0.99378	0.997089	UP	GO:0001784,GO:0002768,GO:0004713,GO:0004715,GO:0005102,GO:0005524,GO:0005576,GO:0005743,GO:0005758,GO:0005829,GO:0005886,GO:0006468,GO:0007169,GO:0007229,GO:0008360,GO:0009615,GO:0014068,GO:0015629,GO:0016235,GO:0018108,GO:0019901,GO:0030154,GO:0030282,GO:0030335,GO:0031234,GO:0032587,GO:0034774,GO:0034987,GO:0034988,GO:0038083,GO:0038096,GO:0043306,GO:0043312,GO:0043552,GO:0045087,GO:0045088,GO:…	IPR000719,IPR000980,IPR001245,IPR001452,IPR008266,IPR011009,IPR017441,IPR020635,IPR035693,IPR036028,IPR036860	PF00017,PF00018,PF07714
ENSG00000000971	1	196652043	196747504	+	known	protein_coding	CFH	complement factor H [Source:HGNC Symbol;Acc:HGNC:4883]	ENST00000359637,ENST00000367429,ENST00000466229,ENST00000470918,ENST00000496761,ENST00000630130	44	45	50	55	46	49	37	101	656	1.42	0.76	0.85	2.02	0.93	0.77	0.64	1.35	11.78	2.1	1.15	1.24	2.8	1.28	1.08	0.91	1.93	16.02	-2.2014	0.0489789	0.284741	DOWN	-0.0562336	0.950401	0.986812	DOWN	GO:0005576,GO:0005615,GO:0006956,GO:0006957,GO:0008201,GO:0016032,GO:0030449,GO:0043395,GO:0070062,GO:0072562,GO:1903659	IPR000436,IPR035976	PF00084
ENSG00000001036	6	143494812	143511720	-	known	protein_coding	FUCA2	alpha-L-fucosidase 2 [Source:HGNC Symbol;Acc:HGNC:4008]	ENST00000002165,ENST00000367585,ENST00000451668	408	828	780	473	485	455	582	746	696	19.69	21.01	19.26	16.27	15.93	14.63	18.55	16.79	19.11	29.17	31.7	27.91	22.53	21.88	20.44	26.3	23.91	25.98	0.19538	0.0602656	0.325365	UP	-0.561094	1.33259e-08	1.03584e-07	DOWN	GO:0004560,GO:0005576,GO:0005615,GO:0005764,GO:0005788,GO:0006004,GO:0009617,GO:0016139,GO:0035578,GO:0043312,GO:0043687,GO:0044267,GO:0070062,GO:2000535	IPR000933,IPR013780,IPR016286,IPR017853,IPR018526,IPR031919	PF01120,PF16757
ENSG00000001084	6	53497341	53616970	-	known	protein_coding	GCLC	glutamate-cysteine ligase catalytic subunit [Source:HGNC Symbol;Acc:HGNC:4311]	ENST00000504353,ENST00000504525,ENST00000505197,ENST00000505294,ENST00000509541,ENST00000510837,ENST00000513939,ENST00000514004,ENST00000514373,ENST00000514933,ENST00000515580,ENST00000616923,ENST00000643939,ENST00000650454	699	1378	1358	1338	1510	1476	1147	1610	1157	50.47	36.76	33.63	47.61	46.78	46.6	40.69	39.94	40.67	74.77	55.47	48.72	65.93	64.27	65.08	57.71	56.87	55.31	0.0257817	0.757623	0.971441	UP	0.278499	0.000144997	0.00067675	UP	GO:0000287,GO:0004357,GO:0005524,GO:0005829,GO:0006534,GO:0006536,GO:0006750,GO:0006979,GO:0007568,GO:0007584,GO:0008637,GO:0009408,GO:0009410,GO:0009725,GO:0014823,GO:0016595,GO:0017109,GO:0019852,GO:0031397,GO:0032436,GO:0032869,GO:0035729,GO:0043066,GO:0043524,GO:0043531,GO:0044344,GO:0044752,GO:0045454,GO:0045892,GO:0046685,GO:0046686,GO:0046982,GO:0050662,GO:0051409,GO:0051900,GO:0070555,GO:…	IPR004308,IPR014746	PF03074
ENSG00000001167	6	41072945	41099976	+	known	protein_coding	NFYA	nuclear transcription factor Y subunit alpha [Source:HGNC Symbol;Acc:HGNC:7804]	ENST00000341376,ENST00000353205	366	672	607	458	450	503	496	772	564	12.23	11.53	10.73	11.04	9.67	10.67	10.65	11.55	10.76	18.12	17.39	15.55	15.28	13.29	14.91	15.11	16.44	14.63	0.0868084	0.450572	0.93819	UP	-0.293013	0.00529056	0.0185672	DOWN	GO:0000790,GO:0000978,GO:0000981,GO:0003677,GO:0003700,GO:0005634,GO:0005654,GO:0006355,GO:0006366,GO:0016602,GO:0032993,GO:0045540,GO:0045893,GO:0048511,GO:0090575	IPR001289,IPR018362	PF02045
ENSG00000001460	1	24356999	24416934	-	known	protein_coding	STPG1	sperm tail PG-rich repeat containing 1 [Source:HGNC Symbol;Acc:HGNC:28070]	ENST00000003583,ENST00000337248,ENST00000374409,ENST00000435187,ENST00000438866,ENST00000468303,ENST00000475760,ENST00000483261,ENST00000483528,ENST00000492753,ENST00000497384,ENST00000498488	151	331	293	270	272	282	231	352	293	5.77	6.99	5.92	8.09	7.54	7.26	6.66	6.82	6.88	8.55	10.55	8.57	11.2	10.37	10.14	9.44	9.71	9.36	0.0309352	0.81089	0.971441	UP	0.0478703	0.755537	0.910502	UP	GO:0005634,GO:0005739,GO:0043065,GO:0090073,GO:1902110	IPR010736	PF07004
ENSG00000001461	1	24415802	24472976	+	known	protein_coding	NIPAL3	NIPA like domain containing 3 [Source:HGNC Symbol;Acc:HGNC:25233]	ENST00000003912,ENST00000339255,ENST00000358028,ENST00000374399,ENST00000432012,ENST00000475663,ENST00000488155	635	1089	960	800	805	842	877	1161	940	12.29	11.87	10.94	12.32	11.71	12.59	12.53	11.82	11.84	18.22	17.91	15.85	17.06	16.09	17.58	17.77	16.83	16.11	0.0917148	0.39942	0.900086	UP	-0.219255	0.0221904	0.0673271	DOWN	GO:0015095,GO:0015693,GO:0016021	IPR008521	PF05653
ENSG00000001497	X	65512582	65534775	-	known	protein_coding	LAS1L	LAS1 like ribosome biogenesis factor [Source:HGNC Symbol;Acc:HGNC:25726]	ENST00000374804,ENST00000374807,ENST00000374811,ENST00000469091,ENST00000484069	655	1029	1131	481	535	512	682	1086	823	29.48	23.7	25.47	15.34	15.67	15.21	20.07	21.34	19.81	43.67	35.76	36.91	21.23	21.52	21.25	28.46	30.38	26.95	0.376612	0.000606686	0.0116995	UP	-0.967096	1.21246e-21	2.46511e-20	DOWN	GO:0000460,GO:0000470,GO:0003723,GO:0004519,GO:0005654,GO:0005730,GO:0006364,GO:0016020,GO:0030687,GO:0071339,GO:0090730	IPR007174	PF04031
ENSG00000001561	6	46129989	46146688	+	known	protein_coding	ENPP4	ectonucleotide pyrophosphatase/phosphodiesterase 4 [Source:HGNC Symbol;Acc:HGNC:3359]	ENST00000321037	441	913	889	604	593	680	712	1039	713	9.67	10.35	10.24	9.92	8.98	10.19	10.68	10.72	9.06	14.33	15.62	14.83	13.73	12.34	14.24	15.15	15.26	12.32	0.074905	0.463823	0.945637	UP	-0.301946	0.00117868	0.00470817	DOWN	GO:0005886,GO:0007596,GO:0016020,GO:0016021,GO:0030194,GO:0043312,GO:0046130,GO:0046872,GO:0047710,GO:0070062,GO:0101003	IPR002591,IPR017850,IPR029879	PF01663
ENSG00000001617	3	50155045	50189075	+	known	protein_coding	SEMA3F	semaphorin 3F [Source:HGNC Symbol;Acc:HGNC:10728]	ENST00000002829,ENST00000413852,ENST00000414301,ENST00000420831,ENST00000426511,ENST00000434342,ENST00000450338,ENST00000470737,ENST00000493743	24	49	75	23	18	22	70	104	157	0.73	1.13	1.16	0.49	0.48	0.65	1.53	1.49	3.82	1.08	1.71	1.69	0.68	0.66	0.91	2.17	2.12	5.2	-0.994295	0.00949043	0.092139	DOWN	-1.23981	0.000914464	0.00372404	DOWN	GO:0001755,GO:0005615,GO:0005887,GO:0007411,GO:0021612,GO:0021637,GO:0021675,GO:0021785,GO:0030215,GO:0030335,GO:0036486,GO:0038191,GO:0045499,GO:0048843,GO:0048846,GO:0050919,GO:0061549,GO:0071526,GO:0097490,GO:0097491,GO:0098978,GO:0099175,GO:1901166,GO:1902285,GO:1902287	IPR001627,IPR003598,IPR003599,IPR007110,IPR013783,IPR016201,IPR027231,IPR036179,IPR036352	PF01403
ENSG00000001626	7	117287120	117715971	+	known	protein_coding	CFTR	CF transmembrane conductance regulator [Source:HGNC Symbol;Acc:HGNC:1884]	ENST00000003084,ENST00000426809,ENST00000429014,ENST00000436097,ENST00000446805,ENST00000468795,ENST00000472848,ENST00000546407,ENST00000600166,ENST00000608965,ENST00000610149,ENST00000621535,ENST00000647639,ENST00000647720,ENST00000647978,ENST00000648260,ENST00000649406,ENST00000649781,ENST00000649850,ENST00000673785	9604	18069	15762	13499	14365	15185	12327	16089	12780	198.36	199.07	180.31	230.86	225.09	233.4	179.67	159.03	159.35	293.88	300.36	261.22	319.65	309.27	325.99	254.8	226.43	216.7	0.300256	8.7495e-06	0.000364951	UP	-0.0837847	0.1436	0.327815	DOWN	GO:0005254,GO:0005260,GO:0005524,GO:0005634,GO:0005737,GO:0005765,GO:0005769,GO:0005789,GO:0005829,GO:0005886,GO:0005887,GO:0006695,GO:0006904,GO:0009986,GO:0010008,GO:0015106,GO:0015108,GO:0015701,GO:0016020,GO:0016021,GO:0016324,GO:0016579,GO:0016853,GO:0016887,GO:0017081,GO:0019869,GO:0019899,GO:0030165,GO:0030301,GO:0030660,GO:0030665,GO:0031901,GO:0032991,GO:0034707,GO:0034976,GO:0035377,GO:…	IPR003439,IPR003593,IPR009147,IPR011527,IPR017871,IPR025837,IPR027417,IPR036640	PF00005,PF00664,PF14396
ENSG00000001629	7	92245974	92401383	+	known	protein_coding	ANKIB1	ankyrin repeat and IBR domain containing 1 [Source:HGNC Symbol;Acc:HGNC:22215]	ENST00000265742,ENST00000413588,ENST00000422095,ENST00000439883,ENST00000442183,ENST00000465883,ENST00000486698	690	1375	1129	1040	1120	1161	1030	1452	1178	13.33	13.21	10.54	14.6	14.5	13.43	16.32	12.93	12.42	19.76	19.94	15.26	20.21	19.93	18.76	23.15	18.41	16.89	0.027361	0.765325	0.971441	UP	-0.00836705	0.935559	0.9786	DOWN	GO:0000151,GO:0000209,GO:0005737,GO:0006511,GO:0031624,GO:0032436,GO:0046872,GO:0061630	IPR001841,IPR002110,IPR002867,IPR003903,IPR013083,IPR020683,IPR031127,IPR036770	PF00023,PF01485
ENSG00000001630	7	92112153	92134803	-	known	protein_coding	CYP51A1	cytochrome P450 family 51 subfamily A member 1 [Source:HGNC Symbol;Acc:HGNC:2649]	ENST00000003100,ENST00000422867,ENST00000450723,ENST00000482924	854	1549	1230	1592	1719	1833	892	1127	933	28.98	27.84	22.1	40.83	41.84	43.82	21.75	17.71	18.36	42.93	42	32.02	56.53	57.49	61.21	30.84	25.22	24.96	0.533836	2.57945e-06	0.000129686	UP	0.416419	1.96723e-06	1.19334e-05	UP	GO:0005506,GO:0005783,GO:0005789,GO:0005886,GO:0006694,GO:0006695,GO:0008398,GO:0016020,GO:0016021,GO:0016125,GO:0016126,GO:0020037,GO:0033488,GO:0042177,GO:0045540,GO:0050709,GO:0055114,GO:1900222	IPR001128,IPR002403,IPR017972,IPR036396	PF00067
ENSG00000001631	7	92198969	92246166	-	known	protein_coding	KRIT1	KRIT1 ankyrin repeat containing [Source:HGNC Symbol;Acc:HGNC:1573]	ENST00000340022,ENST00000394503,ENST00000394505,ENST00000394507,ENST00000412043,ENST00000413688,ENST00000422347,ENST00000425073,ENST00000425919,ENST00000430102,ENST00000433016,ENST00000440209,ENST00000444960,ENST00000445516,ENST00000452773,ENST00000454017,ENST00000458177,ENST00000458493,ENST00000466166,ENST00000470309,ENST00000475770,ENST00000486261,ENST00000487168,ENST00000489087	284	497	440	418	455	434	351	476	371	12.13	10.15	10.84	14.43	15.56	13.99	10.86	10.73	14.77	17.97	15.32	15.7	19.98	21.38	19.54	15.4	15.28	20.08	0.267462	0.04365	0.263331	UP	0.0159877	0.832739	0.910502	UP	GO:0001525,GO:0001937,GO:0005546,GO:0005615,GO:0005737,GO:0005856,GO:0005886,GO:0005911,GO:0007264,GO:0008017,GO:0010596,GO:0016525,GO:0030695,GO:0045454,GO:2000114,GO:2000352	IPR000299,IPR002110,IPR011993,IPR014352,IPR019748,IPR019749,IPR020683,IPR032022,IPR035963,IPR036770,IPR041791	PF00373,PF16705
ENSG00000002016	12	911736	990053	-	known	protein_coding	RAD52	RAD52 homolog, DNA repair protein [Source:HGNC Symbol;Acc:HGNC:9824]	ENST00000228345,ENST00000358495,ENST00000397230,ENST00000430095,ENST00000461568,ENST00000463750,ENST00000468231,ENST00000481052,ENST00000488642,ENST00000535376,ENST00000536177,ENST00000541619,ENST00000542297,ENST00000542584,ENST00000542785,ENST00000543912,ENST00000544742,ENST00000545564,ENST00000545967	89	191	172	214	194	207	182	254	180	12.28	10.61	9.4	21.64	15.57	13.37	8.78	8.51	9.09	18.2	16.01	13.62	29.96	21.39	18.67	12.45	12.12	12.36	-0.241333	0.196235	0.640581	DOWN	0.403674	0.0146979	0.0466598	UP	GO:0000724,GO:0000730,GO:0003677,GO:0003697,GO:0005634,GO:0005654,GO:0006302,GO:0006310,GO:0006312,GO:0006974,GO:0010792,GO:0032991,GO:0032993,GO:0034599,GO:0042802,GO:0045002,GO:0051260,GO:2000819	IPR004585,IPR007232,IPR041247,IPR042525	PF04098
ENSG00000002079	7	99238829	99311130	+	known	transcribed_unitary_pseudogene	MYH16	myosin heavy chain 16 pseudogene [Source:HGNC Symbol;Acc:HGNC:31038]	ENST00000425880,ENST00000429079,ENST00000439784,ENST00000452010,ENST00000453194	43	103	104	79	88	56	70	94	66	1.75	2.1	1.98	2.28	2.06	1.32	1.78	1.72	1.63	2.59	3.16	2.88	3.16	2.83	1.84	2.52	2.46	2.22	0.296322	0.25575	0.735737	UP	-0.176676	0.453292	0.746016	DOWN
ENSG00000002330	11	64269830	64284704	-	known	protein_coding	BAD	BCL2 associated agonist of cell death [Source:HGNC Symbol;Acc:HGNC:936]	ENST00000309032,ENST00000394531,ENST00000394532,ENST00000492141,ENST00000493798,ENST00000544271,ENST00000544785	190	307	262	192	223	222	221	374	317	27.69	24.57	19.45	21.49	23.24	22.32	21.92	25.88	26.13	41.03	37.07	28.17	29.76	31.93	31.18	31.08	36.84	35.54	0.010082	0.991304	1	UP	-0.355956	0.0225374	0.068289	DOWN	GO:0001836,GO:0001844,GO:0005543,GO:0005739,GO:0005741,GO:0005829,GO:0006007,GO:0006915,GO:0006919,GO:0007283,GO:0008289,GO:0008625,GO:0008630,GO:0008656,GO:0009749,GO:0010508,GO:0010918,GO:0019050,GO:0019221,GO:0019901,GO:0019903,GO:0021987,GO:0030346,GO:0032024,GO:0032355,GO:0032570,GO:0033133,GO:0033574,GO:0034201,GO:0035774,GO:0042542,GO:0042593,GO:0043065,GO:0043200,GO:0043280,GO:0043422,GO:…	IPR018868	PF10514
ENSG00000002549	4	17577192	17607972	+	known	protein_coding	LAP3	leucine aminopeptidase 3 [Source:HGNC Symbol;Acc:HGNC:18449]	ENST00000226299,ENST00000503467,ENST00000504614,ENST00000507960,ENST00000508014,ENST00000508497,ENST00000509583,ENST00000512397,ENST00000513105,ENST00000606142,ENST00000618908	582	958	935	370	423	431	572	813	702	35.08	29.25	28.2	16.4	16.84	17.44	23.21	22.36	24.76	51.98	44.13	40.85	22.7	23.14	24.36	32.92	31.84	33.67	0.492542	3.45895e-06	0.000163951	UP	-1.10447	3.72676e-27	1.02116e-25	DOWN	GO:0004177,GO:0005634,GO:0005654,GO:0005802,GO:0005829,GO:0005925,GO:0006508,GO:0008235,GO:0030145,GO:0030496,GO:0070062	IPR000819,IPR008283,IPR011356,IPR023042	PF00883,PF02789
ENSG00000002586	X	2691187	2741309	+	known	protein_coding	CD99	CD99 molecule (Xg blood group) [Source:HGNC Symbol;Acc:HGNC:7082]	ENST00000381177,ENST00000381180,ENST00000381184,ENST00000381187,ENST00000381192,ENST00000449611,ENST00000482293,ENST00000482405,ENST00000497752,ENST00000611428,ENST00000623253,ENST00000624481,ENST00000645950,ENST00000646103,ENST00000647297	346	656	645	487	558	582	556	744	777	37.4	37.02	37.34	40.85	43.12	44.25	41.79	38.81	48.95	55.41	55.85	54.09	56.57	59.25	61.8	59.27	55.26	66.56	-0.122618	0.336365	0.835829	DOWN	-0.0798835	0.422165	0.71951	DOWN	GO:0005737,GO:0005886,GO:0005887,GO:0005925,GO:0034109,GO:0050776,GO:0072683,GO:2000391	IPR022078	PF12301
ENSG00000002587	4	11393150	11429564	-	known	protein_coding	HS3ST1	heparan sulfate-glucosamine 3-sulfotransferase 1 [Source:HGNC Symbol;Acc:HGNC:5194]	ENST00000002596,ENST00000510712,ENST00000514690	1104	2257	2224	1196	1388	1450	1534	2154	1687	15.43	23.69	18.1	13.13	13.38	13.84	18.81	14.87	15.88	22.86	35.74	26.23	18.18	18.38	19.33	26.67	21.17	21.59	0.261841	0.000202255	0.00488798	UP	-0.518478	1.27655e-12	1.41502e-11	DOWN	GO:0005796,GO:0006024,GO:0008146,GO:0008467,GO:0015012,GO:0034483	IPR000863,IPR027417,IPR037359	PF00685
ENSG00000002726	7	150824627	150861504	+	known	protein_coding	AOC1	amine oxidase copper containing 1 [Source:HGNC Symbol;Acc:HGNC:80]	ENST00000360937,ENST00000416793,ENST00000460213,ENST00000467291,ENST00000480582,ENST00000483043,ENST00000493429	15	11	27	18	15	17	13	15	36	1.18	0.28	0.59	0.55	0.55	0.47	0.39	0.3	0.85	1.75	0.43	0.86	0.77	0.75	0.65	0.55	0.42	1.16	0.00766685	0.991659	1	UP	-0.225384	0.702435	0.910502	DOWN	GO:0005507,GO:0005509,GO:0005576,GO:0005615,GO:0005777,GO:0005886,GO:0005923,GO:0006805,GO:0008131,GO:0008144,GO:0008201,GO:0008270,GO:0009308,GO:0035580,GO:0035874,GO:0042493,GO:0042803,GO:0043312,GO:0044877,GO:0046677,GO:0048038,GO:0052597,GO:0052598,GO:0052599,GO:0052600,GO:0055114,GO:0070062,GO:0071280,GO:0071420,GO:0071504,GO:0097185	IPR000269,IPR015798,IPR015800,IPR015802,IPR016182,IPR036460	PF01179,PF02727,PF02728
ENSG00000002745	7	121325367	121341104	+	known	protein_coding	WNT16	Wnt family member 16 [Source:HGNC Symbol;Acc:HGNC:16267]	ENST00000222462,ENST00000361301	5	6	4	5	4	7	10	8	10	0.26	0.14	0.07	0.14	0.09	0.16	0.53	0.18	0.19	0.38	0.21	0.1	0.19	0.13	0.22	0.75	0.25	0.26	-0.607395	0.455699	0.940179	DOWN	-0.0936349	0.962552	0.986812	DOWN	GO:0003408,GO:0005109,GO:0005576,GO:0005615,GO:0005737,GO:0010628,GO:0014068,GO:0016055,GO:0030182,GO:0030216,GO:0043616,GO:0045165,GO:0046330,GO:0046849,GO:0060317,GO:0060548,GO:0090399,GO:0090403	IPR005817,IPR013304,IPR018161	PF00110
ENSG00000002746	7	43112629	43566001	+	known	protein_coding	HECW1	HECT, C2 and WW domain containing E3 ubiquitin protein ligase 1 [Source:HGNC Symbol;Acc:HGNC:22195]	ENST00000395891,ENST00000429529,ENST00000453890,ENST00000461842,ENST00000464944,ENST00000471043,ENST00000471527,ENST00000481031,ENST00000490954,ENST00000492310,ENST00000493057	0	4	3	6	7	8	0	7	8	0	0.22	0.17	0.48	0.62	0.79	0	0.38	1.51	0	0.33	0.25	0.67	0.85	1.1	0	0.54	2.05	-1.03961	0.549367	0.971441	DOWN	1.77388	0.115201	0.275375	UP	GO:0000209,GO:0005737,GO:0005829,GO:0006511,GO:0016567,GO:0043161,GO:0045732,GO:0048814,GO:0061630,GO:0090090,GO:2000650	IPR000008,IPR000569,IPR001202,IPR032348,IPR035892,IPR035983,IPR036020,IPR037795,IPR040524	PF00168,PF00397,PF00632,PF16562,PF18436
ENSG00000002822	7	1815793	2233243	-	known	protein_coding	MAD1L1	mitotic arrest deficient 1 like 1 [Source:HGNC Symbol;Acc:HGNC:6762]	ENST00000265854,ENST00000399654,ENST00000402746,ENST00000406869,ENST00000421113,ENST00000429625,ENST00000429779,ENST00000437877,ENST00000438959,ENST00000444373,ENST00000445959,ENST00000450235,ENST00000455998,ENST00000459731,ENST00000464742,ENST00000468372,ENST00000469871,ENST00000477172,ENST00000481633,ENST00000483165,ENST00000486340,ENST00000491858,ENST00000496548	345	639	725	382	368	382	454	643	513	26.15	24.66	22.54	16.64	13.82	17.11	25.62	23.45	24.38	38.74	37.21	32.65	23.04	18.99	23.9	36.33	33.38	33.15	0.29972	0.0103843	0.0984826	UP	-0.644564	1.21094e-08	9.45857e-08	DOWN	GO:0000776,GO:0000777,GO:0000922,GO:0005635,GO:0005813,GO:0005819,GO:0005829,GO:0007093,GO:0007094,GO:0042130,GO:0042802,GO:0043515,GO:0044615,GO:0048538,GO:0051301,GO:0051315,GO:0072686,GO:0090235	IPR008672	PF05557
ENSG00000002834	17	38869859	38921770	+	known	protein_coding	LASP1	LIM and SH3 protein 1 [Source:HGNC Symbol;Acc:HGNC:6513]	ENST00000318008,ENST00000419929,ENST00000433206,ENST00000435347,ENST00000443937,ENST00000579123,ENST00000581485,ENST00000584106,ENST00000585841	10246	20613	20343	14949	16043	16022	13814	20833	15383	271.76	282.72	283.19	298.08	294.15	290.85	251.92	260.43	237.93	402.64	426.57	410.26	412.73	404.17	406.23	357.27	370.79	323.56	0.249612	3.28838e-06	0.000157456	UP	-0.171988	0.000688666	0.0028734	DOWN	GO:0005070,GO:0005737,GO:0005925,GO:0006811,GO:0015075,GO:0030864,GO:0045296,GO:0046872,GO:0051015	IPR000900,IPR001452,IPR001781,IPR035630,IPR036028	PF00412,PF00880,PF14604
ENSG00000002919	17	48103357	48123074	+	known	protein_coding	SNX11	sorting nexin 11 [Source:HGNC Symbol;Acc:HGNC:14975]	ENST00000359238,ENST00000393405,ENST00000452859,ENST00000577310,ENST00000578861,ENST00000580219,ENST00000580875,ENST00000581298,ENST00000581705,ENST00000582104,ENST00000582481,ENST00000583320,ENST00000584335	316	628	543	463	474	481	402	603	533	14.03	15	13.83	17.28	15.72	16.23	14.01	13.42	14.32	20.79	22.63	20.03	23.93	21.59	22.67	19.87	19.1	19.48	0.175759	0.133073	0.518859	UP	-0.128202	0.219585	0.454253	DOWN	GO:0005768,GO:0006886,GO:0016020,GO:0016050,GO:1901981	IPR001683,IPR028655,IPR036871	PF00787
ENSG00000002933	7	150800403	150805118	+	known	protein_coding	TMEM176A	transmembrane protein 176A [Source:HGNC Symbol;Acc:HGNC:24930]	ENST00000004103,ENST00000461345,ENST00000462826,ENST00000468689,ENST00000474166,ENST00000475007,ENST00000475536,ENST00000475710,ENST00000481305,ENST00000484928,ENST00000494349	5	1	6	13	14	15	11	17	55	0.74	0.12	0.3	1.28	1.27	1.24	0.68	0.93	3.57	1.09	0.19	0.43	1.77	1.75	1.73	0.96	1.33	4.86	-2.36723	0.00779884	0.0795566	DOWN	1.52611	0.0297973	0.0870832	UP	GO:0016021,GO:2001199	IPR007237,IPR009281	PF04103
ENSG00000003056	12	8940361	8949761	-	known	protein_coding	M6PR	mannose-6-phosphate receptor, cation dependent [Source:HGNC Symbol;Acc:HGNC:6752]	ENST00000000412,ENST00000536844,ENST00000537621,ENST00000539143,ENST00000540837,ENST00000541507,ENST00000543159,ENST00000543258,ENST00000543704,ENST00000543834,ENST00000543845,ENST00000544193,ENST00000544245	2525	4743	4541	2397	2637	2752	3318	4410	3711	121.38	115.72	115.61	92.89	94.11	93.28	110.48	102.77	107.79	179.84	174.61	167.48	128.61	129.31	130.28	156.67	146.32	146.58	0.264047	8.3793e-06	0.000353172	UP	-0.665812	9.1336e-31	2.97342e-29	DOWN	GO:0004888,GO:0005537,GO:0005765,GO:0005768,GO:0005770,GO:0005802,GO:0005886,GO:0005887,GO:0006622,GO:0006898,GO:0007041,GO:0008333,GO:0016020,GO:0019904,GO:0030133,GO:0030665,GO:0032588,GO:0033299,GO:0048471,GO:0061024,GO:1905394	IPR000296,IPR009011,IPR028927	PF02157
ENSG00000003096	X	117897813	118117340	-	known	protein_coding	KLHL13	kelch like family member 13 [Source:HGNC Symbol;Acc:HGNC:22931]	ENST00000262820,ENST00000371876,ENST00000371878,ENST00000371882,ENST00000453826,ENST00000469946,ENST00000540167,ENST00000541812,ENST00000545703	6	2	7	7	7	4	18	21	14	0.2	0.03	0.14	0.18	0.19	0.12	0.43	0.32	0.26	0.3	0.05	0.21	0.24	0.26	0.17	0.62	0.45	0.35	-1.4123	0.0621965	0.332033	DOWN	0.0121412	0.92468	0.970869	UP	GO:0005829,GO:0007049,GO:0016567,GO:0030496,GO:0031463,GO:0032465,GO:0043687,GO:0051301	IPR000210,IPR006652,IPR011333,IPR011705,IPR015915,IPR017096	PF00651,PF01344,PF07707
ENSG00000003137	2	72129238	72148038	-	known	protein_coding	CYP26B1	cytochrome P450 family 26 subfamily B member 1 [Source:HGNC Symbol;Acc:HGNC:20581]	ENST00000001146,ENST00000412253,ENST00000461519,ENST00000474509,ENST00000546307	20	35	39	25	19	29	17	54	43	0.74	1	0.79	0.74	0.33	0.47	0.83	0.65	0.79	1.09	1.51	1.14	1.03	0.46	0.65	1.18	0.92	1.07	0.00332772	0.984012	0.998841	UP	-0.427479	0.274341	0.53648	DOWN	GO:0001709,GO:0001768,GO:0001822,GO:0001972,GO:0005506,GO:0005737,GO:0005789,GO:0006766,GO:0006805,GO:0006954,GO:0007140,GO:0007283,GO:0008401,GO:0009954,GO:0010628,GO:0016125,GO:0016709,GO:0020037,GO:0030326,GO:0033189,GO:0034653,GO:0043587,GO:0045580,GO:0048384,GO:0048387,GO:0055114,GO:0060349,GO:0061436,GO:0070268,GO:0071300,GO:2001037	IPR001128,IPR002403,IPR017972,IPR036396	PF00067
ENSG00000003147	7	8113184	8262687	-	known	protein_coding	ICA1	islet cell autoantigen 1 [Source:HGNC Symbol;Acc:HGNC:5343]	ENST00000265577,ENST00000317367,ENST00000339809,ENST00000396675,ENST00000401396,ENST00000402384,ENST00000406470,ENST00000407906,ENST00000422063,ENST00000430867,ENST00000446305,ENST00000447326,ENST00000455539,ENST00000457755,ENST00000470696,ENST00000476942,ENST00000486677,ENST00000490041,ENST00000650486	606	994	982	924	1046	1055	810	1045	915	37.21	32.93	31.82	55.68	56.33	58.23	35.88	35.99	34.51	55.13	49.69	46.09	77.1	77.4	81.33	50.88	51.24	46.93	0.136619	0.202715	0.651756	UP	0.140584	0.0918514	0.22777	UP	GO:0000139,GO:0005737,GO:0005829,GO:0006836,GO:0019904,GO:0030054,GO:0030667,GO:0030672,GO:0043231,GO:0050796	IPR006723,IPR010504,IPR024114,IPR027267,IPR030796	PF04629,PF06456
ENSG00000003249	16	90004871	90020128	-	known	protein_coding	DBNDD1	dysbindin domain containing 1 [Source:HGNC Symbol;Acc:HGNC:28455]	ENST00000002501,ENST00000304733,ENST00000392973,ENST00000568330,ENST00000568662,ENST00000568838,ENST00000623401	553	1324	1387	945	1004	1037	927	1486	996	29.78	36.46	38.57	38.35	37.9	38.82	34.84	37.08	31.93	44.12	55.01	55.88	53.1	52.08	54.22	49.41	52.79	43.42	0.127231	0.297642	0.794619	UP	-0.144524	0.131799	0.306555	DOWN	GO:0005737	IPR007531	PF04440
ENSG00000003393	2	201700267	201780956	-	known	protein_coding	ALS2	alsin Rho guanine nucleotide exchange factor ALS2 [Source:HGNC Symbol;Acc:HGNC:443]	ENST00000264276,ENST00000409632,ENST00000410052,ENST00000439495,ENST00000462747,ENST00000467448,ENST00000482789,ENST00000482891,ENST00000483703,ENST00000489440,ENST00000494017,ENST00000496244	489	959	831	725	739	792	746	1025	834	8.2	8.53	8.33	10.77	8.76	9.18	9.37	8.73	8.35	12.15	12.86	12.07	14.92	12.04	12.82	13.29	12.43	11.36	0.0279153	0.767584	0.971441	UP	-0.0774326	0.392323	0.686051	DOWN	GO:0001662,GO:0001701,GO:0001726,GO:0001881,GO:0005769,GO:0005813,GO:0005829,GO:0006979,GO:0007032,GO:0007409,GO:0007528,GO:0007626,GO:0008104,GO:0008219,GO:0014069,GO:0016020,GO:0016197,GO:0016601,GO:0017112,GO:0017137,GO:0030027,GO:0030425,GO:0030426,GO:0030676,GO:0031982,GO:0032991,GO:0035022,GO:0035023,GO:0035249,GO:0042803,GO:0043025,GO:0043197,GO:0043231,GO:0043539,GO:0043547,GO:0045860,GO:…	IPR000219,IPR000408,IPR003123,IPR003409,IPR009091,IPR011993,IPR035899,IPR037191	PF00415,PF00621,PF02204,PF02493
ENSG00000003400	2	201182898	201229406	+	known	protein_coding	CASP10	caspase 10 [Source:HGNC Symbol;Acc:HGNC:1500]	ENST00000272879,ENST00000286186,ENST00000313728,ENST00000346817,ENST00000360132,ENST00000374650,ENST00000438843,ENST00000448480,ENST00000460140,ENST00000471191,ENST00000484926,ENST00000485408,ENST00000492363	387	727	629	950	1106	1156	637	964	808	8.01	8.48	7.15	13.96	15.28	15.77	9.27	9.34	9.63	11.87	12.79	10.35	19.33	21	22.02	13.15	13.3	13.09	-0.230489	0.0220173	0.166505	DOWN	0.807866	3.11733e-19	5.44706e-18	UP	GO:0004197,GO:0005737,GO:0005829,GO:0006915,GO:0006919,GO:0007166,GO:0031265,GO:0031625,GO:0035877,GO:0042981,GO:0043123,GO:0097153,GO:0097190,GO:0097194,GO:0097199,GO:0097342	IPR001309,IPR001875,IPR002138,IPR002398,IPR011029,IPR015917,IPR016129,IPR029030,IPR033139,IPR035701	PF01335
ENSG00000003402	2	201116154	201176687	+	known	protein_coding	CFLAR	CASP8 and FADD like apoptosis regulator [Source:HGNC Symbol;Acc:HGNC:1876]	ENST00000309955,ENST00000340870,ENST00000341222,ENST00000341582,ENST00000342795,ENST00000395148,ENST00000417748,ENST00000423241,ENST00000425030,ENST00000433445,ENST00000439154,ENST00000440180,ENST00000441224,ENST00000443227,ENST00000457277,ENST00000460961,ENST00000461422,ENST00000461820,ENST00000462763,ENST00000470178,ENST00000470664,ENST00000474842,ENST00000479953,ENST00000490965,ENST00000494258	2765	5205	4624	4629	5021	5206	4655	6457	5280	116.78	109.49	98.14	117.97	114.7	122.43	137.77	134.9	128.12	173.02	165.19	142.18	163.35	157.6	171	195.38	192.07	174.23	-0.152977	0.00865122	0.0860385	DOWN	0.168687	0.00364484	0.0132103	UP	GO:0002020,GO:0005123,GO:0005737,GO:0005829,GO:0006915,GO:0007519,GO:0008047,GO:0009617,GO:0010667,GO:0010976,GO:0014732,GO:0014842,GO:0014866,GO:0016032,GO:0016504,GO:0031264,GO:0031265,GO:0032869,GO:0033574,GO:0043066,GO:0043123,GO:0043154,GO:0043403,GO:0044877,GO:0045121,GO:0046982,GO:0051092,GO:0060544,GO:0060546,GO:0070374,GO:0071364,GO:0071392,GO:0071456,GO:0071549,GO:0071732,GO:0072126,GO:…	IPR001309,IPR001875,IPR002398,IPR011029,IPR015917,IPR029030	PF01335
ENSG00000003436	2	187464230	187565760	-	known	protein_coding	TFPI	tissue factor pathway inhibitor [Source:HGNC Symbol;Acc:HGNC:11760]	ENST00000233156,ENST00000339091,ENST00000392365,ENST00000409676,ENST00000417013,ENST00000420747,ENST00000421427,ENST00000435414,ENST00000437725,ENST00000453013,ENST00000481132,ENST00000481389	910	1811	1515	1827	1884	2000	1381	1867	1381	42.72	41.65	32.91	52.84	47.92	51.08	42.7	38.16	37.67	63.3	62.84	47.68	73.16	65.84	71.34	60.56	54.33	51.22	0.0924747	0.310212	0.806618	UP	0.36826	5.71133e-07	3.71243e-06	UP	GO:0004866,GO:0004867,GO:0005576,GO:0005615,GO:0005783,GO:0005886,GO:0005901,GO:0007596,GO:0007598,GO:0009986,GO:0030195,GO:0031090,GO:0031225,GO:0032355,GO:0071222,GO:0071347,GO:0071383	IPR002223,IPR008296,IPR020901,IPR036880	PF00014
ENSG00000003509	2	37231631	37253403	+	known	protein_coding	NDUFAF7	NADH:ubiquinone oxidoreductase complex assembly factor 7 [Source:HGNC Symbol;Acc:HGNC:28816]	ENST00000002125,ENST00000336237,ENST00000416653,ENST00000419278,ENST00000431821,ENST00000432075,ENST00000439218,ENST00000441905,ENST00000455230,ENST00000469831,ENST00000474154,ENST00000474257,ENST00000483999	166	317	297	263	261	298	242	317	230	14.18	10.08	10.51	12.88	13.88	15.35	12.3	11.34	8.43	21.01	15.21	15.23	17.83	19.07	21.43	17.44	16.14	11.46	0.200763	0.193316	0.63451	UP	0.0133278	0.91089	0.961522	UP	GO:0005615,GO:0005739,GO:0005759,GO:0008168,GO:0019899,GO:0019918,GO:0032981,GO:0035243	IPR003788,IPR029063,IPR038375	PF02636
ENSG00000003756	3	50088919	50119021	+	known	protein_coding	RBM5	RNA binding motif protein 5 [Source:HGNC Symbol;Acc:HGNC:9902]	ENST00000347869,ENST00000395174,ENST00000404526,ENST00000417905,ENST00000433556,ENST00000437500,ENST00000438369,ENST00000441305,ENST00000441812,ENST00000461242,ENST00000462025,ENST00000464087,ENST00000464988,ENST00000469838,ENST00000471995,ENST00000474470,ENST00000474818,ENST00000475128,ENST00000475590,ENST00000479275,ENST00000489437,ENST00000492430,ENST00000492472,ENST00000493993,ENST00000494360…	818	1501	1573	1620	1848	1888	1217	1746	1775	45.74	41.35	48.49	61.11	66.73	63.86	42.52	46.61	59.53	67.77	62.4	70.25	84.61	91.68	89.2	60.31	66.37	80.96	-0.0649823	0.548992	0.971441	DOWN	0.397955	4.77381e-08	3.49424e-07	UP	GO:0000245,GO:0000381,GO:0000398,GO:0003677,GO:0003723,GO:0003729,GO:0005634,GO:0005654,GO:0005681,GO:0006396,GO:0006915,GO:0008285,GO:0043065,GO:0046872	IPR000467,IPR000504,IPR001876,IPR012677,IPR013087,IPR033094,IPR034991,IPR034993,IPR035979,IPR036443,IPR041591	PF00076,PF00641,PF01585,PF17780
ENSG00000003987	8	17296794	17413528	-	known	protein_coding	MTMR7	myotubularin related protein 7 [Source:HGNC Symbol;Acc:HGNC:7454]	ENST00000180173,ENST00000517317,ENST00000518272,ENST00000519122,ENST00000519590,ENST00000519763,ENST00000521177,ENST00000521857,ENST00000523571	0	0	1	0	1	0	0	0	0	0	0	0.01	0	0.01	0	0	0	0	0	0	0.02	0	0.02	0	0	0	0	0.28585	0.763848	0.971441	UP	0.121062	0.974904	0.986812	UP	GO:0004438,GO:0004725,GO:0005737,GO:0005829,GO:0006470,GO:0006661,GO:0012505,GO:0016020,GO:0046855,GO:0046856	IPR000387,IPR003595,IPR010569,IPR011993,IPR016130,IPR029021,IPR030564,IPR030572,IPR036003	PF06602
ENSG00000003989	8	17497088	17570573	+	known	protein_coding	SLC7A2	solute carrier family 7 member 2 [Source:HGNC Symbol;Acc:HGNC:11060]	ENST00000004531,ENST00000398090,ENST00000470360,ENST00000494857,ENST00000522656,ENST00000640220	340	680	609	207	189	245	531	713	614	4.48	4.6	4.19	2.03	1.72	2.21	4.83	4.4	4.74	6.64	6.95	6.07	2.81	2.37	3.09	6.85	6.27	6.45	0.0224154	0.817643	0.971441	UP	-1.40302	1.44942e-29	4.43355e-28	DOWN	GO:0000064,GO:0002537,GO:0005886,GO:0005887,GO:0006520,GO:0006809,GO:0006865,GO:0015171,GO:0015174,GO:0015181,GO:0015189,GO:0016020,GO:0030054,GO:0042116,GO:0043030,GO:0050727,GO:0061459,GO:0097638,GO:1903352	IPR002293,IPR004755,IPR029485	PF13520,PF13906
ENSG00000004059	7	127588386	127591700	+	known	protein_coding	ARF5	ADP ribosylation factor 5 [Source:HGNC Symbol;Acc:HGNC:658]	ENST00000000233,ENST00000415666,ENST00000459680,ENST00000463733,ENST00000467281,ENST00000489673	545	1224	1377	1178	1314	1208	805	1438	1013	64.63	73.37	86.32	101.76	107.49	100.49	63.59	80.02	67.82	95.75	110.71	125.06	140.89	147.69	140.35	90.18	113.94	92.23	0.153706	0.233581	0.701716	UP	0.213393	0.0429156	0.11963	UP	GO:0003924,GO:0005525,GO:0005737,GO:0005794,GO:0005886,GO:0006886,GO:0006890,GO:0006893,GO:0016192,GO:0048471,GO:0070062	IPR005225,IPR006689,IPR027417	PF00025
ENSG00000004139	17	28364356	28404049	+	known	protein_coding	SARM1	sterile alpha and TIR motif containing 1 [Source:HGNC Symbol;Acc:HGNC:17074]	ENST00000379061,ENST00000577870,ENST00000578128,ENST00000579593,ENST00000580711,ENST00000582323,ENST00000585453,ENST00000585482	105	202	179	220	228	218	165	211	236	2.31	2.91	2.45	4.53	3.39	2.81	2.86	1.93	2.78	3.43	4.39	3.55	6.27	4.66	3.92	4.06	2.74	3.77	-0.119907	0.546533	0.971441	DOWN	0.391485	0.0104425	0.0342768	UP	GO:0005737,GO:0005739,GO:0005829,GO:0005874,GO:0007165,GO:0009749,GO:0030054,GO:0030424,GO:0030425,GO:0031315,GO:0034128,GO:0035591,GO:0042981,GO:0045087,GO:0045202,GO:0048678,GO:0048814,GO:1901214	IPR000157,IPR001660,IPR011989,IPR013761,IPR016024,IPR035897,IPR039184	PF07647,PF13676
ENSG00000004142	17	28346633	28357527	-	known	protein_coding	POLDIP2	DNA polymerase delta interacting protein 2 [Source:HGNC Symbol;Acc:HGNC:23781]	ENST00000540200,ENST00000618887	1040	2004	2025	1034	1119	1133	1223	1887	1492	43.86	43.54	47.05	36.53	35.05	35.12	36.07	39.36	39.27	64.99	65.69	68.17	50.58	48.16	49.05	51.15	56.04	53.4	0.362254	5.32782e-07	3.16466e-05	UP	-0.680552	1.83478e-21	3.67573e-20	DOWN	GO:0003677,GO:0005634,GO:0005739,GO:0016242,GO:0042645,GO:0045931,GO:0070584	IPR007474,IPR011722,IPR036623,IPR036767	PF04379,PF08755
ENSG00000004399	3	129555175	129606818	-	known	protein_coding	PLXND1	plexin D1 [Source:HGNC Symbol;Acc:HGNC:9107]	ENST00000324093,ENST00000501038,ENST00000503166,ENST00000504524,ENST00000504689,ENST00000504767,ENST00000504979,ENST00000505237,ENST00000505505,ENST00000505665,ENST00000506979,ENST00000508630,ENST00000511018,ENST00000512744,ENST00000512807,ENST00000514990,ENST00000515191	1690	3694	3823	1212	1289	1214	2028	3419	2422	79.88	97.25	102.54	57.1	56.74	48.36	72.79	93.42	76.3	118.35	146.74	148.55	79.07	77.97	67.54	103.23	133.01	103.76	0.435246	2.79218e-06	0.000138162	UP	-1.33939	2.26621e-60	2.41135e-58	DOWN	GO:0001525,GO:0001569,GO:0002116,GO:0003151,GO:0003279,GO:0005886,GO:0005887,GO:0007162,GO:0007221,GO:0007416,GO:0008360,GO:0017154,GO:0019904,GO:0030027,GO:0030334,GO:0031258,GO:0032092,GO:0035904,GO:0043087,GO:0043542,GO:0045765,GO:0050772,GO:0060666,GO:0060976,GO:0071526,GO:1902287	IPR001627,IPR002165,IPR002909,IPR008936,IPR013548,IPR013783,IPR014756,IPR015943,IPR016201,IPR031148,IPR036352,IPR041019	PF01403,PF01437,PF01833,PF08337,PF17960
ENSG00000004455	1	33007940	33080996	-	known	protein_coding	AK2	adenylate kinase 2 [Source:HGNC Symbol;Acc:HGNC:362]	ENST00000354858,ENST00000373449,ENST00000466029,ENST00000467905,ENST00000469238,ENST00000480134,ENST00000482191,ENST00000487289,ENST00000491241,ENST00000548033,ENST00000548559,ENST00000550338,ENST00000551979,ENST00000626911,ENST00000629371,ENST00000672308,ENST00000672715,ENST00000673291	1921	3669	3411	1336	1364	1396	2705	3995	3184	144.97	104.03	126.05	57.67	47.2	49.25	95.85	105.15	97.66	214.79	156.97	182.61	79.85	64.85	68.79	135.94	149.72	132.8	0.0918776	0.0937404	0.425943	UP	-1.19752	2.73433e-77	4.15405e-75	DOWN	GO:0004017,GO:0005524,GO:0005758,GO:0006172,GO:0015949,GO:0046033,GO:0046034,GO:0070062,GO:0097226	IPR000850,IPR006259,IPR007862,IPR027417,IPR028587,IPR033690	PF05191
ENSG00000004468	4	15778275	15853232	+	known	protein_coding	CD38	CD38 molecule [Source:HGNC Symbol;Acc:HGNC:1667]	ENST00000226279,ENST00000502843,ENST00000506191,ENST00000510674,ENST00000511430	5	11	8	11	7	6	8	21	70	0.4	0.27	0.14	0.15	0.09	0.11	0.1	0.29	0.8	0.6	0.41	0.2	0.2	0.12	0.15	0.14	0.42	1.08	-1.83441	0.022932	0.170807	DOWN	-0.035612	0.952004	0.986812	DOWN	GO:0001666,GO:0003953,GO:0005634,GO:0005886,GO:0007165,GO:0007204,GO:0007565,GO:0009986,GO:0010977,GO:0014824,GO:0016020,GO:0016021,GO:0016323,GO:0016740,GO:0016849,GO:0019674,GO:0030307,GO:0030667,GO:0030890,GO:0032024,GO:0032355,GO:0032526,GO:0032570,GO:0033194,GO:0042493,GO:0042802,GO:0043066,GO:0045779,GO:0045892,GO:0045893,GO:0045907,GO:0050135,GO:0050853,GO:0060292,GO:0061809,GO:0070062,GO:…	IPR003193,IPR033567	PF02267
ENSG00000004478	12	2794970	2805423	+	known	protein_coding	FKBP4	FKBP prolyl isomerase 4 [Source:HGNC Symbol;Acc:HGNC:3720]	ENST00000001008,ENST00000538622,ENST00000539181,ENST00000540260,ENST00000543037,ENST00000543769,ENST00000544366,ENST00000630279	2148	4014	4100	1418	1612	1546	2847	4209	3160	67.78	64.35	66.51	38.37	40.55	36.96	59.42	64.68	62	100.42	97.09	96.35	53.13	55.71	51.62	84.26	92.09	84.31	0.231273	0.000199096	0.00483236	UP	-1.22537	1.82665e-79	2.97331e-77	DOWN	GO:0000413,GO:0003723,GO:0003755,GO:0005524,GO:0005525,GO:0005528,GO:0005654,GO:0005737,GO:0005739,GO:0005829,GO:0005874,GO:0006457,GO:0006463,GO:0006825,GO:0007566,GO:0010977,GO:0030521,GO:0030674,GO:0030850,GO:0031072,GO:0031111,GO:0031115,GO:0031503,GO:0032767,GO:0032991,GO:0035259,GO:0043025,GO:0044295,GO:0046661,GO:0048156,GO:0048471,GO:0051219,GO:0061077,GO:0070062,GO:1900034	IPR001179,IPR001440,IPR011990,IPR013026,IPR013105,IPR019734,IPR023566,IPR031212	PF00254,PF00515,PF07719
ENSG00000004487	1	23019443	23083689	+	known	protein_coding	KDM1A	lysine demethylase 1A [Source:HGNC Symbol;Acc:HGNC:29079]	ENST00000356634,ENST00000400181,ENST00000465864,ENST00000481879,ENST00000494920,ENST00000602503	1484	2594	2387	1502	1580	1627	1879	2666	2260	55.41	54.1	50.94	47.9	46.34	47.12	48.76	49.66	51.68	82.09	81.63	73.8	66.32	63.67	65.81	69.15	70.71	70.28	0.165939	0.0298619	0.204814	UP	-0.537067	1.63726e-13	1.95684e-12	DOWN	GO:0000122,GO:0000380,GO:0000784,GO:0000790,GO:0001085,GO:0002039,GO:0002052,GO:0003682,GO:0005634,GO:0005654,GO:0005667,GO:0006357,GO:0006482,GO:0007596,GO:0008134,GO:0010569,GO:0010976,GO:0016491,GO:0019899,GO:0021987,GO:0030374,GO:0032091,GO:0032451,GO:0032452,GO:0032453,GO:0032454,GO:0032991,GO:0033169,GO:0033184,GO:0034644,GO:0034648,GO:0034720,GO:0035563,GO:0042162,GO:0042551,GO:0043392,GO:…	IPR002937,IPR007526,IPR009057,IPR017366,IPR036188,IPR036388	PF01593,PF04433
ENSG00000004534	3	49940007	50100045	+	known	protein_coding	RBM6	RNA binding motif protein 6 [Source:HGNC Symbol;Acc:HGNC:9903]	ENST00000266022,ENST00000419610,ENST00000421682,ENST00000422955,ENST00000425608,ENST00000433811,ENST00000434592,ENST00000438912,ENST00000441115,ENST00000442092,ENST00000443081,ENST00000446471,ENST00000454079,ENST00000464013,ENST00000466247,ENST00000478026,ENST00000483350,ENST00000488807,ENST00000491874,ENST00000493652	981	1670	1837	1654	1746	1762	1744	2467	2263	36.57	34.67	36.71	47.23	47.69	47.68	44	44.79	50.99	54.19	52.31	53.19	65.4	65.53	66.59	62.4	63.77	69.35	-0.299494	0.000962176	0.0165486	DOWN	0.131827	0.0811148	0.2056	UP	GO:0003677,GO:0003723,GO:0005634,GO:0006396	IPR000467,IPR000504,IPR012677,IPR028806,IPR034123,IPR034125,IPR035617,IPR035979,IPR041591	PF01585,PF17780
ENSG00000004660	17	3860315	3894891	-	known	protein_coding	CAMKK1	calcium/calmodulin dependent protein kinase kinase 1 [Source:HGNC Symbol;Acc:HGNC:1469]	ENST00000158166,ENST00000348335,ENST00000381769,ENST00000573483	62	156	148	102	134	99	128	201	195	1.97	2.47	2.36	2.27	2.7	2.03	2.64	2.85	3.34	2.92	3.72	3.41	3.14	3.7	2.84	3.74	4.05	4.54	-0.337809	0.139103	0.530182	DOWN	-0.142519	0.451306	0.744446	DOWN	GO:0004674,GO:0004683,GO:0005516,GO:0005524,GO:0005654,GO:0005737,GO:0005829,GO:0035556,GO:0045860	IPR000719,IPR008271,IPR011009,IPR017441	PF00069
ENSG00000004700	12	21468910	21501669	-	known	protein_coding	RECQL	RecQ like helicase [Source:HGNC Symbol;Acc:HGNC:9948]	ENST00000314748,ENST00000396093,ENST00000421138,ENST00000444129,ENST00000536240,ENST00000536964,ENST00000539672,ENST00000542432	677	1192	1053	616	721	757	814	1113	902	24.89	23.5	19.05	15.26	16.37	16.99	19.84	18.09	18.12	36.87	35.46	27.6	21.13	22.5	23.73	28.14	25.76	24.65	0.285865	0.00341136	0.0442947	UP	-0.565589	1.87492e-09	1.58785e-08	DOWN	GO:0000724,GO:0000733,GO:0003677,GO:0003678,GO:0005524,GO:0005634,GO:0005654,GO:0005694,GO:0005737,GO:0006268,GO:0006281,GO:0006310,GO:0009378,GO:0016020,GO:0032508,GO:0036310,GO:0043138	IPR001650,IPR004589,IPR011545,IPR014001,IPR027417,IPR032284,IPR036388	PF00270,PF00271,PF16124
ENSG00000004766	7	93232340	93361123	+	known	protein_coding	VPS50	VPS50 subunit of EARP/GARPII complex [Source:HGNC Symbol;Acc:HGNC:25956]	ENST00000251739,ENST00000305866,ENST00000436177,ENST00000438395,ENST00000441602,ENST00000443443,ENST00000458530,ENST00000458707,ENST00000467326,ENST00000471188,ENST00000474412,ENST00000476413,ENST00000477572,ENST00000477935,ENST00000480943,ENST00000484954,ENST00000485140,ENST00000485994,ENST00000495039,ENST00000544910,ENST00000649152	363	619	593	542	506	595	501	698	583	12.63	11.61	11.22	14.74	12.12	13.1	10.76	12.21	9.47	18.71	17.52	16.26	20.41	16.66	18.29	15.25	17.39	12.87	0.0619973	0.608143	0.971441	UP	-0.0194848	0.901996	0.954899	DOWN	GO:0000149,GO:0005829,GO:0015031,GO:0016020,GO:0032456,GO:0055037,GO:0070062,GO:1990745	IPR019514,IPR019515,IPR040047	PF10474,PF10475
ENSG00000004776	19	35754566	35758079	-	known	protein_coding	HSPB6	heat shock protein family B (small) member 6 [Source:HGNC Symbol;Acc:HGNC:26511]	ENST00000004982,ENST00000587965,ENST00000592984	1	3	4	10	9	8	6	2	8	0.08	0.12	0.17	0.59	0.49	0.43	0.32	0.07	0.37	0.12	0.18	0.24	0.82	0.68	0.6	0.46	0.11	0.5	-0.970618	0.452107	0.940108	DOWN	1.79313	0.0543602	0.146457	UP	GO:0005212,GO:0005576,GO:0005634,GO:0005737,GO:0006937,GO:0010667,GO:0042803,GO:0045766,GO:0051082,GO:0051087,GO:0061077	IPR001436,IPR002068,IPR003090,IPR008978	PF00011,PF00525
ENSG00000004777	19	35774532	35788822	+	known	protein_coding	ARHGAP33	Rho GTPase activating protein 33 [Source:HGNC Symbol;Acc:HGNC:23085]	ENST00000007510,ENST00000221905,ENST00000314737,ENST00000378944,ENST00000586918,ENST00000587447,ENST00000587984,ENST00000588248,ENST00000589133,ENST00000590893,ENST00000591438,ENST00000593034,ENST00000601474	126	251	268	361	377	369	268	461	341	5.92	5.97	5.3	11.72	25.78	10.86	11.5	7.9	12.05	8.77	9.01	7.68	16.22	35.42	15.17	16.3	11.25	16.39	-0.50732	0.00113566	0.0188863	DOWN	0.7357	2.69334e-08	2.02008e-07	UP	GO:0005096,GO:0005737,GO:0005829,GO:0005886,GO:0007264,GO:0009636,GO:0015031,GO:0019901,GO:0032991,GO:0035091,GO:0043197,GO:0051056,GO:0061001	IPR000198,IPR001452,IPR008936,IPR036028,IPR036871	PF00620,PF07653
ENSG00000004779	16	23581014	23596316	-	known	protein_coding	NDUFAB1	NADH:ubiquinone oxidoreductase subunit AB1 [Source:HGNC Symbol;Acc:HGNC:7694]	ENST00000007516,ENST00000484769,ENST00000562133,ENST00000567761,ENST00000570319	576	1088	814	414	459	497	877	960	851	127.13	125.2	96.19	69.34	72.05	76.12	133.07	101.8	111.08	188.35	188.9	139.35	96.01	98.99	106.31	188.72	144.94	151.05	0.100238	0.480588	0.958734	UP	-0.937783	1.29532e-16	1.93245e-15	DOWN	GO:0000035,GO:0000036,GO:0005504,GO:0005509,GO:0005654,GO:0005739,GO:0005743,GO:0005747,GO:0005759,GO:0006120,GO:0006633,GO:0008137,GO:0009249,GO:0031966,GO:0032981	IPR003231,IPR006162,IPR009081,IPR036736	PF00550
ENSG00000004799	7	95583499	95596516	-	known	protein_coding	PDK4	pyruvate dehydrogenase kinase 4 [Source:HGNC Symbol;Acc:HGNC:8812]	ENST00000005178,ENST00000468445,ENST00000473301,ENST00000473796,ENST00000498190	218	395	323	556	643	581	585	740	563	6.8	5.86	5.02	12.32	13.89	12.22	11.82	10.5	10.49	10.08	8.85	7.27	17.06	19.09	17.06	16.77	14.96	14.27	-0.778791	2.10695e-08	1.86545e-06	DOWN	0.844997	2.24887e-13	2.65993e-12	UP	GO:0004672,GO:0004740,GO:0005524,GO:0005739,GO:0005759,GO:0006006,GO:0006885,GO:0008286,GO:0009267,GO:0010510,GO:0010565,GO:0010906,GO:0042304,GO:0042593,GO:0042594,GO:0045124,GO:0046320,GO:0071398,GO:0072593,GO:2000811	IPR003594,IPR005467,IPR018955,IPR036784,IPR036890,IPR039028	PF02518,PF10436
ENSG00000004809	6	110424687	110476641	-	known	protein_coding	SLC22A16	solute carrier family 22 member 16 [Source:HGNC Symbol;Acc:HGNC:20302]	ENST00000330550,ENST00000368919,ENST00000424139,ENST00000434949,ENST00000437378,ENST00000451557,ENST00000460159,ENST00000461487	0	0	1	1	0	0	0	4	3	0	0	0.03	0.04	0	0	0	0.11	0.1	0	0	0.04	0.06	0	0	0	0.16	0.13	-2.66623	0.375864	0.877119	DOWN	0.234676	0.974513	0.986812	UP	GO:0005275,GO:0005886,GO:0007275,GO:0007283,GO:0007338,GO:0015101,GO:0015226,GO:0015695,GO:0015879,GO:0016021,GO:0030154,GO:0030317,GO:0046717	IPR005828,IPR020846,IPR036259	PF00083
ENSG00000004838	3	50341110	50345732	-	known	protein_coding	ZMYND10	zinc finger MYND-type containing 10 [Source:HGNC Symbol;Acc:HGNC:19412]	ENST00000231749,ENST00000360165,ENST00000431869,ENST00000442887,ENST00000443080,ENST00000468182,ENST00000475688,ENST00000478269,ENST00000490675	2	7	5	18	15	11	5	29	85	0.24	0.41	0.38	1.3	0.65	0.95	0.45	1.01	3.63	0.36	0.62	0.56	1.8	0.9	1.32	0.63	1.44	4.94	-2.93234	0.00154688	0.0240091	DOWN	1.68457	0.0205515	0.062892	UP	GO:0005737,GO:0016324,GO:0034451,GO:0036158,GO:0036159,GO:0044458,GO:0046872,GO:1905505	IPR002893,IPR017333	PF01753
ENSG00000004846	7	20615207	20777038	+	known	protein_coding	ABCB5	ATP binding cassette subfamily B member 5 [Source:HGNC Symbol;Acc:HGNC:46]	ENST00000258738,ENST00000404938,ENST00000406935,ENST00000441315,ENST00000443026,ENST00000477094	0	3	0	0	1	1	1	1	0	0	0.34	0	0	0.05	0.05	0.03	0.04	0	0	0.51	0	0	0.07	0.07	0.05	0.05	0	0.488934	0.852417	0.971441	UP	-0.398975	0.849306	0.919115	DOWN	GO:0005524,GO:0005886,GO:0005887,GO:0015562,GO:0016021,GO:0016887,GO:0030154,GO:0042391,GO:0042626,GO:0048058,GO:0055085	IPR003439,IPR003593,IPR011527,IPR017871,IPR027417,IPR036640,IPR039421	PF00005,PF00664
ENSG00000004848	X	25003694	25016420	-	known	protein_coding	ARX	aristaless related homeobox [Source:HGNC Symbol;Acc:HGNC:18060]	ENST00000379044,ENST00000636609,ENST00000636885,ENST00000637394,ENST00000637993	0	0	0	2	0	2	0	2	2	0	0	0	0.05	0	0.05	0	0.03	0.04	0	0	0	0.08	0	0.07	0	0.05	0.06	-1.96659	0.507825	0.967196	DOWN	2.2444	0.315161	0.590862	UP	GO:0000790,GO:0000977,GO:0000980,GO:0000981,GO:0001227,GO:0003682,GO:0005634,GO:0007411,GO:0010628,GO:0021759,GO:0021800,GO:0021831,GO:0021846,GO:0021853,GO:0042127,GO:0044241,GO:0046622,GO:0048666,GO:0072148	IPR001356,IPR003654,IPR009057,IPR017970	PF00046,PF03826
ENSG00000004864	7	96120220	96322147	-	known	protein_coding	SLC25A13	solute carrier family 25 member 13 [Source:HGNC Symbol;Acc:HGNC:10983]	ENST00000265631,ENST00000416240,ENST00000472162,ENST00000484495,ENST00000487710,ENST00000490072,ENST00000492869,ENST00000494085	335	595	518	282	327	305	341	476	395	12.82	10.44	10.8	7.72	7.97	7.39	8.06	8.49	9.44	19	15.75	15.64	10.69	10.95	10.32	11.42	12.09	12.84	0.496718	6.58408e-05	0.00197413	UP	-0.745815	3.48134e-10	3.15444e-09	DOWN	GO:0005313,GO:0005509,GO:0005739,GO:0005743,GO:0005887,GO:0006094,GO:0006754,GO:0006839,GO:0015183,GO:0015810,GO:0015813,GO:0042802,GO:0043490,GO:0045333,GO:0051592	IPR002048,IPR002067,IPR011992,IPR018108,IPR023395	PF00153
ENSG00000004866	7	116953238	117230103	+	known	protein_coding	ST7	suppression of tumorigenicity 7 [Source:HGNC Symbol;Acc:HGNC:11351]	ENST00000265437,ENST00000323984,ENST00000393443,ENST00000393444,ENST00000393446,ENST00000393447,ENST00000393449,ENST00000393451,ENST00000417919,ENST00000420755,ENST00000421345,ENST00000422922,ENST00000432298,ENST00000434836,ENST00000438863,ENST00000443979,ENST00000446490,ENST00000449366,ENST00000462544,ENST00000464020,ENST00000465133,ENST00000465641,ENST00000467538,ENST00000477742,ENST00000485394…	170	317	324	181	205	219	246	275	287	7.07	7.98	7.68	6.5	6.73	7.22	7.94	5.71	7.81	10.47	12.04	11.13	9	9.24	10.09	11.26	8.13	10.62	0.203074	0.216258	0.6763	UP	-0.485142	0.000537453	0.00228714	DOWN	GO:0016021,GO:0030198,GO:0045595	IPR007311,IPR011990	PF04184
ENSG00000004897	17	47117703	47189422	-	known	protein_coding	CDC27	cell division cycle 27 [Source:HGNC Symbol;Acc:HGNC:1728]	ENST00000066544,ENST00000525495,ENST00000526866,ENST00000527547,ENST00000528147,ENST00000528748,ENST00000531206,ENST00000532575,ENST00000532893,ENST00000533415,ENST00000570740,ENST00000570818,ENST00000571643,ENST00000573502,ENST00000573550,ENST00000574304,ENST00000575483,ENST00000575830,ENST00000576484	975	2086	1709	1021	1146	1245	1418	1888	1432	33.24	32.36	27.46	26.01	20.91	28.63	28.74	23.88	30.76	49.24	48.82	39.78	36.02	28.74	39.99	40.76	34	41.83	0.216841	0.0159034	0.13267	UP	-0.537276	4.67436e-11	4.55055e-10	DOWN	GO:0005634,GO:0005654,GO:0005680,GO:0005737,GO:0005813,GO:0005829,GO:0006511,GO:0007091,GO:0019903,GO:0031145,GO:0070979,GO:1901990	IPR001440,IPR011990,IPR013026,IPR019734	PF00515,PF13181
ENSG00000004939	17	44248390	44268141	-	known	protein_coding	SLC4A1	solute carrier family 4 member 1 (Diego blood group) [Source:HGNC Symbol;Acc:HGNC:11027]	ENST00000262418,ENST00000399246,ENST00000471005,ENST00000498270,ENST00000631130	0	0	0	1	1	1	1	5	2	0	0	0	0.06	0.02	0.01	0.02	0.25	0.03	0	0	0	0.08	0.03	0.02	0.03	0.36	0.04	-2.9609	0.168346	0.590333	DOWN	1.81415	0.413433	0.709402	UP	GO:0005452,GO:0005886,GO:0005887,GO:0006096,GO:0006820,GO:0006821,GO:0006873,GO:0007596,GO:0008509,GO:0009898,GO:0015106,GO:0015108,GO:0015301,GO:0015701,GO:0016021,GO:0016323,GO:0017121,GO:0030018,GO:0030492,GO:0030506,GO:0030863,GO:0035811,GO:0042803,GO:0043495,GO:0045852,GO:0048821,GO:0051453,GO:0070062,GO:0072562,GO:0072659	IPR001717,IPR002977,IPR003020,IPR011531,IPR013769,IPR016152,IPR018241	PF00955,PF07565
ENSG00000004948	7	93424487	93574730	-	known	protein_coding	CALCR	calcitonin receptor [Source:HGNC Symbol;Acc:HGNC:1440]	ENST00000359558,ENST00000360249,ENST00000394441,ENST00000415529,ENST00000423724,ENST00000426151,ENST00000649521	0	0	0	1	0	1	0	0	1	0	0	0	0.02	0	0.05	0	0	0.02	0	0	0	0.03	0	0.07	0	0	0.02	-0.116648	0.864245	0.971441	DOWN	1.2444	0.626077	0.890877	UP	GO:0001540,GO:0001635,GO:0004948,GO:0005623,GO:0005886,GO:0005887,GO:0007166,GO:0007186,GO:0007189,GO:0007204,GO:0010628,GO:0010739,GO:0010942,GO:0030424,GO:0032841,GO:0033138,GO:0038041,GO:0045762,GO:0051384,GO:0051897,GO:0070374,GO:0097643,GO:0097647,GO:0150056,GO:0150057,GO:0150058,GO:1904645,GO:1905665	IPR000832,IPR001688,IPR001879,IPR003287,IPR017981,IPR017983,IPR036445	PF00002,PF02793
ENSG00000004961	X	11111301	11123086	+	known	protein_coding	HCCS	holocytochrome c synthase [Source:HGNC Symbol;Acc:HGNC:4837]	ENST00000321143,ENST00000380762,ENST00000380763	376	842	781	444	476	473	594	792	608	27.21	29.23	24.87	21.45	20.33	19.4	26.01	23.65	23.11	40.32	44.1	36.03	29.69	27.93	27.09	36.88	33.67	31.43	0.19453	0.0682047	0.351254	UP	-0.555816	2.39558e-08	1.80516e-07	DOWN	GO:0004408,GO:0005739,GO:0005743,GO:0009887,GO:0018063,GO:0046872,GO:0055114	IPR000511	PF01265
ENSG00000004975	17	7225342	7234517	-	known	protein_coding	DVL2	dishevelled segment polarity protein 2 [Source:HGNC Symbol;Acc:HGNC:3086]	ENST00000005340,ENST00000571745,ENST00000572285,ENST00000573354,ENST00000574143,ENST00000574591,ENST00000574642,ENST00000575086,ENST00000575458,ENST00000575756,ENST00000576285,ENST00000576439,ENST00000576840,ENST00000576949,ENST00000577154	312	627	719	652	723	683	554	882	611	17.22	15.98	18.16	25.68	24.55	23.65	20.88	23.5	18.25	25.51	24.11	26.31	35.55	33.74	33.03	29.61	33.46	24.82	-0.0931122	0.48304	0.959706	DOWN	0.274093	0.0118386	0.0384519	UP	GO:0001843,GO:0001934,GO:0003151,GO:0005109,GO:0005634,GO:0005654,GO:0005737,GO:0005829,GO:0006366,GO:0007379,GO:0007507,GO:0016235,GO:0016328,GO:0016604,GO:0019901,GO:0019904,GO:0022007,GO:0030674,GO:0031410,GO:0034613,GO:0035329,GO:0035567,GO:0042802,GO:0043507,GO:0043547,GO:0043621,GO:0044340,GO:0045177,GO:0045334,GO:0045893,GO:0048365,GO:0051091,GO:0051259,GO:0060070,GO:0060071,GO:0061024,GO:…	IPR000591,IPR001158,IPR001478,IPR003351,IPR008339,IPR008341,IPR015506,IPR024580,IPR029071,IPR036034,IPR036388,IPR036390,IPR038207	PF00595,PF00610,PF00778,PF02377,PF12316
ENSG00000005001	16	2852730	2858170	-	known	protein_coding	PRSS22	serine protease 22 [Source:HGNC Symbol;Acc:HGNC:14368]	ENST00000161006,ENST00000570950,ENST00000571228,ENST00000572061,ENST00000574768,ENST00000575164,ENST00000576381,ENST00000577177	493	1105	1048	1494	1562	1532	780	1314	922	49.88	57.74	56.2	133.53	125.76	121.28	55.88	67.44	56.91	73.89	87.12	81.42	184.89	172.79	169.39	79.25	96.02	77.39	0.0217615	0.816073	0.971441	UP	0.761917	3.34802e-20	6.20712e-19	UP	GO:0004252,GO:0005576,GO:0019897,GO:0046658	IPR001254,IPR001314,IPR009003,IPR018114,IPR033116	PF00089
ENSG00000005007	19	18831938	18868236	+	known	protein_coding	UPF1	UPF1 RNA helicase and ATPase [Source:HGNC Symbol;Acc:HGNC:9962]	ENST00000262803,ENST00000594243,ENST00000594504,ENST00000596842,ENST00000598209,ENST00000598471,ENST00000599848,ENST00000600012,ENST00000600310,ENST00000600689,ENST00000600868,ENST00000601689,ENST00000601981	924	2089	2162	1198	1292	1261	1310	2191	1741	18.77	23.8	22.89	18.38	18.44	17.85	19.54	21.44	22.49	27.8	35.9	33.16	25.45	25.34	24.93	27.71	30.53	30.59	0.181658	0.0755699	0.374929	UP	-0.489775	1.49933e-08	1.15854e-07	DOWN	GO:0000184,GO:0000294,GO:0000784,GO:0000785,GO:0000932,GO:0000956,GO:0003682,GO:0003723,GO:0003724,GO:0004386,GO:0005524,GO:0005634,GO:0005654,GO:0005737,GO:0005829,GO:0006260,GO:0006281,GO:0006406,GO:0006449,GO:0008270,GO:0009048,GO:0016032,GO:0032201,GO:0032204,GO:0035145,GO:0042162,GO:0044530,GO:0044770,GO:0061014,GO:0061158,GO:0071044,GO:0071222,GO:0071347	IPR006935,IPR018999,IPR027417,IPR040812,IPR041677,IPR041679	PF04851,PF09416,PF13086,PF13087,PF18141
ENSG00000005020	7	26667068	26995239	-	known	protein_coding	SKAP2	src kinase associated phosphoprotein 2 [Source:HGNC Symbol;Acc:HGNC:15687]	ENST00000345317,ENST00000432747,ENST00000468712,ENST00000481204,ENST00000487720,ENST00000489977,ENST00000490456,ENST00000495802,ENST00000497511	1088	1856	1696	1756	1872	1941	1466	1926	1405	33.3	33.68	27.26	39.96	36.89	44.03	38.11	31.71	30.53	49.34	50.82	39.49	55.32	50.69	61.5	54.05	45.14	41.52	0.192519	0.0605946	0.32639	UP	0.177766	0.0165582	0.0518968	UP	GO:0005070,GO:0005654,GO:0005737,GO:0005829,GO:0005886,GO:0007165,GO:0008285,GO:0042113,GO:0065003	IPR001452,IPR001849,IPR011993,IPR036028,IPR037781	PF00018,PF00169
ENSG00000005022	X	119468422	119471396	+	known	protein_coding	SLC25A5	solute carrier family 25 member 5 [Source:HGNC Symbol;Acc:HGNC:10991]	ENST00000317881,ENST00000460013,ENST00000463551,ENST00000475354	2080	3822	4083	2094	2212	2182	2907	4339	3282	188.16	179.15	195.12	141.82	141.57	136.81	180.83	186.18	174.6	278.77	270.31	282.67	196.36	194.52	191.08	256.45	265.09	237.43	0.148626	0.0289009	0.201014	UP	-0.680166	2.49528e-24	5.79252e-23	DOWN	GO:0003723,GO:0005471,GO:0005634,GO:0005739,GO:0005743,GO:0005887,GO:0007059,GO:0008284,GO:0015207,GO:0016020,GO:0016032,GO:0031625,GO:0042645,GO:0045121,GO:0050796,GO:0071817,GO:1901029,GO:1990830	IPR002067,IPR002113,IPR018108,IPR023395	PF00153
ENSG00000005059	4	109560209	109688719	+	known	protein_coding	MCUB	mitochondrial calcium uniporter dominant negative beta subunit [Source:HGNC Symbol;Acc:HGNC:26076]	ENST00000394650,ENST00000452915,ENST00000472310,ENST00000494604,ENST00000515114	83	243	185	127	151	138	175	230	215	4.09	7.67	4.9	5.33	6.1	5.11	5.9	5.98	6.47	6.05	11.57	7.1	7.38	8.38	7.13	8.36	8.51	8.79	-0.123545	0.598897	0.971441	DOWN	-0.301431	0.0911542	0.226404	DOWN	GO:0005739,GO:0005743,GO:0006851,GO:0019855,GO:0031224,GO:0031305,GO:0034704,GO:0036444,GO:0051560,GO:1990246	IPR006769,IPR039055	PF04678
ENSG00000005073	7	27181157	27185232	-	known	protein_coding	HOXA11	homeobox A11 [Source:HGNC Symbol;Acc:HGNC:5101]	ENST00000006015,ENST00000517402	3	11	7	3	7	1	9	5	3	0.15	0.29	0.19	0.11	0.25	0.03	0.31	0.12	0.07	0.23	0.44	0.27	0.16	0.34	0.05	0.44	0.17	0.09	0.353033	0.678352	0.971441	UP	-0.91068	0.321691	0.600066	DOWN	GO:0000981,GO:0001501,GO:0001656,GO:0001658,GO:0001759,GO:0005654,GO:0005667,GO:0007275,GO:0007283,GO:0007338,GO:0007501,GO:0008584,GO:0009653,GO:0009952,GO:0009953,GO:0009954,GO:0010720,GO:0030326,GO:0032332,GO:0032991,GO:0032993,GO:0035115,GO:0042733,GO:0043565,GO:0045893,GO:0048589,GO:0060065,GO:0060272,GO:0060351	IPR001356,IPR009057,IPR017970,IPR020479,IPR021918	PF00046,PF12045
ENSG00000005075	7	102473118	102478907	-	known	protein_coding	POLR2J	RNA polymerase II subunit J [Source:HGNC Symbol;Acc:HGNC:9197]	ENST00000292614,ENST00000393794	133	293	411	309	314	332	235	358	316	18.67	21.08	30.26	32.41	30.76	31.96	22.26	23.55	25.56	27.67	31.8	43.84	44.88	42.27	44.64	31.56	33.54	34.75	0.0545018	0.765754	0.971441	UP	0.1827	0.30598	0.578803	UP	GO:0000398,GO:0001055,GO:0003677,GO:0003899,GO:0005634,GO:0005654,GO:0005665,GO:0006283,GO:0006351,GO:0006366,GO:0006367,GO:0006368,GO:0006370,GO:0008543,GO:0016070,GO:0030275,GO:0035019,GO:0042795,GO:0046983,GO:0050434,GO:0060964	IPR008193,IPR009025,IPR036603,IPR037685	PF13656
ENSG00000005100	17	5440917	5468982	-	known	protein_coding	DHX33	DEAH-box helicase 33 [Source:HGNC Symbol;Acc:HGNC:16718]	ENST00000225296,ENST00000433302,ENST00000572490,ENST00000574023,ENST00000575153	347	646	583	255	293	301	478	679	548	7.51	6.88	6.62	4.2	4.52	4.29	7.14	6.8	6.47	11.12	10.38	9.6	5.81	6.21	6	10.12	9.68	8.79	0.116858	0.281577	0.770911	UP	-0.964332	1.63263e-17	2.56291e-16	DOWN	GO:0000182,GO:0003723,GO:0003725,GO:0003729,GO:0005524,GO:0005634,GO:0005654,GO:0005730,GO:0005737,GO:0006413,GO:0032481,GO:0033613,GO:0034458,GO:0043023,GO:0043410,GO:0045943,GO:0051092,GO:0072559,GO:1900227	IPR001650,IPR002464,IPR007502,IPR011545,IPR011709,IPR014001,IPR027417	PF00270,PF00271,PF04408,PF07717
ENSG00000005102	17	43640389	43661922	-	known	protein_coding	MEOX1	mesenchyme homeobox 1 [Source:HGNC Symbol;Acc:HGNC:7013]	ENST00000318579,ENST00000393661,ENST00000549132	0	0	0	0	0	0	0	0	23	0	0	0	0	0	0	0	0	0.61	0	0	0	0	0	0	0	0	0.83	-4.64021	0.0542964	0.305011	DOWN	0	1	1	FLAT	GO:0000790,GO:0000978,GO:0000981,GO:0001228,GO:0001757,GO:0003682,GO:0003700,GO:0005634,GO:0005737,GO:0007275,GO:0043565,GO:0045944,GO:0060218,GO:0061053,GO:0061056,GO:0071837	IPR001356,IPR009057,IPR017970,IPR020479	PF00046
ENSG00000005108	7	11370365	11832198	-	known	protein_coding	THSD7A	thrombospondin type 1 domain containing 7A [Source:HGNC Symbol;Acc:HGNC:22207]	ENST00000408005,ENST00000423059,ENST00000480061,ENST00000497575,ENST00000617773	138	243	251	496	553	539	175	256	196	1.55	1.49	1.44	3.91	5.25	4.56	1.56	1.53	1.05	2.29	2.25	2.08	5.42	7.22	6.37	2.21	2.17	1.43	0.244996	0.138495	0.530089	UP	1.25933	2.9627e-26	7.71599e-25	UP	GO:0001525,GO:0005576,GO:0005886,GO:0016021,GO:0030154,GO:0031532,GO:0042995	IPR000884,IPR036383	PF00090
ENSG00000005156	17	34980512	35009743	+	known	protein_coding	LIG3	DNA ligase 3 [Source:HGNC Symbol;Acc:HGNC:6600]	ENST00000262327,ENST00000378526,ENST00000585370,ENST00000585740,ENST00000585941,ENST00000586058,ENST00000586119,ENST00000586407,ENST00000586435,ENST00000588109,ENST00000588713,ENST00000590181,ENST00000590630,ENST00000592244,ENST00000592690,ENST00000593099	335	643	640	302	296	282	486	672	647	10.85	6.21	8.44	5.25	5.28	3.88	5.67	8.26	9.42	16.08	9.37	12.22	7.27	7.26	5.41	8.05	11.76	12.81	0.0548624	0.63002	0.971441	UP	-0.931782	2.31654e-16	3.40765e-15	DOWN	GO:0000724,GO:0003677,GO:0003909,GO:0003910,GO:0005524,GO:0005634,GO:0005654,GO:0005737,GO:0005739,GO:0006266,GO:0006273,GO:0006281,GO:0006283,GO:0006288,GO:0006297,GO:0006302,GO:0007005,GO:0007049,GO:0008270,GO:0043504,GO:0051301,GO:0070421,GO:0071897,GO:0090298,GO:0097681	IPR000977,IPR001357,IPR001510,IPR012308,IPR012309,IPR012310,IPR012340,IPR016059,IPR031916,IPR036420,IPR036599,IPR036957	PF00645,PF01068,PF04675,PF04679,PF16759
ENSG00000005175	12	47661249	47706030	-	known	protein_coding	RPAP3	RNA polymerase II associated protein 3 [Source:HGNC Symbol;Acc:HGNC:26151]	ENST00000005386,ENST00000380650,ENST00000432584,ENST00000547706,ENST00000548211,ENST00000548296,ENST00000551293	362	685	580	303	387	396	492	655	663	18.29	16.43	14.99	12.75	13.54	13.48	15.93	14.73	20.25	27.1	24.79	21.72	17.65	18.61	18.82	22.59	20.97	27.53	0.0696919	0.596394	0.971441	UP	-0.659517	1.40774e-08	1.09178e-07	DOWN	GO:0005829,GO:0097255	IPR001440,IPR011990,IPR013026,IPR019734,IPR025986	PF00515,PF13176,PF13181,PF13877
ENSG00000005187	16	20610243	20797581	+	known	protein_coding	ACSM3	acyl-CoA synthetase medium chain family member 3 [Source:HGNC Symbol;Acc:HGNC:10522]	ENST00000289416,ENST00000440284,ENST00000501740,ENST00000561499,ENST00000561584,ENST00000561795,ENST00000562251,ENST00000563914,ENST00000564701,ENST00000567006,ENST00000567387,ENST00000567711,ENST00000568235,ENST00000569141,ENST00000614721	395	544	543	738	812	788	586	802	670	26.14	18.43	18.41	37.94	36.37	38.46	30.05	22.38	24.4	38.73	27.8	26.67	52.53	49.97	53.72	42.61	31.87	33.18	-0.196396	0.153146	0.560194	DOWN	0.537699	2.80881e-06	1.66869e-05	UP	GO:0003996,GO:0004321,GO:0005524,GO:0005759,GO:0006633,GO:0006637,GO:0008217,GO:0015645,GO:0018729,GO:0042632,GO:0046872,GO:0047760	IPR000873,IPR020845,IPR025110,IPR042099	PF00501,PF13193
ENSG00000005189	16	20806429	20849668	+	known	protein_coding	REXO5	RNA exonuclease 5 [Source:HGNC Symbol;Acc:HGNC:24661]	ENST00000261377,ENST00000348433,ENST00000561474,ENST00000563045,ENST00000563068,ENST00000563617,ENST00000564200,ENST00000564274,ENST00000565340,ENST00000566276,ENST00000566518,ENST00000566993,ENST00000567297,ENST00000568046,ENST00000568334,ENST00000568476,ENST00000568501,ENST00000568647,ENST00000568894	69	117	132	120	94	117	143	178	162	3.88	3.14	3.34	4.17	3.92	4.01	4.6	5.05	6.63	5.75	4.74	4.84	5.77	5.38	5.61	6.53	7.18	9.02	-0.385638	0.0687593	0.352434	DOWN	-0.00624182	0.984041	0.991839	DOWN	GO:0003723,GO:0004527,GO:0005634,GO:0005730,GO:0070062	IPR000504,IPR012337,IPR012677,IPR013520,IPR034922,IPR035979,IPR036397	PF00076,PF00929
ENSG00000005194	16	57428187	57447420	-	known	protein_coding	CIAPIN1	cytokine induced apoptosis inhibitor 1 [Source:HGNC Symbol;Acc:HGNC:28050]	ENST00000394391,ENST00000563341,ENST00000563561,ENST00000564885,ENST00000565368,ENST00000565786,ENST00000565961,ENST00000566284,ENST00000567518,ENST00000567751,ENST00000568940,ENST00000569246,ENST00000569370,ENST00000569979,ENST00000570000	594	1069	1054	692	742	718	684	1095	764	37.28	34.47	34.24	33.94	33.15	33.91	28.31	33.96	27.76	55.23	52.01	49.6	46.99	45.55	47.36	40.14	48.35	37.75	0.33783	0.000578106	0.0112588	UP	-0.404714	2.62123e-06	1.56336e-05	DOWN	GO:0005654,GO:0005730,GO:0005737,GO:0005739,GO:0005758,GO:0006915,GO:0008168,GO:0009055,GO:0016226,GO:0030097,GO:0043066,GO:0046872,GO:0051537,GO:0051539	IPR007785,IPR013216,IPR029063	PF05093,PF08241
ENSG00000005206	19	2328615	2355095	+	known	protein_coding	SPPL2B	signal peptide peptidase like 2B [Source:HGNC Symbol;Acc:HGNC:30627]	ENST00000585725,ENST00000586111,ENST00000586332,ENST00000587851,ENST00000589515,ENST00000593243,ENST00000610743,ENST00000612623,ENST00000613503,ENST00000614784,ENST00000614794,ENST00000618220,ENST00000621568,ENST00000622308	324	753	659	486	579	575	599	925	798	20.01	25.34	20.96	22.02	22.95	21.19	20.01	24.57	28.19	29.65	38.24	30.36	30.48	31.53	29.59	28.37	34.99	38.34	-0.22075	0.0560565	0.310928	DOWN	-0.117274	0.235242	0.47864	DOWN	GO:0000139,GO:0005654,GO:0005765,GO:0005813,GO:0005886,GO:0006509,GO:0010008,GO:0010803,GO:0015629,GO:0016020,GO:0030660,GO:0031293,GO:0033619,GO:0042500,GO:0042803,GO:0050776,GO:0071458,GO:0071556	IPR003137,IPR006639,IPR007369,IPR033149	PF02225,PF04258
ENSG00000005238	9	35104112	35116341	-	known	protein_coding	FAM214B	family with sequence similarity 214 member B [Source:HGNC Symbol;Acc:HGNC:25666]	ENST00000322813,ENST00000378557,ENST00000378561,ENST00000378566,ENST00000488109,ENST00000603301,ENST00000605104,ENST00000605244,ENST00000605392	496	1078	1084	940	1058	1041	733	1173	801	17.75	20.42	21.61	26.53	26.95	26.17	17.5	20.98	16.65	26.3	30.81	31.31	36.73	37.03	36.55	24.81	29.87	22.64	0.18162	0.0878761	0.410809	UP	0.157917	0.0808497	0.205037	UP	GO:0005634	IPR025261,IPR033473	PF13889,PF13915
ENSG00000005243	17	48026167	48038030	-	known	protein_coding	COPZ2	coatomer protein complex subunit zeta 2 [Source:HGNC Symbol;Acc:HGNC:19356]	ENST00000579263,ENST00000580174,ENST00000580409,ENST00000581637,ENST00000581756,ENST00000583414,ENST00000584955,ENST00000585182,ENST00000612370,ENST00000621465	10	6	22	7	18	13	13	23	38	2.44	0.95	2.03	1.46	2.1	1.45	1.65	1.79	3.32	3.62	1.44	2.95	2.02	2.89	2.03	2.33	2.55	4.51	-0.669061	0.321716	0.819481	DOWN	-0.145073	0.850443	0.919953	DOWN	GO:0000139,GO:0005789,GO:0005801,GO:0005829,GO:0006886,GO:0006888,GO:0006890,GO:0006891,GO:0030126,GO:0030133,GO:0033116	IPR011012,IPR022775,IPR039652	PF01217
ENSG00000005249	7	107044705	107161811	+	known	protein_coding	PRKAR2B	protein kinase cAMP-dependent type II regulatory subunit beta [Source:HGNC Symbol;Acc:HGNC:9392]	ENST00000265717,ENST00000393613,ENST00000488792	8	43	45	34	31	37	36	80	87	0.22	0.62	0.66	0.71	0.81	0.71	0.69	1.05	1.41	0.33	0.94	0.96	0.99	1.11	0.99	0.98	1.5	1.92	-0.97856	0.0465046	0.274609	DOWN	0.172536	0.763699	0.910502	UP	GO:0000086,GO:0003091,GO:0004862,GO:0005737,GO:0005813,GO:0005829,GO:0005886,GO:0005952,GO:0006631,GO:0007596,GO:0007612,GO:0008603,GO:0010389,GO:0019904,GO:0019934,GO:0030552,GO:0031625,GO:0034199,GO:0034236,GO:0035556,GO:0043025,GO:0043197,GO:0043198,GO:0045121,GO:0047555,GO:0048471,GO:0050804,GO:0070062,GO:0071377,GO:0097338,GO:0097546,GO:0097711,GO:0098978,GO:2000480	IPR000595,IPR003117,IPR012198,IPR014710,IPR018488,IPR018490	PF00027,PF02197
ENSG00000005302	X	11758159	11775772	+	known	protein_coding	MSL3	MSL complex subunit 3 [Source:HGNC Symbol;Acc:HGNC:7370]	ENST00000312196,ENST00000337339,ENST00000361672,ENST00000380691,ENST00000380692,ENST00000380693,ENST00000398527,ENST00000421368,ENST00000467141,ENST00000468149,ENST00000473380,ENST00000476743,ENST00000478462,ENST00000482871,ENST00000483645,ENST00000494268,ENST00000647599,ENST00000647701,ENST00000647839,ENST00000647857,ENST00000647869,ENST00000647985,ENST00000648013,ENST00000648120,ENST00000648207…	328	551	533	619	642	604	459	755	585	12.3	10.9	9.88	15.83	15.41	14.38	13.2	11.38	10.98	18.22	16.45	14.31	21.92	21.17	20.08	18.72	16.2	14.92	-0.0923943	0.395146	0.895471	DOWN	0.320059	0.00173216	0.00671689	UP	GO:0000123,GO:0003677,GO:0005654,GO:0006342,GO:0016573,GO:0016575,GO:0035064,GO:0035267,GO:0043967,GO:0043968,GO:0043984,GO:0072487	IPR000953,IPR008676,IPR016197,IPR025995,IPR026541,IPR038217	PF05712,PF11717
ENSG00000005339	16	3725054	3880713	-	known	protein_coding	CREBBP	CREB binding protein [Source:HGNC Symbol;Acc:HGNC:2348]	ENST00000262367,ENST00000382070,ENST00000570939,ENST00000571763,ENST00000571826,ENST00000572134,ENST00000572569,ENST00000573517,ENST00000573672,ENST00000574740,ENST00000575237,ENST00000576720,ENST00000634839,ENST00000635753,ENST00000635899,ENST00000635919,ENST00000636002,ENST00000636895,ENST00000637492,ENST00000638158	1056	2149	2107	1734	1846	1965	1108	1638	1426	13.31	12.54	12.82	16.27	15.02	16.68	8.89	8.57	10.47	19.72	18.92	18.57	22.53	20.64	23.3	12.61	12.2	14.24	0.558827	4.16781e-13	1.03845e-10	UP	0.013642	0.866828	0.931653	UP	GO:0000122,GO:0000123,GO:0000790,GO:0000987,GO:0001085,GO:0001102,GO:0001666,GO:0002039,GO:0002223,GO:0003682,GO:0003684,GO:0003713,GO:0003714,GO:0004402,GO:0005634,GO:0005654,GO:0005737,GO:0006355,GO:0006367,GO:0006473,GO:0007165,GO:0007219,GO:0007221,GO:0008134,GO:0008270,GO:0008589,GO:0016032,GO:0016407,GO:0016573,GO:0016604,GO:0018076,GO:0019216,GO:0030511,GO:0031648,GO:0032481,GO:0034644,GO:…	IPR000197,IPR000433,IPR001487,IPR003101,IPR009110,IPR010303,IPR013083,IPR013178,IPR014744,IPR018359,IPR031162,IPR035898,IPR036427,IPR036529,IPR037073,IPR038547	PF00439,PF00569,PF02135,PF02172,PF06001,PF08214,PF09030
ENSG00000005379	17	58301228	58328795	-	known	protein_coding	TSPOAP1	TSPO associated protein 1 [Source:HGNC Symbol;Acc:HGNC:16831]	ENST00000268893,ENST00000343736,ENST00000577871,ENST00000578486,ENST00000578511,ENST00000580669,ENST00000581675,ENST00000581692,ENST00000582679,ENST00000583624,ENST00000585149	1	5	0	6	7	9	3	9	96	0.02	0.09	0	0.11	0.07	0.21	0.07	0.14	1.8	0.04	0.14	0	0.15	0.1	0.3	0.1	0.2	2.45	-4.05691	0.00176481	0.0267473	DOWN	1.88382	0.0873366	0.218554	UP	GO:0005737,GO:0005739,GO:0005829,GO:0006700,GO:0007269,GO:0014047,GO:0030156,GO:0044305,GO:0098978,GO:0099626	IPR001452,IPR003961,IPR013783,IPR035753,IPR035755,IPR036028,IPR036116,IPR040325	PF07653,PF14604
ENSG00000005381	17	58269855	58280935	-	known	protein_coding	MPO	myeloperoxidase [Source:HGNC Symbol;Acc:HGNC:7218]	ENST00000225275,ENST00000577220,ENST00000578493,ENST00000580005,ENST00000581022	0	1	0	0	0	0	0	0	0	0	0.02	0	0	0	0	0	0	0	0	0.03	0	0	0	0	0	0	0	0.20091	0.763848	0.971441	UP	0.173586	0.791353	0.910502	UP	GO:0001878,GO:0002149,GO:0002679,GO:0003682,GO:0004601,GO:0005576,GO:0005615,GO:0005634,GO:0005737,GO:0005764,GO:0006952,GO:0006979,GO:0007568,GO:0008201,GO:0009612,GO:0019430,GO:0020037,GO:0030141,GO:0032094,GO:0032496,GO:0034374,GO:0035578,GO:0042582,GO:0042742,GO:0042744,GO:0043066,GO:0043231,GO:0043312,GO:0044130,GO:0045454,GO:0046872,GO:0050832,GO:0055114,GO:0070062,GO:0097013,GO:1990268	IPR010255,IPR019791,IPR029609,IPR037120	PF03098
ENSG00000005421	7	95297676	95324532	-	known	protein_coding	PON1	paraoxonase 1 [Source:HGNC Symbol;Acc:HGNC:9204]	ENST00000222381,ENST00000433729,ENST00000462594,ENST00000470502	1	1	1	7	6	6	5	0	2	0.12	0.15	0.16	0.53	0.75	0.46	0.15	0	0.33	0.17	0.23	0.23	0.73	1.04	0.65	0.22	0	0.44	-1.08383	0.561962	0.971441	DOWN	2.48164	0.0364717	0.103848	UP	GO:0004063,GO:0004064,GO:0005509,GO:0005543,GO:0005576,GO:0005615,GO:0008203,GO:0009636,GO:0010875,GO:0019372,GO:0019439,GO:0031667,GO:0032411,GO:0034364,GO:0034366,GO:0042803,GO:0043231,GO:0046395,GO:0046434,GO:0046470,GO:0051099,GO:0070062,GO:0070542,GO:0072562,GO:0102007,GO:1902617	IPR002640,IPR008363,IPR011042	PF01731
ENSG00000005436	2	75652000	75710985	-	known	protein_coding	GCFC2	GC-rich sequence DNA-binding factor 2 [Source:HGNC Symbol;Acc:HGNC:1317]	ENST00000321027,ENST00000409857,ENST00000427862,ENST00000442309,ENST00000470197,ENST00000470285,ENST00000470503,ENST00000472230,ENST00000486016,ENST00000492826,ENST00000541687	165	316	245	155	170	167	240	346	271	8.52	9.42	6.49	7.09	6.55	5.87	9.37	9.23	9.58	12.62	14.21	9.4	9.81	9	8.21	13.29	13.15	13.03	-0.00167129	0.965789	0.993221	DOWN	-0.636912	5.1014e-05	0.000256631	DOWN	GO:0000122,GO:0000245,GO:0000398,GO:0000978,GO:0001227,GO:0005634,GO:0005654,GO:0005730,GO:0005829,GO:0006355,GO:0045892,GO:0071008	IPR012890,IPR022783	PF07842
ENSG00000005448	2	74421678	74425755	+	known	protein_coding	WDR54	WD repeat domain 54 [Source:HGNC Symbol;Acc:HGNC:25770]	ENST00000348227,ENST00000409791,ENST00000461531,ENST00000465134,ENST00000468778,ENST00000469321,ENST00000469932,ENST00000475328,ENST00000480089,ENST00000482605,ENST00000482880,ENST00000493982	177	369	432	279	307	292	325	532	381	17.47	21.68	24.68	22.42	22.59	21.78	25.11	26.98	23.43	25.89	32.72	35.75	31.04	31.05	30.42	35.6	38.42	31.86	-0.135066	0.399224	0.899788	DOWN	-0.185573	0.157194	0.351712	DOWN		IPR001680,IPR015943,IPR017986,IPR036322
ENSG00000005469	7	87345681	87399795	+	known	protein_coding	CROT	carnitine O-octanoyltransferase [Source:HGNC Symbol;Acc:HGNC:2366]	ENST00000331536,ENST00000412227,ENST00000419147,ENST00000442291,ENST00000469785,ENST00000479014,ENST00000488850	87	152	141	120	107	121	118	163	190	3.45	3.43	3.12	3.74	3.15	3.42	3.88	3.76	4.27	5.12	5.17	4.52	5.18	4.33	4.77	5.5	5.35	5.81	-0.077352	0.721445	0.971441	DOWN	-0.203269	0.304132	0.575876	DOWN	GO:0005777,GO:0005782,GO:0005829,GO:0006091,GO:0006625,GO:0006631,GO:0006635,GO:0008458,GO:0009437,GO:0015908,GO:0015936,GO:0033540,GO:0043231,GO:0051791	IPR000542,IPR039551,IPR042231,IPR042232	PF00755
ENSG00000005471	7	87401697	87480435	-	known	protein_coding	ABCB4	ATP binding cassette subfamily B member 4 [Source:HGNC Symbol;Acc:HGNC:45]	ENST00000265723,ENST00000358400,ENST00000359206,ENST00000417608,ENST00000440025,ENST00000453593,ENST00000467079,ENST00000467983,ENST00000469770,ENST00000473795,ENST00000643670,ENST00000644106,ENST00000649586	2	3	1	6	11	7	2	2	2	0.1	0.05	0.01	0.11	0.54	0.46	0.04	0.09	0.03	0.15	0.07	0.02	0.15	0.75	0.64	0.05	0.12	0.04	0.305933	0.856074	0.971441	UP	1.81548	0.0571235	0.152772	UP	GO:0005524,GO:0005548,GO:0005654,GO:0005737,GO:0005829,GO:0005886,GO:0005887,GO:0005925,GO:0006629,GO:0015629,GO:0016020,GO:0016021,GO:0016324,GO:0016887,GO:0019216,GO:0030136,GO:0032376,GO:0032782,GO:0042626,GO:0045121,GO:0045332,GO:0046581,GO:0055085,GO:0055088,GO:0061092,GO:0070062,GO:0090554,GO:0099040,GO:1901557,GO:1903413,GO:2001140	IPR003439,IPR003593,IPR011527,IPR017871,IPR027417,IPR030275,IPR036640,IPR039421	PF00005,PF00664
ENSG00000005483	7	105014190	105115019	+	known	protein_coding	KMT2E	lysine methyltransferase 2E [Source:HGNC Symbol;Acc:HGNC:18541]	ENST00000257745,ENST00000311117,ENST00000334884,ENST00000468607,ENST00000473063,ENST00000474203,ENST00000476671,ENST00000478079,ENST00000478990,ENST00000479838,ENST00000480368,ENST00000482560,ENST00000485619,ENST00000495267,ENST00000496191,ENST00000622386,ENST00000667857	518	987	989	993	1055	1127	755	1101	1067	10.93	11.01	9.91	12.96	12.67	14.2	9.75	11.98	13.3	16.19	16.61	14.36	17.95	17.4	19.83	13.82	17.05	18.09	-0.0114946	0.91646	0.986551	DOWN	0.290003	0.000320157	0.00141758	UP	GO:0000785,GO:0002446,GO:0005634,GO:0005654,GO:0005737,GO:0005815,GO:0005886,GO:0006306,GO:0007050,GO:0016607,GO:0019899,GO:0030218,GO:0032991,GO:0034968,GO:0035064,GO:0035327,GO:0042119,GO:0045652,GO:0045893,GO:0046872,GO:1900087,GO:1905437	IPR001214,IPR001965,IPR011011,IPR013083,IPR019786,IPR019787,IPR037955	PF00628,PF00856
ENSG00000005486	7	75842602	75888926	+	known	protein_coding	RHBDD2	rhomboid domain containing 2 [Source:HGNC Symbol;Acc:HGNC:23082]	ENST00000006777,ENST00000318622,ENST00000428119,ENST00000454791,ENST00000466232,ENST00000467406,ENST00000468304,ENST00000468644,ENST00000476218	288	681	689	571	585	632	398	620	626	19.72	23.94	26.02	31.59	29.5	30.89	20.64	21.71	27.2	29.22	36.12	37.7	43.74	40.54	43.14	29.27	30.9	36.99	0.196596	0.190961	0.631119	UP	0.0886965	0.474561	0.764588	UP	GO:0000139,GO:0004252,GO:0005634,GO:0005654,GO:0005794,GO:0016021,GO:0048471	IPR022764,IPR035952	PF01694
ENSG00000005513	16	981770	986979	+	known	protein_coding	SOX8	SRY-box transcription factor 8 [Source:HGNC Symbol;Acc:HGNC:11203]	ENST00000293894,ENST00000566034	20	51	41	26	24	30	51	59	48	0.62	0.78	0.69	0.54	0.45	0.63	0.99	0.88	0.81	0.92	1.17	1	0.75	0.61	0.88	1.41	1.25	1.1	-0.331399	0.376726	0.877983	DOWN	-0.507777	0.153093	0.344736	DOWN	GO:0000790,GO:0000979,GO:0000981,GO:0001228,GO:0001649,GO:0001701,GO:0001755,GO:0002009,GO:0003677,GO:0005634,GO:0005737,GO:0007165,GO:0007283,GO:0007417,GO:0007422,GO:0008134,GO:0008584,GO:0010817,GO:0014015,GO:0033690,GO:0035914,GO:0043066,GO:0044798,GO:0045165,GO:0045444,GO:0045662,GO:0045892,GO:0045893,GO:0045944,GO:0046533,GO:0046982,GO:0048469,GO:0048484,GO:0048709,GO:0060009,GO:0060018,GO:…	IPR009071,IPR022151,IPR031265,IPR036910	PF00505,PF12444
ENSG00000005700	6	82169986	82247754	-	known	protein_coding	IBTK	inhibitor of Bruton tyrosine kinase [Source:HGNC Symbol;Acc:HGNC:17853]	ENST00000306270,ENST00000369751,ENST00000445419,ENST00000471036,ENST00000503400,ENST00000503631,ENST00000505222,ENST00000508381,ENST00000510291,ENST00000610980	1288	2294	2022	1311	1405	1472	1612	2204	1722	22.52	20.49	19.24	18.18	18.4	18.22	19.45	18.42	17.61	33.37	30.91	27.87	25.17	25.28	25.45	27.58	26.22	23.95	0.254766	0.00243615	0.0341413	UP	-0.500646	6.80004e-11	6.53387e-10	DOWN	GO:0001933,GO:0005654,GO:0005737,GO:0016020,GO:0019901,GO:0030292,GO:0051209	IPR000210,IPR000408,IPR002110,IPR009091,IPR011333,IPR020683,IPR036770	PF00415,PF00651,PF12796
ENSG00000005801	11	3339261	3379222	-	known	protein_coding	ZNF195	zinc finger protein 195 [Source:HGNC Symbol;Acc:HGNC:12986]	ENST00000005082,ENST00000330692,ENST00000343338,ENST00000354599,ENST00000399602,ENST00000427810,ENST00000429541,ENST00000438262,ENST00000524857,ENST00000525313,ENST00000525502,ENST00000526501,ENST00000526540,ENST00000526598,ENST00000526601,ENST00000527386,ENST00000528218,ENST00000528410,ENST00000528636,ENST00000528796,ENST00000529085,ENST00000529228,ENST00000529678,ENST00000529789,ENST00000530643…	682	1392	1301	1215	1304	1462	1185	1799	1351	34.83	26.79	29.05	32.18	33.87	38.63	31.12	31.48	34.18	51.61	40.43	42.09	44.56	46.53	53.95	44.13	44.82	46.48	-0.143289	0.0628427	0.334089	DOWN	0.185813	0.0171021	0.0534303	UP	GO:0003677,GO:0005634,GO:0006357,GO:0008270	IPR001909,IPR013087,IPR036051,IPR036236	PF00096,PF01352
ENSG00000005810	13	77044657	77327094	-	known	protein_coding	MYCBP2	MYC binding protein 2 [Source:HGNC Symbol;Acc:HGNC:23386]	ENST00000357337,ENST00000429715,ENST00000462987,ENST00000466564,ENST00000474882,ENST00000482517,ENST00000485061,ENST00000486679,ENST00000491491,ENST00000498073,ENST00000544440,ENST00000612956	321	482	425	212	228	243	320	454	622	6.84	5.09	5.48	3.82	5.46	4.7	5.85	4.3	8.53	10.14	7.67	7.94	5.29	7.5	6.57	8.29	6.12	11.59	0.0804148	0.730315	0.971441	UP	-0.960663	2.35419e-11	2.35816e-10	DOWN	GO:0005085,GO:0005634,GO:0005737,GO:0008270,GO:0008536,GO:0015630,GO:0016020,GO:0016567,GO:0021785,GO:0021952,GO:0030424,GO:0031398,GO:0032880,GO:0032922,GO:0042177,GO:0042803,GO:0043231,GO:0050905,GO:0051493,GO:0061630,GO:1902667	IPR000408,IPR001841,IPR003646,IPR004939,IPR008979,IPR009091,IPR012983,IPR013083,IPR014756,IPR017868,IPR038648	PF00415,PF03256,PF08005,PF08239,PF13639
ENSG00000005812	13	76992598	77027195	-	known	protein_coding	FBXL3	F-box and leucine rich repeat protein 3 [Source:HGNC Symbol;Acc:HGNC:13599]	ENST00000355619,ENST00000417323,ENST00000470210,ENST00000472949,ENST00000477982,ENST00000485797	102	252	232	208	221	239	167	249	228	3.03	4	3.98	4.74	4.75	5.04	3.4	3.47	4.16	4.48	6.03	5.77	6.57	6.53	7.04	4.82	4.94	5.66	0.0456281	0.758972	0.971441	UP	0.168616	0.314747	0.59078	UP	GO:0000151,GO:0000209,GO:0004842,GO:0005634,GO:0005829,GO:0016567,GO:0016604,GO:0019005,GO:0031146,GO:0031648,GO:0042752,GO:0043153,GO:0043687,GO:0048511	IPR001810,IPR032675,IPR036047	PF12937
ENSG00000005844	16	30472719	30523185	+	known	protein_coding	ITGAL	integrin subunit alpha L [Source:HGNC Symbol;Acc:HGNC:6148]	ENST00000356798,ENST00000358164,ENST00000433423,ENST00000562020,ENST00000562652,ENST00000562857,ENST00000563615,ENST00000564118,ENST00000564632,ENST00000564935,ENST00000565348,ENST00000565864,ENST00000566149,ENST00000566267,ENST00000568012,ENST00000568926,ENST00000568987,ENST00000569570,ENST00000569725	0	0	1	2	8	3	0	3	75	0	0	0.01	0.31	0.16	0.18	0	0.14	2.22	0	0	0.02	0.43	0.22	0.25	0	0.19	3.02	-6.3061	0.055474	0.309274	DOWN	3.83398	0.0428854	0.11957	UP	GO:0002291,GO:0005886,GO:0006909,GO:0006954,GO:0007155,GO:0007157,GO:0007159,GO:0007160,GO:0007165,GO:0007229,GO:0008305,GO:0009986,GO:0016020,GO:0030198,GO:0030369,GO:0034687,GO:0035579,GO:0043113,GO:0043312,GO:0044877,GO:0046872,GO:0046982,GO:0050776,GO:0050839,GO:0050900,GO:0070062,GO:0098609	IPR000413,IPR002035,IPR013517,IPR013519,IPR013649,IPR018184,IPR028994,IPR032695,IPR036465	PF00092,PF00357,PF01839,PF08441
ENSG00000005882	17	50094737	50112152	+	known	protein_coding	PDK2	pyruvate dehydrogenase kinase 2 [Source:HGNC Symbol;Acc:HGNC:8810]	ENST00000007708,ENST00000503076,ENST00000503176,ENST00000503614,ENST00000505440,ENST00000505897,ENST00000506242,ENST00000506647,ENST00000508030,ENST00000508960,ENST00000510219,ENST00000511026,ENST00000512204,ENST00000512238,ENST00000515040,ENST00000614357	301	661	831	1041	1117	1035	574	988	711	19.06	20.3	34.26	43.81	47.82	48.1	28.16	25.87	24.25	28.23	30.63	49.64	60.66	65.7	67.18	39.93	36.83	32.98	-0.146665	0.362594	0.862191	DOWN	0.817303	2.18704e-11	2.19797e-10	UP	GO:0004672,GO:0004740,GO:0005524,GO:0005654,GO:0005739,GO:0005759,GO:0005829,GO:0005967,GO:0006006,GO:0006111,GO:0006885,GO:0008286,GO:0010510,GO:0010565,GO:0010906,GO:0031670,GO:0034614,GO:0042593,GO:0042803,GO:0050848,GO:0072332	IPR003594,IPR005467,IPR018955,IPR036784,IPR036890,IPR039028	PF02518,PF10436
ENSG00000005884	17	50055968	50090481	+	known	protein_coding	ITGA3	integrin subunit alpha 3 [Source:HGNC Symbol;Acc:HGNC:6139]	ENST00000007722,ENST00000320031,ENST00000504417,ENST00000505306,ENST00000505552,ENST00000505612,ENST00000506401,ENST00000506437,ENST00000506827,ENST00000507771,ENST00000508100,ENST00000510809,ENST00000512553,ENST00000514834,ENST00000515147,ENST00000570989	7908	17330	18520	6333	7014	6629	10223	16272	11292	199.98	222.99	234.95	127.04	122.77	123.48	188.76	199.15	170.21	296.28	336.45	340.38	175.91	168.69	172.47	267.69	283.54	231.46	0.413275	3.41648e-06	0.000162485	UP	-1.15978	3.41998e-52	2.7426e-50	DOWN	GO:0001764,GO:0001968,GO:0002020,GO:0005178,GO:0005518,GO:0005886,GO:0005925,GO:0007160,GO:0007229,GO:0007507,GO:0007613,GO:0008305,GO:0009897,GO:0009986,GO:0010628,GO:0010634,GO:0010811,GO:0010976,GO:0016323,GO:0017015,GO:0019904,GO:0030111,GO:0030198,GO:0030324,GO:0030510,GO:0031345,GO:0031527,GO:0034667,GO:0034698,GO:0035024,GO:0035640,GO:0042493,GO:0043235,GO:0043236,GO:0043588,GO:0046872,GO:…	IPR000413,IPR013517,IPR013519,IPR013649,IPR018184,IPR028994,IPR032695	PF01839,PF08441
ENSG00000005889	X	24149173	24216255	+	known	protein_coding	ZFX	zinc finger protein X-linked [Source:HGNC Symbol;Acc:HGNC:12869]	ENST00000304543,ENST00000338565,ENST00000379177,ENST00000379188,ENST00000419690,ENST00000428571,ENST00000459724,ENST00000474385,ENST00000480195,ENST00000497813,ENST00000539115	328	691	630	518	564	532	453	570	521	6.84	6.99	6.82	7.81	7.47	7.14	6.98	5.41	8.8	10.13	10.55	9.88	10.81	10.27	9.97	9.89	7.71	11.97	0.290445	0.0106518	0.100302	UP	-0.0768635	0.416847	0.712978	DOWN	GO:0000981,GO:0003677,GO:0003713,GO:0005654,GO:0005730,GO:0046872	IPR006794,IPR013087,IPR036236	PF00096,PF04704
ENSG00000005893	X	120426148	120469365	-	known	protein_coding	LAMP2	lysosomal associated membrane protein 2 [Source:HGNC Symbol;Acc:HGNC:6501]	ENST00000200639,ENST00000371335,ENST00000434600,ENST00000486593	3760	7275	6525	5577	6002	6385	4864	6861	4956	116.74	115.57	98.67	114.69	111.32	114.41	99.91	88.94	92.26	172.95	174.37	142.95	158.81	152.96	159.8	141.68	126.64	125.47	0.298812	7.76836e-06	0.000331894	UP	-0.0313075	0.577057	0.86273	DOWN	GO:0002576,GO:0005615,GO:0005764,GO:0005765,GO:0005770,GO:0005802,GO:0005886,GO:0006605,GO:0009267,GO:0016020,GO:0017038,GO:0019899,GO:0019904,GO:0030670,GO:0031088,GO:0031647,GO:0031902,GO:0032463,GO:0035577,GO:0043202,GO:0043312,GO:0044754,GO:0045121,GO:0046716,GO:0048471,GO:0050821,GO:0061684,GO:0061740,GO:0061742,GO:0070062,GO:0072594,GO:0097352,GO:0097637,GO:0101003,GO:1905146,GO:1990836	IPR002000,IPR018134	PF01299
ENSG00000005961	17	44372180	44389649	-	known	protein_coding	ITGA2B	integrin subunit alpha 2b [Source:HGNC Symbol;Acc:HGNC:6138]	ENST00000262407,ENST00000587295,ENST00000589645,ENST00000591990,ENST00000592075,ENST00000592226,ENST00000592253,ENST00000592462,ENST00000592944,ENST00000648408	21	28	30	50	40	48	53	84	61	0.84	0.97	0.62	2.14	1.02	2.09	2.6	2.07	2.56	1.24	1.47	0.89	2.96	1.4	2.92	3.68	2.95	3.48	-1.03362	0.00317417	0.0420372	DOWN	0.689779	0.0399847	0.112585	UP	GO:0002576,GO:0002687,GO:0005886,GO:0005925,GO:0007160,GO:0007229,GO:0008305,GO:0009897,GO:0009986,GO:0030198,GO:0031092,GO:0042802,GO:0045652,GO:0046872,GO:0050840,GO:0070051,GO:0070062,GO:0070527,GO:0072562	IPR000413,IPR013517,IPR013519,IPR013649,IPR018184,IPR028994,IPR032695	PF00357,PF01839,PF08441
ENSG00000005981	7	95478444	95540233	+	known	protein_coding	ASB4	ankyrin repeat and SOCS box containing 4 [Source:HGNC Symbol;Acc:HGNC:16009]	ENST00000257621,ENST00000325885,ENST00000428113	1	2	1	7	6	6	1	4	2	0.03	0.03	0.01	0.33	0.2	0.11	0.05	0.09	0.16	0.04	0.04	0.02	0.46	0.27	0.16	0.07	0.13	0.22	-0.464209	0.758495	0.971441	DOWN	2.1597	0.0573047	0.153212	UP	GO:0004842,GO:0005829,GO:0031462,GO:0031466,GO:0031625,GO:0035556,GO:0043687,GO:0051865,GO:0061630,GO:2001214	IPR001496,IPR002110,IPR020683,IPR036036,IPR036770	PF07525,PF12796
ENSG00000006007	16	19501693	19522123	-	known	protein_coding	GDE1	glycerophosphodiester phosphodiesterase 1 [Source:HGNC Symbol;Acc:HGNC:29644]	ENST00000353258,ENST00000563645,ENST00000564172,ENST00000569773,ENST00000569899	1589	3121	2884	1683	1803	1867	2484	3502	2871	73.18	72.77	62.86	56.08	55.09	55.91	79.87	72.83	71.58	108.42	109.8	91.06	77.65	75.69	78.09	113.27	103.69	97.35	-0.00400115	0.948292	0.986551	DOWN	-0.563102	9.77396e-20	1.75035e-18	DOWN	GO:0004622,GO:0005886,GO:0006629,GO:0006644,GO:0008889,GO:0016021,GO:0030659,GO:0046475,GO:0046872,GO:0047395,GO:0070291	IPR017946,IPR030395	PF03009
ENSG00000006015	19	18588685	18592336	+	known	protein_coding	REX1BD	required for excision 1-B domain containing [Source:HGNC Symbol;Acc:HGNC:26098]	ENST00000358607,ENST00000450195,ENST00000595077,ENST00000595490,ENST00000597371,ENST00000598375,ENST00000600997,ENST00000601736	183	410	292	130	182	214	278	380	370	22.06	22.88	15.44	8.53	9.94	14.77	20.64	18.69	24.21	32.68	34.53	22.37	11.81	13.66	20.62	29.27	26.61	32.93	-0.00952143	0.96308	0.992189	DOWN	-0.81241	1.9538e-06	1.18598e-05	DOWN		IPR039491	PF14966
ENSG00000006016	19	18572220	18607741	-	known	protein_coding	CRLF1	cytokine receptor like factor 1 [Source:HGNC Symbol;Acc:HGNC:2364]	ENST00000392386,ENST00000593286,ENST00000594325,ENST00000596360,ENST00000597131	2	5	11	4	1	1	8	8	14	0.54	0.17	1.39	0.81	0.24	0.23	0.36	1.34	1.51	0.8	0.25	2.02	1.12	0.33	0.32	0.51	1.91	2.06	-0.649947	0.49385	0.965491	DOWN	-1.50107	0.167059	0.369112	DOWN	GO:0001657,GO:0004896,GO:0005576,GO:0005615,GO:0005829,GO:0008284,GO:0009897,GO:0019221,GO:0019955,GO:0042531,GO:0043235,GO:0043524,GO:0046982,GO:0070106,GO:0097058,GO:2000672	IPR003961,IPR013783,IPR015152,IPR036116,IPR036179	PF00041,PF09067
ENSG00000006025	17	47807372	47821834	-	known	protein_coding	OSBPL7	oxysterol binding protein like 7 [Source:HGNC Symbol;Acc:HGNC:16387]	ENST00000007414,ENST00000392507,ENST00000578461,ENST00000579728,ENST00000580140,ENST00000580226,ENST00000580808,ENST00000583167,ENST00000584698,ENST00000585051,ENST00000613735	723	1426	1624	1759	2023	1944	1463	2315	1466	25.93	26.37	30.76	44.18	49.14	46.55	33.29	36.58	30.05	38.42	39.79	44.57	61.18	67.52	65.02	47.21	52.09	40.87	-0.259291	0.0260964	0.187016	DOWN	0.55912	6.02831e-11	5.80663e-10	UP	GO:0005776,GO:0005789,GO:0005829,GO:0005886,GO:0006699,GO:0008289,GO:0010506,GO:0015248,GO:0015485,GO:0016020,GO:0032934,GO:0043231,GO:0071397,GO:0097038,GO:1901800	IPR000648,IPR001849,IPR011993,IPR018494,IPR037239,IPR041680	PF01237,PF15409
ENSG00000006042	17	32927910	32945106	+	known	protein_coding	TMEM98	transmembrane protein 98 [Source:HGNC Symbol;Acc:HGNC:24529]	ENST00000261713,ENST00000394642,ENST00000395149,ENST00000439138,ENST00000578289,ENST00000579849,ENST00000582227,ENST00000583120,ENST00000583437	27	51	43	48	57	69	52	87	131	2.6	2.15	1.75	2.69	2.78	3.87	2.53	2.88	5.68	3.86	3.25	2.53	3.73	3.82	5.41	3.59	4.1	7.73	-0.925575	0.0150828	0.127639	DOWN	0.445976	0.125478	0.295265	UP	GO:0005615,GO:0005783,GO:0005789,GO:0005886,GO:0010955,GO:0016021,GO:0031642,GO:0045063,GO:0048715,GO:0070062,GO:1900181	IPR029668
ENSG00000006047	17	7288263	7294639	-	known	protein_coding	YBX2	Y-box binding protein 2 [Source:HGNC Symbol;Acc:HGNC:17948]	ENST00000007699,ENST00000570627,ENST00000570720,ENST00000571127,ENST00000571464,ENST00000571485,ENST00000571834	3	10	13	14	8	15	27	30	24	0.47	0.21	0.27	0.57	0.34	0.64	1.57	1	0.42	0.7	0.32	0.4	0.79	0.46	0.89	2.22	1.43	0.57	-1.54231	0.0140138	0.120882	DOWN	0.557064	0.437319	0.735728	UP	GO:0001650,GO:0003677,GO:0003723,GO:0005634,GO:0005737,GO:0006357,GO:0006366,GO:0007283,GO:0009386,GO:0048599,GO:0120162	IPR002059,IPR011129,IPR012340,IPR019844	PF00313
ENSG00000006059	17	41346092	41350828	-	known	protein_coding	KRT33A	keratin 33A [Source:HGNC Symbol;Acc:HGNC:6450]	ENST00000007735	0	0	1	0	0	0	0	1	1	0	0	0.05	0	0	0	0	0.04	0.05	0	0	0.07	0	0	0	0	0.06	0.07	-0.881648	0.882179	0.976596	DOWN	0.0963631	0.791353	0.910502	UP	GO:0005198,GO:0005615,GO:0005829,GO:0005882,GO:0031424,GO:0070268	IPR002957,IPR018039,IPR039008,IPR042180	PF00038
ENSG00000006062	17	45263119	45317029	-	known	protein_coding	MAP3K14	mitogen-activated protein kinase kinase kinase 14 [Source:HGNC Symbol;Acc:HGNC:6853]	ENST00000344686,ENST00000376926,ENST00000586644,ENST00000592267,ENST00000617331	506	1090	1053	614	632	597	781	1211	884	11.91	14.1	14.19	11.73	11.72	10.81	13.62	14.91	14.01	17.64	21.28	20.56	16.24	16.1	15.1	19.32	21.23	19.05	0.0898112	0.325481	0.823575	UP	-0.559848	1.66172e-09	1.41385e-08	DOWN	GO:0001650,GO:0004672,GO:0004674,GO:0004704,GO:0004709,GO:0005524,GO:0005634,GO:0005737,GO:0005829,GO:0006955,GO:0007249,GO:0016301,GO:0023014,GO:0031098,GO:0032147,GO:0033209,GO:0038061,GO:0043123,GO:0043231,GO:0051607,GO:0071260	IPR000719,IPR008271,IPR011009,IPR017425,IPR017441	PF00069
ENSG00000006071	11	17392498	17476879	-	known	protein_coding	ABCC8	ATP binding cassette subfamily C member 8 [Source:HGNC Symbol;Acc:HGNC:59]	ENST00000302539,ENST00000389817,ENST00000524561,ENST00000525022,ENST00000526002,ENST00000526037,ENST00000526168,ENST00000526921,ENST00000527905,ENST00000528202,ENST00000528374,ENST00000529967,ENST00000530147,ENST00000531137,ENST00000531642,ENST00000531891,ENST00000531911,ENST00000532220,ENST00000532728,ENST00000612903,ENST00000635881,ENST00000642271,ENST00000642579,ENST00000642611,ENST00000642902…	0	1	0	0	1	1	2	1	3	0	0.07	0	0	0.02	0.11	0.35	0.01	0.07	0	0.1	0	0	0.03	0.15	0.49	0.01	0.1	-2.73508	0.331814	0.830429	DOWN	1.18599	0.802654	0.910502	UP	GO:0005267,GO:0005524,GO:0005886,GO:0006813,GO:0008281,GO:0008282,GO:0016020,GO:0016887,GO:0042383,GO:0042493,GO:0042626,GO:0044325,GO:0050796,GO:0055085	IPR000388,IPR000844,IPR003439,IPR003593,IPR011527,IPR017871,IPR027417,IPR036640	PF00005,PF00664
ENSG00000006116	16	24255553	24362801	+	known	protein_coding	CACNG3	calcium voltage-gated channel auxiliary subunit gamma 3 [Source:HGNC Symbol;Acc:HGNC:1407]	ENST00000005284	0	0	0	0	0	0	0	0	0	0	0	0	0	0	0	0	0	0	0	0	0	0	0	0	0	0	0	0	1	1	FLAT	0	1	1	FLAT	GO:0005245,GO:0005886,GO:0005891,GO:0006605,GO:0006816,GO:0008104,GO:0016247,GO:0019226,GO:0030165,GO:0030425,GO:0030666,GO:0032281,GO:0035255,GO:0036477,GO:0051968,GO:0060076,GO:0061337,GO:0098685,GO:0098839,GO:0098943,GO:0098970,GO:0098978,GO:0099061,GO:0099590,GO:2000311,GO:2000969	IPR004031,IPR008368	PF00822
ENSG00000006118	11	60924463	60937159	+	known	protein_coding	TMEM132A	transmembrane protein 132A [Source:HGNC Symbol;Acc:HGNC:31092]	ENST00000005286,ENST00000453848,ENST00000534983,ENST00000535480,ENST00000536409,ENST00000536928,ENST00000537065,ENST00000537110,ENST00000538090,ENST00000540112,ENST00000540276,ENST00000543732,ENST00000544065,ENST00000544098	1790	3811	3786	2277	2508	2443	2892	4849	3315	91.29	102.18	102.57	92.32	95	88.98	108.56	117.14	107.25	135.25	154.17	148.6	127.82	130.52	124.27	153.96	166.78	145.85	-0.0198799	0.822235	0.971441	DOWN	-0.415973	6.33524e-10	5.58669e-09	DOWN	GO:0000139,GO:0005783,GO:0005788,GO:0005789,GO:0005794,GO:0016021,GO:0043687,GO:0044267,GO:0070062	IPR026307,IPR031435,IPR031436,IPR031437	PF15705,PF15706,PF16070
ENSG00000006125	17	35578046	35726413	+	known	protein_coding	AP2B1	adaptor related protein complex 2 subunit beta 1 [Source:HGNC Symbol;Acc:HGNC:563]	ENST00000587805,ENST00000588093,ENST00000588116,ENST00000589774,ENST00000590432,ENST00000590538,ENST00000591561,ENST00000591610,ENST00000592167,ENST00000593014,ENST00000610402,ENST00000612035,ENST00000612116,ENST00000614600,ENST00000616681,ENST00000616784,ENST00000618940,ENST00000619183,ENST00000620039,ENST00000621668,ENST00000621914,ENST00000628168	4522	8510	7882	4174	4413	4561	5579	7965	6659	90.7	83.71	78.32	66.42	56.65	57.78	74.46	71.08	71.97	134.37	126.3	113.46	91.96	77.84	80.7	105.6	101.21	97.87	0.276219	2.37845e-08	2.09266e-06	UP	-0.735409	4.97365e-43	2.81011e-41	DOWN	GO:0003281,GO:0005048,GO:0005829,GO:0005886,GO:0006886,GO:0016020,GO:0016192,GO:0019886,GO:0030122,GO:0030276,GO:0030666,GO:0030669,GO:0032802,GO:0034383,GO:0035904,GO:0036020,GO:0044877,GO:0045334,GO:0045807,GO:0048013,GO:0048268,GO:0048488,GO:0050690,GO:0060071,GO:0060976,GO:0061024,GO:0072583,GO:0098793,GO:0098794,GO:0098884,GO:0098978,GO:1901215,GO:1905477	IPR000225,IPR002553,IPR008152,IPR009028,IPR011989,IPR012295,IPR013037,IPR013041,IPR015151,IPR016024,IPR016342,IPR026739	PF01602,PF02883,PF09066
ENSG00000006128	7	97732084	97740472	+	known	protein_coding	TAC1	tachykinin precursor 1 [Source:HGNC Symbol;Acc:HGNC:11517]	ENST00000319273,ENST00000346867,ENST00000350485,ENST00000491437,ENST00000495916	2	4	3	13	10	8	4	3	3	0.23	0.24	0.2	1.26	1.02	0.79	0.34	0.17	0.2	0.34	0.36	0.28	1.75	1.4	1.1	0.48	0.24	0.28	0.0201653	0.978727	0.996837	UP	1.7285	0.0396038	0.11165	UP	GO:0001878,GO:0002675,GO:0003085,GO:0005576,GO:0005615,GO:0005623,GO:0005886,GO:0006954,GO:0007186,GO:0007204,GO:0007217,GO:0007218,GO:0007267,GO:0007268,GO:0007320,GO:0007616,GO:0008217,GO:0008306,GO:0009582,GO:0009725,GO:0010459,GO:0010634,GO:0019233,GO:0019731,GO:0019732,GO:0030424,GO:0031640,GO:0031835,GO:0031836,GO:0031837,GO:0032224,GO:0032230,GO:0032496,GO:0035815,GO:0043025,GO:0043278,GO:…	IPR008215,IPR008216,IPR013055
ENSG00000006194	16	3263800	3301401	+	known	protein_coding	ZNF263	zinc finger protein 263 [Source:HGNC Symbol;Acc:HGNC:13056]	ENST00000219069,ENST00000538765,ENST00000572748,ENST00000573578,ENST00000574253,ENST00000574674,ENST00000575332,ENST00000575823	627	1092	1070	856	915	911	783	1252	1058	28.79	26.08	28.84	29.66	30.42	30.35	27.54	26.91	30.38	42.65	39.35	41.78	41.06	41.79	42.39	39.06	38.32	41.31	0.0960393	0.344571	0.845732	UP	-0.131818	0.126284	0.296758	DOWN	GO:0000122,GO:0001227,GO:0003700,GO:0005634,GO:0006355,GO:0043565,GO:0045892,GO:0046872	IPR001909,IPR003309,IPR013087,IPR036051,IPR036236,IPR038269	PF00096,PF01352,PF02023
ENSG00000006210	16	57372477	57385044	+	known	protein_coding	CX3CL1	C-X3-C motif chemokine ligand 1 [Source:HGNC Symbol;Acc:HGNC:10647]	ENST00000006053,ENST00000563383,ENST00000564948,ENST00000565912	334	625	691	418	399	402	568	911	787	10.51	10.15	11.45	9.9	8.72	8.69	12.28	13.44	14.43	15.56	15.32	16.59	13.7	11.99	12.14	17.41	19.13	19.62	-0.235123	0.0471381	0.277263	DOWN	-0.486504	1.30994e-05	7.12303e-05	DOWN	GO:0001774,GO:0001954,GO:0002052,GO:0002523,GO:0002548,GO:0002931,GO:0005102,GO:0005178,GO:0005576,GO:0005615,GO:0005886,GO:0006935,GO:0006952,GO:0006954,GO:0006955,GO:0007155,GO:0007186,GO:0007267,GO:0007568,GO:0008009,GO:0008284,GO:0009986,GO:0010812,GO:0010976,GO:0016020,GO:0016021,GO:0016322,GO:0019221,GO:0030336,GO:0030593,GO:0030595,GO:0031664,GO:0031737,GO:0032233,GO:0032690,GO:0032691,GO:…	IPR001811,IPR008097,IPR034127,IPR036048,IPR039809	PF00048
ENSG00000006282	17	50543058	50555852	+	known	protein_coding	SPATA20	spermatogenesis associated 20 [Source:HGNC Symbol;Acc:HGNC:26125]	ENST00000006658,ENST00000356488,ENST00000502911,ENST00000503063,ENST00000503127,ENST00000504265,ENST00000504271,ENST00000504334,ENST00000505085,ENST00000505336,ENST00000505456,ENST00000505559,ENST00000505656,ENST00000508528,ENST00000508598,ENST00000510917,ENST00000511347,ENST00000511605,ENST00000511845,ENST00000511937,ENST00000512181,ENST00000512416,ENST00000513618,ENST00000515526,ENST00000515619…	592	1258	1316	1610	1796	1700	994	1819	1243	27.36	30.83	33.55	58.03	58.85	52.09	35.19	40.71	37.63	40.54	46.52	48.61	80.34	80.87	72.76	49.91	57.96	51.17	-0.137342	0.234243	0.703164	DOWN	0.654169	3.49995e-15	4.74045e-14	UP	GO:0003824,GO:0005576,GO:0007275,GO:0007283,GO:0030154	IPR004879,IPR008928,IPR012341,IPR024705,IPR036249	PF03190
ENSG00000006283	17	50560715	50627474	+	known	protein_coding	CACNA1G	calcium voltage-gated channel subunit alpha1 G [Source:HGNC Symbol;Acc:HGNC:1394]	ENST00000352832,ENST00000354983,ENST00000358244,ENST00000359106,ENST00000360761,ENST00000416767,ENST00000429973,ENST00000442258,ENST00000502264,ENST00000503436,ENST00000503485,ENST00000503607,ENST00000504076,ENST00000505165,ENST00000506406,ENST00000506520,ENST00000507336,ENST00000507510,ENST00000507609,ENST00000507896,ENST00000510115,ENST00000510366,ENST00000511765,ENST00000511768,ENST00000512389…	0	1	0	2	2	0	2	1	5	0	0.05	0	0.02	0.13	0	0.02	0.01	0.04	0	0.07	0	0.03	0.18	0	0.03	0.01	0.06	-3.14182	0.225121	0.690008	DOWN	2.25621	0.458528	0.750428	UP	GO:0005737,GO:0005886,GO:0005891,GO:0007268,GO:0008332,GO:0010045,GO:0019228,GO:0034765,GO:0042391,GO:0045956,GO:0060371,GO:0070509,GO:0070588,GO:0086002,GO:0086010,GO:0086015,GO:0086016,GO:0086018,GO:0086027,GO:0086045,GO:0086046,GO:0086056,GO:0086059,GO:0086091,GO:0097110	IPR002077,IPR005445,IPR005821,IPR027359	PF00520
ENSG00000006327	16	3018445	3022383	+	known	protein_coding	TNFRSF12A	TNF receptor superfamily member 12A [Source:HGNC Symbol;Acc:HGNC:18152]	ENST00000326577,ENST00000341627,ENST00000571351,ENST00000573001,ENST00000574699,ENST00000575124,ENST00000575836	2676	5207	5065	2584	2725	2730	3369	4681	3157	318.68	319.78	333.14	263.56	266.74	241.39	274.88	287.1	219.02	472.15	482.5	482.63	364.92	366.5	337.14	389.82	408.77	297.84	0.425689	4.6043e-07	2.78185e-05	UP	-0.74306	3.53549e-39	1.68729e-37	DOWN	GO:0001525,GO:0001726,GO:0005886,GO:0006931,GO:0009986,GO:0016021,GO:0033209,GO:0043065,GO:0045765,GO:0045773,GO:0061041,GO:0097191,GO:2001238	IPR022316	PF12191
ENSG00000006377	7	97005553	97011040	+	known	protein_coding	DLX6	distal-less homeobox 6 [Source:HGNC Symbol;Acc:HGNC:2919]	ENST00000493273,ENST00000518156,ENST00000555308	6	20	17	19	17	22	16	27	14	0.28	0.48	0.79	0.72	0.8	0.96	0.51	0.89	0.6	0.42	0.73	1.14	1	1.1	1.34	0.73	1.26	0.81	-0.24493	0.707677	0.971441	DOWN	0.453017	0.40885	0.705368	UP	GO:0000790,GO:0000978,GO:0000981,GO:0001501,GO:0003700,GO:0005634,GO:0006357,GO:0007399,GO:0030154,GO:0030326,GO:0030855,GO:0042472,GO:0043565,GO:0045944,GO:0048646,GO:0050679,GO:0060021,GO:0060322	IPR000047,IPR001356,IPR009057,IPR017970,IPR020479	PF00046
ENSG00000006432	14	70722526	70809534	-	known	protein_coding	MAP3K9	mitogen-activated protein kinase kinase kinase 9 [Source:HGNC Symbol;Acc:HGNC:6861]	ENST00000381250,ENST00000553414,ENST00000554024,ENST00000554146,ENST00000554752,ENST00000555993,ENST00000611979	606	1187	906	644	644	643	926	1291	1018	6.19	5.98	4.62	4.52	4.17	4.13	6.11	5.7	5.59	9.18	9.02	6.69	6.26	5.74	5.77	8.66	8.12	7.6	-0.0297996	0.765657	0.971441	DOWN	-0.553232	8.3843e-08	5.95216e-07	DOWN	GO:0000165,GO:0004674,GO:0004706,GO:0004708,GO:0005524,GO:0006468,GO:0006915,GO:0007257,GO:0042803,GO:0043065,GO:0046777	IPR000719,IPR001245,IPR001452,IPR008271,IPR011009,IPR016231,IPR017441,IPR035779,IPR036028	PF00069,PF14604
ENSG00000006451	7	39623565	39708120	+	known	protein_coding	RALA	RAS like proto-oncogene A [Source:HGNC Symbol;Acc:HGNC:9839]	ENST00000005257,ENST00000434466,ENST00000436179,ENST00000466491,ENST00000468201	849	1728	1596	1330	1502	1508	1119	1586	1214	33.87	34.84	32.29	38.09	40.93	40.35	30.74	29.39	27.57	50.18	52.57	46.78	52.73	56.24	56.35	43.59	41.85	37.49	0.303679	4.6285e-05	0.00146917	UP	0.00345011	0.976234	0.987281	UP	GO:0001843,GO:0003924,GO:0005525,GO:0005886,GO:0005925,GO:0006887,GO:0006935,GO:0007049,GO:0007165,GO:0007265,GO:0009986,GO:0017022,GO:0017157,GO:0019003,GO:0030659,GO:0031532,GO:0031625,GO:0031755,GO:0032154,GO:0035722,GO:0051117,GO:0051301,GO:0051491,GO:0051665,GO:0061024,GO:0070062,GO:0090543	IPR001806,IPR005225,IPR020849,IPR027417,IPR028412	PF00071
ENSG00000006453	7	98291650	98401090	-	known	protein_coding	BAIAP2L1	BAR/IMD domain containing adaptor protein 2 like 1 [Source:HGNC Symbol;Acc:HGNC:21649]	ENST00000005260,ENST00000462558,ENST00000473569,ENST00000479789,ENST00000480580	1066	2113	2013	1388	1547	1504	1747	2541	1914	34.93	31.89	30.75	31.64	31.62	31.78	39.9	36.21	38.26	51.76	48.11	44.54	43.81	43.44	44.39	56.58	51.55	52.03	-0.0384347	0.573627	0.971441	DOWN	-0.280722	3.04245e-05	0.000157365	DOWN	GO:0003779,GO:0005654,GO:0005829,GO:0005886,GO:0005913,GO:0007009,GO:0009617,GO:0015629,GO:0030838,GO:0046626,GO:0051017,GO:0051764,GO:0070062,GO:0070064,GO:0098641,GO:2000251	IPR001452,IPR013606,IPR027267,IPR027681,IPR030060,IPR035592,IPR036028	PF08397,PF14604
ENSG00000006459	7	140084746	140176983	-	known	protein_coding	KDM7A	lysine demethylase 7A [Source:HGNC Symbol;Acc:HGNC:22224]	ENST00000397560,ENST00000472616,ENST00000478996	136	236	186	228	223	235	211	339	304	1.49	1.6	1.08	1.92	2.58	2.43	1.57	1.74	1.9	2.21	2.42	1.56	2.65	3.55	3.4	2.23	2.47	2.58	-0.352103	0.0464026	0.274237	DOWN	0.206462	0.16472	0.364879	UP	GO:0005506,GO:0005634,GO:0005654,GO:0005730,GO:0008270,GO:0016706,GO:0030901,GO:0032454,GO:0033169,GO:0035064,GO:0035574,GO:0035575,GO:0045893,GO:0051864,GO:0070544,GO:0071557,GO:0071558	IPR001965,IPR003347,IPR011011,IPR013083,IPR019786,IPR019787,IPR041070	PF00628,PF02373,PF17811
ENSG00000006468	7	13891229	13991425	-	known	protein_coding	ETV1	ETS variant transcription factor 1 [Source:HGNC Symbol;Acc:HGNC:3490]	ENST00000242066,ENST00000399357,ENST00000403527,ENST00000403685,ENST00000405192,ENST00000405218,ENST00000405358,ENST00000420159,ENST00000421381,ENST00000430479,ENST00000431887,ENST00000433547,ENST00000438956,ENST00000443137,ENST00000443608,ENST00000460438,ENST00000472931,ENST00000476355,ENST00000476720,ENST00000483075,ENST00000485475,ENST00000493831,ENST00000497115	192	404	452	50	47	54	363	482	373	6.8	8.68	9.66	2.3	1.26	1.36	8.56	6.57	6.73	10.08	13.09	14	3.18	1.73	1.9	12.15	9.35	9.15	-0.0290549	0.883621	0.97689	DOWN	-2.82588	1.12195e-51	8.81637e-50	DOWN	GO:0000790,GO:0000978,GO:0000981,GO:0001228,GO:0003700,GO:0005634,GO:0006357,GO:0006366,GO:0007411,GO:0007517,GO:0007638,GO:0030154,GO:0045944,GO:0048935	IPR000418,IPR006715,IPR032928,IPR036388,IPR036390	PF00178,PF04621
ENSG00000006530	7	141551278	141655244	+	known	protein_coding	AGK	acylglycerol kinase [Source:HGNC Symbol;Acc:HGNC:21869]	ENST00000465241,ENST00000473247,ENST00000473884,ENST00000492693,ENST00000494053,ENST00000494688,ENST00000495028,ENST00000496273,ENST00000496784,ENST00000629555,ENST00000647568,ENST00000647898,ENST00000648068,ENST00000648395,ENST00000648489,ENST00000648690,ENST00000649014,ENST00000649286,ENST00000649365,ENST00000649538,ENST00000649790,ENST00000649914,ENST00000650006,ENST00000650365,ENST00000650547	292	552	501	297	324	335	362	582	438	15.24	14.64	11.55	11.45	10	11.94	13.13	12.12	14.16	22.57	22.09	16.74	15.85	13.74	16.68	18.62	17.25	19.25	0.199376	0.0953141	0.430032	UP	-0.559876	7.45804e-07	4.77182e-06	DOWN	GO:0001729,GO:0003951,GO:0004143,GO:0005524,GO:0005739,GO:0005741,GO:0005743,GO:0005758,GO:0005829,GO:0031305,GO:0031966,GO:0042721,GO:0043231,GO:0045039,GO:0046474,GO:0046513,GO:0047620	IPR001206,IPR016064,IPR017438	PF00781
ENSG00000006534	11	68008578	68029282	+	known	protein_coding	ALDH3B1	aldehyde dehydrogenase 3 family member B1 [Source:HGNC Symbol;Acc:HGNC:410]	ENST00000342456,ENST00000527514,ENST00000612297,ENST00000614849,ENST00000615368,ENST00000615463,ENST00000616697,ENST00000617288,ENST00000617449,ENST00000619675	404	980	1008	1353	1498	1378	923	1374	1064	15.72	19.04	19.6	37.43	37.51	35.2	23.3	24.18	23.27	23.29	28.73	28.39	51.83	51.54	49.16	33.04	34.42	31.64	-0.310311	0.00998481	0.0956198	DOWN	0.807762	1.71931e-15	2.37158e-14	UP	GO:0004028,GO:0004030,GO:0005737,GO:0005829,GO:0005886,GO:0006066,GO:0006068,GO:0006629,GO:0018477,GO:0018479,GO:0030148,GO:0030667,GO:0031982,GO:0034599,GO:0035579,GO:0043312,GO:0046185,GO:0055114,GO:0070062	IPR012394,IPR015590,IPR016160,IPR016161,IPR016162,IPR016163,IPR029510	PF00171
ENSG00000006555	1	54779712	54801323	-	known	protein_coding	TTC22	tetratricopeptide repeat domain 22 [Source:HGNC Symbol;Acc:HGNC:26067]	ENST00000371274,ENST00000371276,ENST00000448308,ENST00000474654,ENST00000488771	205	461	426	340	324	343	306	447	378	6.43	7.8	7.39	8.25	7.4	7.79	6.76	6.99	7.21	9.52	11.77	10.71	11.43	10.16	10.88	9.59	9.95	9.81	0.146133	0.241707	0.714552	UP	-0.149026	0.199084	0.421373	DOWN		IPR011990,IPR019734,IPR042342
ENSG00000006576	7	77798792	77957503	+	known	protein_coding	PHTF2	putative homeodomain transcription factor 2 [Source:HGNC Symbol;Acc:HGNC:13411]	ENST00000248550,ENST00000275575,ENST00000307305,ENST00000415251,ENST00000416283,ENST00000422959,ENST00000424760,ENST00000450574,ENST00000454592,ENST00000468351,ENST00000470215,ENST00000479515	337	706	714	352	398	421	576	811	532	7.66	10.94	9.27	5.69	7.55	6.63	10.06	8.62	7.09	11.35	16.51	13.42	7.88	10.37	9.26	14.26	12.27	9.64	0.0759502	0.534589	0.971441	UP	-0.627934	3.23495e-09	2.68394e-08	DOWN	GO:0003677,GO:0005634,GO:0005783	IPR021980,IPR039775	PF12129
ENSG00000006606	7	75769533	75789896	-	known	protein_coding	CCL26	C-C motif chemokine ligand 26 [Source:HGNC Symbol;Acc:HGNC:10625]	ENST00000005180,ENST00000394905	0	0	0	1	1	0	0	0	13	0	0	0	0.25	0.23	0	0	0	2.5	0	0	0	0.34	0.32	0	0	0	3.4	-3.81709	0.156511	0.565453	DOWN	1.25621	0.623048	0.890877	UP	GO:0001938,GO:0002548,GO:0005615,GO:0006935,GO:0006954,GO:0007165,GO:0007186,GO:0007267,GO:0008009,GO:0010818,GO:0030335,GO:0030593,GO:0030838,GO:0031728,GO:0043547,GO:0048018,GO:0048020,GO:0048245,GO:0048247,GO:0050921,GO:0070098,GO:0070374,GO:0071346,GO:0071347,GO:0071356	IPR000827,IPR001811,IPR036048,IPR039809	PF00048
ENSG00000006607	2	241356285	241494841	+	known	protein_coding	FARP2	FERM, ARH/RhoGEF and pleckstrin domain protein 2 [Source:HGNC Symbol;Acc:HGNC:16460]	ENST00000264042,ENST00000373287,ENST00000412332,ENST00000413432,ENST00000418082,ENST00000422951,ENST00000444371,ENST00000445489,ENST00000464142,ENST00000467260,ENST00000470617,ENST00000471447,ENST00000473082,ENST00000473510,ENST00000476799,ENST00000478489,ENST00000479427,ENST00000485051,ENST00000486736,ENST00000491425,ENST00000492868,ENST00000496470,ENST00000627550	423	932	847	529	543	566	707	1007	860	12.56	15.73	14.25	11.57	10.37	11.78	16.98	16.55	15.55	18.6	23.73	20.65	16.02	14.24	16.45	24.07	23.56	21.14	-0.0260646	0.827911	0.971441	DOWN	-0.465413	7.80595e-07	4.98043e-06	DOWN	GO:0005089,GO:0005737,GO:0005829,GO:0005856,GO:0007155,GO:0008092,GO:0016322,GO:0016601,GO:0022405,GO:0030316,GO:0030676,GO:0031532,GO:0033623,GO:0035023,GO:0071526,GO:0071800	IPR000219,IPR000299,IPR000798,IPR001849,IPR011993,IPR014352,IPR014847,IPR018979,IPR018980,IPR019747,IPR019748,IPR019749,IPR029071,IPR035899,IPR035963,IPR041788	PF00169,PF00373,PF00621,PF08736,PF09379,PF09380
ENSG00000006611	11	17493895	17544416	-	known	protein_coding	USH1C	USH1 protein network component harmonin [Source:HGNC Symbol;Acc:HGNC:12597]	ENST00000005226,ENST00000318024,ENST00000526181,ENST00000526313,ENST00000527020,ENST00000527551,ENST00000527720,ENST00000529563,ENST00000530700,ENST00000534556,ENST00000624811	344	598	626	838	904	881	526	817	676	20.81	17.48	21.98	44.67	45.14	43.41	24.38	26.07	27.15	30.83	26.37	31.85	61.86	62.02	60.62	34.58	37.11	36.92	-0.126254	0.231934	0.699065	DOWN	0.672042	2.87977e-13	3.37694e-12	UP	GO:0000086,GO:0001750,GO:0001917,GO:0002141,GO:0002142,GO:0005737,GO:0005829,GO:0005856,GO:0005886,GO:0005902,GO:0005903,GO:0007605,GO:0030046,GO:0030507,GO:0032420,GO:0032426,GO:0032532,GO:0034622,GO:0042472,GO:0042491,GO:0045177,GO:0045202,GO:0045494,GO:0046549,GO:0050953,GO:0050957,GO:0051015,GO:0051017,GO:0060122,GO:1904106,GO:1904970	IPR001478,IPR030237,IPR036034	PF00595
ENSG00000006625	7	30496621	30504841	-	known	protein_coding	GGCT	gamma-glutamylcyclotransferase [Source:HGNC Symbol;Acc:HGNC:21705]	ENST00000005374,ENST00000275428,ENST00000409144,ENST00000409390,ENST00000409436,ENST00000426081,ENST00000440082,ENST00000447901	683	1101	1046	423	419	383	989	1222	1042	75.15	62.33	60.31	34.52	32.57	28.92	75.65	64.65	67.43	111.35	94.04	87.37	47.8	44.75	40.4	107.29	92.05	91.7	0.0402308	0.742221	0.971441	UP	-1.29699	1.65983e-32	5.87949e-31	DOWN	GO:0001836,GO:0003839,GO:0005829,GO:0006750,GO:0042803,GO:0070062	IPR013024,IPR017939,IPR036568
ENSG00000006634	7	87876216	87909553	+	known	protein_coding	DBF4	DBF4 zinc finger [Source:HGNC Symbol;Acc:HGNC:17364]	ENST00000265728,ENST00000413643,ENST00000430279,ENST00000431138,ENST00000486925,ENST00000495067,ENST00000498144,ENST00000498726	215	362	391	192	245	238	330	468	310	13.45	11.48	10.6	6.83	7.25	7.55	11.12	10.04	7.85	19.92	17.31	15.35	9.46	9.96	10.54	15.78	14.3	10.67	0.0427438	0.794271	0.971441	UP	-0.598152	1.53675e-05	8.27407e-05	DOWN	GO:0000082,GO:0003676,GO:0005634,GO:0005654,GO:0006260,GO:0008047,GO:0008270,GO:0010571,GO:0016604,GO:0031431,GO:0043539,GO:1901987	IPR006572,IPR038545	PF07535
ENSG00000006638	19	3594507	3606875	-	known	protein_coding	TBXA2R	thromboxane A2 receptor [Source:HGNC Symbol;Acc:HGNC:11608]	ENST00000375190,ENST00000411851,ENST00000587717,ENST00000589966	6	2	3	3	2	2	8	7	14	0.66	0.06	0.07	0.14	0.06	0.32	0.37	0.21	0.33	0.98	0.1	0.1	0.2	0.08	0.45	0.52	0.3	0.44	-0.894418	0.319479	0.815645	DOWN	-1.02467	0.419581	0.716265	DOWN	GO:0001669,GO:0004961,GO:0005085,GO:0005886,GO:0005887,GO:0006954,GO:0007186,GO:0007189,GO:0007204,GO:0007584,GO:0016607,GO:0030194,GO:0033574,GO:0045471,GO:0045766,GO:0045777,GO:0045907,GO:0045987,GO:0071222,GO:0090051	IPR000276,IPR001105,IPR008365,IPR017452	PF00001
ENSG00000006652	7	112422968	112481017	+	known	protein_coding	IFRD1	interferon related developmental regulator 1 [Source:HGNC Symbol;Acc:HGNC:5456]	ENST00000005558,ENST00000403825,ENST00000417662,ENST00000421296,ENST00000429071,ENST00000432734,ENST00000440625,ENST00000443101,ENST00000445335,ENST00000462155,ENST00000466459,ENST00000470441,ENST00000476927,ENST00000486688,ENST00000489994,ENST00000535603,ENST00000621379	657	1238	1040	1239	1287	1329	1068	1517	1189	32.94	30.03	25.66	48.77	47.92	46.29	36.26	34.53	33.72	48.81	45.31	37.17	67.52	65.84	64.65	51.42	49.17	45.86	-0.128955	0.141863	0.535265	DOWN	0.321079	8.02772e-05	0.000391451	UP	GO:0005634,GO:0005737,GO:0007518,GO:0014706,GO:0030517,GO:0042692,GO:0043403,GO:0048671	IPR006921,IPR007701,IPR016024,IPR039777	PF04836,PF05004
ENSG00000006659	19	39704481	39709444	+	known	protein_coding	LGALS14	galectin 14 [Source:HGNC Symbol;Acc:HGNC:30054]	ENST00000360675,ENST00000392052,ENST00000601802	0	0	0	1	0	1	0	0	0	0	0	0	0.2	0	0.12	0	0	0	0	0	0	0.27	0	0.17	0	0	0	0	1	1	FLAT	1.2444	0.626077	0.890877	UP	GO:0005634,GO:0006915,GO:0030246,GO:0070234	IPR001079,IPR013320,IPR030652	PF00337
ENSG00000006695	17	14069490	14231736	+	known	protein_coding	COX10	cytochrome c oxidase assembly factor heme A:farnesyltransferase COX10 [Source:HGNC Symbol;Acc:HGNC:2260]	ENST00000261643,ENST00000429152,ENST00000458492,ENST00000580561,ENST00000581931,ENST00000664217,ENST00000670279	151	344	264	228	228	211	228	328	274	5.43	7.22	5.83	6.52	6.18	5.48	5.72	6.18	6.67	8.05	10.89	8.45	9.02	8.49	7.65	8.11	8.79	9.07	0.0764013	0.610158	0.971441	UP	-0.227386	0.119084	0.282876	DOWN	GO:0000266,GO:0004311,GO:0005730,GO:0005739,GO:0005743,GO:0005829,GO:0006123,GO:0006783,GO:0006784,GO:0008495,GO:0008535,GO:0016021,GO:0045333,GO:0048034,GO:0070069,GO:1902600	IPR000537,IPR006369,IPR016315,IPR030470	PF01040
ENSG00000006704	7	74453790	74602604	+	known	protein_coding	GTF2IRD1	GTF2I repeat domain containing 1 [Source:HGNC Symbol;Acc:HGNC:4661]	ENST00000265755,ENST00000424337,ENST00000455841,ENST00000470715,ENST00000476977,ENST00000486086,ENST00000489094	362	687	725	897	960	921	567	874	648	18.09	13.9	11.61	24.84	32.33	29.24	18.93	16.12	20.92	26.8	20.97	16.81	34.4	44.42	40.84	26.84	22.95	28.45	-0.0125522	0.90526	0.985542	DOWN	0.593773	6.43508e-11	6.18972e-10	UP	GO:0000981,GO:0003677,GO:0003700,GO:0005634,GO:0005654,GO:0005829,GO:0006355,GO:0006366,GO:0007275,GO:0014886	IPR004212,IPR016659,IPR036647	PF02946
ENSG00000006712	19	39385629	39391154	-	known	protein_coding	PAF1	PAF1 homolog, Paf1/RNA polymerase II complex component [Source:HGNC Symbol;Acc:HGNC:25459]	ENST00000221265,ENST00000416728,ENST00000595379,ENST00000595564,ENST00000595797,ENST00000597365,ENST00000598127,ENST00000598594	1007	1532	1965	1349	1524	1457	1106	1648	1224	52.22	42.04	52.52	53.17	54.29	53.21	42.42	41.79	37.28	77.37	63.43	76.09	73.61	74.6	74.31	60.16	59.5	50.69	0.42332	0.000332389	0.00719324	UP	-0.135046	0.179534	0.390514	DOWN	GO:0000122,GO:0000993,GO:0001711,GO:0003682,GO:0005654,GO:0005737,GO:0006366,GO:0006368,GO:0006378,GO:0010390,GO:0016020,GO:0016055,GO:0016567,GO:0016584,GO:0016593,GO:0019827,GO:0030054,GO:0031062,GO:0031442,GO:0032968,GO:0033523,GO:0034504,GO:0035327,GO:0045638,GO:0045944,GO:0071222,GO:1902808	IPR007133	PF03985
ENSG00000006715	7	38722974	38932394	-	known	protein_coding	VPS41	VPS41 subunit of HOPS complex [Source:HGNC Symbol;Acc:HGNC:12713]	ENST00000265745,ENST00000310301,ENST00000395969,ENST00000413141,ENST00000414632,ENST00000418457,ENST00000439468,ENST00000448833,ENST00000457055,ENST00000462429,ENST00000466017,ENST00000482217,ENST00000485955,ENST00000490924	2450	4230	3724	3373	3602	3650	3336	4633	3370	102.71	69.69	62.64	83.08	80.79	82.01	79.65	68.11	65.34	152.18	105.15	90.75	115.03	111.01	114.54	112.95	96.97	88.86	0.121895	0.169809	0.592743	UP	-0.0554523	0.464157	0.754095	DOWN	GO:0005765,GO:0005769,GO:0005770,GO:0005794,GO:0005798,GO:0005829,GO:0006886,GO:0006914,GO:0008017,GO:0008333,GO:0010008,GO:0015630,GO:0016020,GO:0030123,GO:0030136,GO:0030897,GO:0031902,GO:0034058,GO:0035542,GO:0042144,GO:0042802,GO:0043621,GO:0045055,GO:0046872,GO:0048193,GO:1902774	IPR000547,IPR001841,IPR011990,IPR015943,IPR016902,IPR036322	PF00637
ENSG00000006740	17	12789498	12991643	+	known	protein_coding	ARHGAP44	Rho GTPase activating protein 44 [Source:HGNC Symbol;Acc:HGNC:29096]	ENST00000262444,ENST00000340825,ENST00000379672,ENST00000538915,ENST00000544416,ENST00000578087,ENST00000578442,ENST00000580768,ENST00000581437,ENST00000583608,ENST00000584974,ENST00000616670	176	376	272	294	318	345	276	406	366	5.34	5.41	3.75	5.4	5.56	5.75	5.37	4.63	5.17	7.91	8.16	5.44	7.48	7.64	8.03	7.62	6.6	7.03	-0.125676	0.426688	0.920425	DOWN	0.15454	0.257204	0.510969	UP	GO:0005096,GO:0005543,GO:0005829,GO:0006887,GO:0007165,GO:0014069,GO:0030054,GO:0030425,GO:0031256,GO:0032956,GO:0035021,GO:0043087,GO:0043197,GO:0048365,GO:0048786,GO:0051056,GO:0051490,GO:0055037,GO:0061001,GO:0098886,GO:0098887,GO:0098978,GO:0099152	IPR000198,IPR004148,IPR008936,IPR027267	PF00620,PF03114
ENSG00000006744	17	12991612	13018065	-	known	protein_coding	ELAC2	elaC ribonuclease Z 2 [Source:HGNC Symbol;Acc:HGNC:14198]	ENST00000338034,ENST00000395962,ENST00000426905,ENST00000446899,ENST00000465825,ENST00000476042,ENST00000480891,ENST00000484122,ENST00000487229,ENST00000491478,ENST00000492559,ENST00000578071,ENST00000578104,ENST00000578991,ENST00000580504,ENST00000581499,ENST00000583371,ENST00000584650,ENST00000609101,ENST00000609345,ENST00000609757	410	804	875	427	438	439	506	825	694	18.65	17.08	17.27	12.86	13.28	12.42	13.81	16.77	17.32	27.63	25.76	25.02	17.81	18.25	17.34	19.58	23.88	23.55	0.262282	0.0226729	0.169695	UP	-0.724632	2.15577e-12	2.35148e-11	DOWN	GO:0003723,GO:0004519,GO:0004549,GO:0005634,GO:0005654,GO:0005739,GO:0005759,GO:0042645,GO:0042780,GO:0046872,GO:0072684,GO:0090646	IPR001279,IPR027794,IPR036866	PF12706,PF13691
ENSG00000006747	7	12570577	12660182	+	known	protein_coding	SCIN	scinderin [Source:HGNC Symbol;Acc:HGNC:21695]	ENST00000297029,ENST00000341757,ENST00000417018,ENST00000436854,ENST00000473722,ENST00000476649,ENST00000486980,ENST00000518849,ENST00000519209,ENST00000523729	378	694	614	1442	1576	1842	640	931	658	15.31	12.01	10.79	33.02	33.78	37.8	14.14	13.65	12.52	22.69	18.12	15.63	45.72	46.41	52.8	20.05	19.44	17.02	-0.164341	0.126999	0.506539	DOWN	1.45035	9.16071e-58	9.01111e-56	UP	GO:0001786,GO:0002102,GO:0003779,GO:0005509,GO:0005545,GO:0005546,GO:0005737,GO:0005886,GO:0005903,GO:0005938,GO:0008285,GO:0017156,GO:0030054,GO:0032330,GO:0042989,GO:0042995,GO:0043065,GO:0045010,GO:0045654,GO:0051014,GO:0051015,GO:0051047,GO:0051127,GO:0051693,GO:0070062	IPR007122,IPR007123,IPR029006,IPR030012,IPR036180	PF00626
ENSG00000006756	X	2903972	2929349	-	known	protein_coding	ARSD	arylsulfatase D [Source:HGNC Symbol;Acc:HGNC:717]	ENST00000217890,ENST00000381154,ENST00000458014,ENST00000481340,ENST00000494870,ENST00000495294,ENST00000559324	544	1008	956	903	1063	1074	641	934	869	14.11	12.6	12.26	14.32	16.1	16.77	9.78	10.5	12.07	20.9	19	17.76	19.83	22.11	23.42	13.88	14.95	16.41	0.264626	0.00920153	0.0900796	UP	0.208186	0.0106548	0.0348982	UP	GO:0004065,GO:0005764,GO:0005788,GO:0046872	IPR000917,IPR017850,IPR024607	PF00884
ENSG00000006757	X	7898247	7927739	-	known	protein_coding	PNPLA4	patatin like phospholipase domain containing 4 [Source:HGNC Symbol;Acc:HGNC:24887]	ENST00000381042,ENST00000442940,ENST00000444736,ENST00000537427	82	128	157	154	137	183	114	181	140	6.87	6.15	8.1	9.02	9.62	11.34	5.95	7.2	6.67	10.17	9.28	11.74	12.49	13.22	15.84	8.44	10.25	9.07	0.00273924	0.9841	0.998845	UP	0.291963	0.119653	0.283882	UP	GO:0004806,GO:0005739,GO:0005829,GO:0019433,GO:0050253	IPR002641,IPR016035,IPR033562,IPR033902	PF01734
ENSG00000006788	17	10300865	10373130	-	known	protein_coding	MYH13	myosin heavy chain 13 [Source:HGNC Symbol;Acc:HGNC:7571]	ENST00000252172,ENST00000418404,ENST00000621918	0	0	0	0	0	0	0	0	0	0	0	0	0	0	0	0	0	0	0	0	0	0	0	0	0	0	0	0	1	1	FLAT	0	1	1	FLAT	GO:0000146,GO:0005516,GO:0005524,GO:0005859,GO:0006936,GO:0009267,GO:0030016,GO:0032982,GO:0051015,GO:0070062	IPR000048,IPR001609,IPR002928,IPR004009,IPR008989,IPR027401,IPR027417,IPR036961	PF00063,PF01576,PF02736
ENSG00000006831	12	1688574	1788674	+	known	protein_coding	ADIPOR2	adiponectin receptor 2 [Source:HGNC Symbol;Acc:HGNC:24041]	ENST00000357103,ENST00000535774,ENST00000537190,ENST00000537545,ENST00000540974,ENST00000543456,ENST00000544470	1285	2322	2232	1257	1353	1355	1705	2326	1765	33.69	31.06	31.11	24.35	24.51	24.15	31.47	28.81	26.56	49.91	46.86	45.08	33.72	33.67	33.73	44.63	41.01	36.12	0.239208	0.00169863	0.0259213	UP	-0.628739	9.12381e-20	1.63606e-18	DOWN	GO:0005886,GO:0007507,GO:0007565,GO:0007584,GO:0009755,GO:0016021,GO:0019395,GO:0030308,GO:0031226,GO:0033211,GO:0038023,GO:0042304,GO:0042593,GO:0042802,GO:0046326,GO:0046872,GO:0046982,GO:0055100,GO:0061042,GO:0097003,GO:0120162	IPR004254	PF03006
ENSG00000006837	5	134286350	134371047	-	known	protein_coding	CDKL3	cyclin dependent kinase like 3 [Source:HGNC Symbol;Acc:HGNC:15483]	ENST00000265334,ENST00000518990,ENST00000519312,ENST00000520592,ENST00000520693,ENST00000521118,ENST00000521755,ENST00000522501,ENST00000523054,ENST00000523832	7	12	5	33	24	53	14	15	21	1.5	0.42	0.34	4.07	2.81	5.05	1.46	1.31	2.35	2.22	0.63	0.49	5.64	3.86	7.05	2.06	1.87	3.2	-0.790368	0.248611	0.724527	DOWN	2.05409	5.64573e-05	0.000282142	UP	GO:0004672,GO:0004693,GO:0005524,GO:0005634,GO:0005737,GO:0006464,GO:0006468,GO:0030517,GO:0050775,GO:0097484	IPR000719,IPR008271,IPR011009,IPR017441	PF00069
ENSG00000007001	2	157876702	158136154	+	known	protein_coding	UPP2	uridine phosphorylase 2 [Source:HGNC Symbol;Acc:HGNC:23061]	ENST00000005756,ENST00000460456,ENST00000489438,ENST00000605860	0	0	0	2	1	2	0	0	0	0	0	0	0.07	0.03	0.07	0	0	0	0	0	0	0.1	0.04	0.09	0	0	0	0	1	1	FLAT	2.55722	0.191943	0.410133	UP	GO:0004850,GO:0005829,GO:0009116,GO:0009166,GO:0042802,GO:0043097,GO:0044206,GO:0045098,GO:0046108,GO:0046135	IPR000845,IPR010059,IPR018016,IPR035994	PF01048
ENSG00000007038	16	2817180	2826304	+	known	protein_coding	PRSS21	serine protease 21 [Source:HGNC Symbol;Acc:HGNC:9485]	ENST00000005995,ENST00000450020,ENST00000570594,ENST00000570629,ENST00000571141,ENST00000574265,ENST00000574813,ENST00000575199,ENST00000575739,ENST00000577043	0	0	0	1	0	0	0	0	12	0	0	0	0.16	0	0	0	0	1.19	0	0	0	0.23	0	0	0	0	1.61	-3.70161	0.176958	0.604862	DOWN	0.311898	0.836126	0.910502	UP	GO:0004252,GO:0005576,GO:0005615,GO:0005737,GO:0005886,GO:0006508,GO:0007283,GO:0008236,GO:0016020,GO:0031225	IPR001254,IPR001314,IPR009003,IPR018114,IPR033116,IPR034380	PF00089
ENSG00000007047	19	45079288	45305284	+	known	protein_coding	MARK4	microtubule affinity regulating kinase 4 [Source:HGNC Symbol;Acc:HGNC:13538]	ENST00000262891,ENST00000300843,ENST00000587566,ENST00000588533,ENST00000588621,ENST00000590897,ENST00000590909,ENST00000592207,ENST00000592762,ENST00000620044,ENST00000622871	359	709	790	674	749	813	554	867	697	23.03	20.32	25	30	28.15	36.87	22.29	22.67	30.79	34.12	30.67	36.21	41.53	38.68	51.49	31.61	32.27	41.88	0.0230487	0.822924	0.971441	UP	0.221769	0.0300366	0.0876428	UP	GO:0000226,GO:0000930,GO:0001578,GO:0004674,GO:0005524,GO:0005737,GO:0005813,GO:0005815,GO:0005829,GO:0006468,GO:0007049,GO:0007399,GO:0008017,GO:0015630,GO:0030425,GO:0030496,GO:0035556,GO:0036064,GO:0043005,GO:0043015,GO:0043068,GO:0043130,GO:0044782,GO:0045724,GO:0046605,GO:0048156,GO:0050321,GO:0051301,GO:0097711,GO:1904781	IPR000719,IPR001772,IPR008271,IPR011009,IPR015940,IPR017441,IPR028375	PF00069,PF00627,PF02149
ENSG00000007062	4	15963076	16084378	-	known	protein_coding	PROM1	prominin 1 [Source:HGNC Symbol;Acc:HGNC:9454]	ENST00000447510,ENST00000502501,ENST00000502943,ENST00000503884,ENST00000504842,ENST00000505450,ENST00000508167,ENST00000508322,ENST00000508940,ENST00000510224,ENST00000511153,ENST00000511270,ENST00000512304,ENST00000513108,ENST00000513448,ENST00000513946,ENST00000514693,ENST00000514967,ENST00000539194,ENST00000540805	1581	2835	2531	3261	3393	3663	2247	2832	2707	46.58	43.08	38.69	76.35	74.89	79.88	45.96	40.01	47.9	69.01	65	56.05	105.71	102.91	111.57	65.18	56.97	65.14	0.0615284	0.498754	0.967196	UP	0.49264	2.96065e-13	3.46881e-12	UP	GO:0001750,GO:0005615,GO:0005783,GO:0005793,GO:0005886,GO:0005887,GO:0005902,GO:0005929,GO:0009986,GO:0010842,GO:0015485,GO:0016324,GO:0031528,GO:0031982,GO:0042622,GO:0042805,GO:0045296,GO:0045494,GO:0060042,GO:0060219,GO:0070062,GO:0071914,GO:0072112,GO:0072139,GO:2000768	IPR008795	PF05478
ENSG00000007080	19	17933015	17943991	+	known	protein_coding	CCDC124	coiled-coil domain containing 124 [Source:HGNC Symbol;Acc:HGNC:25171]	ENST00000445755,ENST00000596123,ENST00000597436,ENST00000602080	248	508	536	245	308	266	354	539	414	33.36	35.37	39.07	25.67	29.64	24.47	32.92	33.63	32.17	49.42	53.37	56.6	35.54	40.72	34.18	46.68	47.89	43.75	0.191709	0.116219	0.481129	UP	-0.70029	2.61841e-08	1.96658e-07	DOWN	GO:0003723,GO:0005815,GO:0005829,GO:0005886,GO:0007049,GO:0030496,GO:0051301	IPR010422	PF06244
ENSG00000007129	19	41549518	41586844	+	known	protein_coding	CEACAM21	CEA cell adhesion molecule 21 [Source:HGNC Symbol;Acc:HGNC:28834]	ENST00000187608,ENST00000401445,ENST00000407170,ENST00000457737,ENST00000482870,ENST00000618577,ENST00000632983	0	0	0	5	1	1	0	0	5	0	0	0	0.41	0.06	0.3	0	0	0.25	0	0	0	0.56	0.08	0.42	0	0	0.34	-2.43858	0.456928	0.940179	DOWN	3.08439	0.09346	0.231248	UP	GO:0016021	IPR003598,IPR003599,IPR007110,IPR013106,IPR013151,IPR013783,IPR036179	PF00047,PF07686
ENSG00000007168	17	2593210	2685615	+	known	protein_coding	PAFAH1B1	platelet activating factor acetylhydrolase 1b regulatory subunit 1 [Source:HGNC Symbol;Acc:HGNC:8574]	ENST00000397193,ENST00000397195,ENST00000570400,ENST00000571289,ENST00000571495,ENST00000572915,ENST00000574213,ENST00000574468,ENST00000574816,ENST00000575477,ENST00000576586,ENST00000609078,ENST00000610190	1127	2444	2145	1525	1711	1723	1663	2165	1955	72.35	52.78	46.76	54.34	57.84	52.75	61.81	49.21	53.38	107.2	79.64	67.74	75.23	79.47	73.67	87.66	70.07	72.59	0.179225	0.0244257	0.178671	UP	-0.25044	0.000330017	0.00145747	DOWN	GO:0000086,GO:0000132,GO:0000226,GO:0000235,GO:0000776,GO:0001667,GO:0001675,GO:0001764,GO:0001961,GO:0005635,GO:0005813,GO:0005829,GO:0005871,GO:0005875,GO:0005881,GO:0005938,GO:0007017,GO:0007097,GO:0007268,GO:0007405,GO:0007611,GO:0008017,GO:0008090,GO:0008201,GO:0008344,GO:0009306,GO:0010389,GO:0010977,GO:0016042,GO:0017145,GO:0019226,GO:0021540,GO:0021766,GO:0021819,GO:0021895,GO:0021987,GO:…	IPR001680,IPR006594,IPR015943,IPR017252,IPR017986,IPR019775,IPR020472,IPR036322,IPR037190	PF00400,PF08513
ENSG00000007171	17	27756766	27800529	-	known	protein_coding	NOS2	nitric oxide synthase 2 [Source:HGNC Symbol;Acc:HGNC:7873]	ENST00000313735,ENST00000621962,ENST00000646938	0	0	0	0	0	0	0	65	173	0	0	0	0	0	0	0	0.74	2.5	0	0	0	0	0	0	0	1.06	3.4	-7.93144	0.030816	0.209329	DOWN	0	1	1	FLAT	GO:0001666,GO:0001912,GO:0002227,GO:0003958,GO:0004517,GO:0005516,GO:0005634,GO:0005737,GO:0005777,GO:0005782,GO:0005829,GO:0005886,GO:0006527,GO:0006625,GO:0006801,GO:0006809,GO:0007263,GO:0007623,GO:0009617,GO:0009725,GO:0010181,GO:0010629,GO:0012506,GO:0016491,GO:0018119,GO:0019221,GO:0020037,GO:0030863,GO:0031284,GO:0032310,GO:0032496,GO:0034617,GO:0034618,GO:0035690,GO:0042127,GO:0042177,GO:…	IPR001094,IPR001433,IPR001709,IPR003097,IPR004030,IPR008254,IPR012144,IPR017927,IPR017938,IPR023173,IPR029039,IPR036119,IPR039261	PF00175,PF00258,PF00667,PF02898
ENSG00000007174	17	11598470	11969748	+	known	protein_coding	DNAH9	dynein axonemal heavy chain 9 [Source:HGNC Symbol;Acc:HGNC:2953]	ENST00000262442,ENST00000396001,ENST00000454412,ENST00000578834,ENST00000579406,ENST00000579602,ENST00000579703,ENST00000579813,ENST00000579828,ENST00000580255,ENST00000581682,ENST00000583192,ENST00000584663,ENST00000585197,ENST00000608377	5	4	1	14	14	20	2	32	136	0.28	0.02	0	0.39	0.48	0.45	0.01	0.62	1.93	0.42	0.02	0.01	0.54	0.65	0.63	0.01	0.89	2.62	-3.58451	0.000806448	0.0145642	DOWN	1.9218	0.00592892	0.0206039	UP	GO:0003341,GO:0005524,GO:0005874,GO:0005930,GO:0007018,GO:0008569,GO:0030030,GO:0030286,GO:0045503,GO:0045505,GO:0051959,GO:0097729,GO:0120135	IPR003593,IPR004273,IPR013594,IPR013602,IPR024317,IPR024743,IPR026983,IPR027417,IPR030443,IPR035699,IPR035706,IPR041228,IPR041466,IPR041589,IPR041658,IPR042219,IPR042222,IPR042228	PF03028,PF08385,PF08393,PF12774,PF12777,PF12780,PF12781,PF17852,PF17857,PF18198,PF18199
ENSG00000007202	17	28614446	28645454	-	known	protein_coding	KIAA0100	KIAA0100 [Source:HGNC Symbol;Acc:HGNC:28960]	ENST00000389003,ENST00000528896,ENST00000544884,ENST00000577261,ENST00000577417,ENST00000577580,ENST00000579253,ENST00000579924,ENST00000580395,ENST00000580882,ENST00000581064,ENST00000581267,ENST00000582417,ENST00000582901,ENST00000583403,ENST00000583860	2879	5344	5061	2055	2147	2092	3192	4933	4193	50.53	44.74	46.96	27.51	26.55	24.04	37.46	40.87	39.8	74.87	67.5	68.03	38.09	36.47	33.57	53.13	58.19	54.12	0.342232	7.53535e-08	5.92619e-06	UP	-1.14286	2.60826e-78	4.05259e-76	DOWN	GO:0005576	IPR019439,IPR019441,IPR019443	PF10344,PF10347,PF10351
ENSG00000007216	17	28473293	28497781	+	known	protein_coding	SLC13A2	solute carrier family 13 member 2 [Source:HGNC Symbol;Acc:HGNC:10917]	ENST00000314669,ENST00000444914,ENST00000459818,ENST00000541739,ENST00000545060,ENST00000577903,ENST00000579281	0	1	0	0	2	1	0	9	120	0	0.02	0	0	0.07	0.03	0	0.17	2.84	0	0.04	0	0	0.09	0.04	0	0.24	3.86	-7.10785	0.0302369	0.206631	DOWN	1.77506	0.617567	0.890877	UP	GO:0005886,GO:0005887,GO:0015361,GO:0016020,GO:0016021,GO:0070062	IPR001898,IPR031312	PF00939
ENSG00000007237	17	9910609	10198551	-	known	protein_coding	AC005747.1	growth arrest specific 7 [Source:NCBI gene;Acc:8522]	ENST00000323816,ENST00000396115,ENST00000432992,ENST00000437099,ENST00000542249,ENST00000578456,ENST00000578599,ENST00000578655,ENST00000579140,ENST00000579158,ENST00000580043,ENST00000580811,ENST00000580865,ENST00000581112,ENST00000581871,ENST00000583882,ENST00000584146,ENST00000584389,ENST00000585266	0	6	1	1	3	2	2	5	47	0	0.16	0.01	0.01	0.03	0.13	0.08	0.1	0.39	0	0.25	0.01	0.01	0.05	0.18	0.12	0.14	0.53	-3.03428	0.0327004	0.21688	DOWN	-0.0239036	0.936415	0.979223	DOWN	GO:0003700,GO:0005737,GO:0005856,GO:0005884,GO:0005886,GO:0007050,GO:0008092,GO:0030041,GO:0030182,GO:0048812,GO:0051015	IPR001060,IPR001202,IPR001452,IPR027267,IPR031160,IPR036020,IPR036028,IPR037957	PF00397,PF00611,PF14604
ENSG00000007255	19	45162928	45178237	-	known	protein_coding	TRAPPC6A	trafficking protein particle complex 6A [Source:HGNC Symbol;Acc:HGNC:23069]	ENST00000006275,ENST00000585934,ENST00000587818,ENST00000588062,ENST00000592647	186	355	340	400	383	406	290	488	335	35.96	37.9	34.68	58.6	51.44	55.1	38.07	45.92	39.07	53.28	57.18	50.24	81.13	70.68	76.96	53.99	65.38	53.14	-0.098949	0.463085	0.945204	DOWN	0.374169	0.00177261	0.00686014	UP	GO:0000139,GO:0005783,GO:0005801,GO:0005802,GO:0005829,GO:0006888,GO:0043087,GO:0048208,GO:1903232	IPR007194,IPR024096,IPR037992	PF04051
ENSG00000007264	19	3777970	3802129	-	known	protein_coding	MATK	megakaryocyte-associated tyrosine kinase [Source:HGNC Symbol;Acc:HGNC:6906]	ENST00000310132,ENST00000395040,ENST00000395045,ENST00000585778,ENST00000587180,ENST00000588983,ENST00000590028,ENST00000590493,ENST00000590821,ENST00000590849,ENST00000590980,ENST00000591059,ENST00000592300,ENST00000592612,ENST00000619596	0	1	1	0	0	1	2	4	8	0	0.03	0.03	0	0	0.13	0.13	0.12	0.24	0	0.05	0.05	0	0	0.19	0.19	0.17	0.33	-2.83357	0.120227	0.490642	DOWN	-0.865542	0.773436	0.910502	DOWN	GO:0004713,GO:0004715,GO:0005524,GO:0005829,GO:0006468,GO:0008284,GO:0031234,GO:0038128,GO:0042127	IPR000719,IPR000980,IPR001245,IPR001452,IPR008266,IPR011009,IPR017441,IPR020635,IPR035027,IPR036028,IPR036860	PF00017,PF00018,PF07714
ENSG00000007306	19	41673303	41706976	-	known	protein_coding	CEACAM7	CEA cell adhesion molecule 7 [Source:HGNC Symbol;Acc:HGNC:1819]	ENST00000006724,ENST00000401731,ENST00000599715,ENST00000602225	16	25	22	30	31	26	30	56	35	1.49	0.58	0.51	1.15	0.96	0.78	0.91	1.17	0.92	2.2	0.88	0.74	1.6	1.32	1.09	1.29	1.67	1.25	-0.648025	0.120052	0.490407	DOWN	0.364533	0.344899	0.627854	UP	GO:0005576,GO:0005886,GO:0016324,GO:0031225	IPR003599,IPR007110,IPR013106,IPR013783,IPR036179	PF07686
ENSG00000007312	17	63928740	63932354	-	known	protein_coding	CD79B	CD79b molecule [Source:HGNC Symbol;Acc:HGNC:1699]	ENST00000006750,ENST00000349817,ENST00000392795,ENST00000558969,ENST00000559358,ENST00000583260	0	0	0	0	0	0	0	0	30	0	0	0	0	0	0	0	0	1.71	0	0	0	0	0	0	0	0	2.33	-5.02354	0.0296401	0.203989	DOWN	0	1	1	FLAT	GO:0002250,GO:0004888,GO:0005654,GO:0005794,GO:0005829,GO:0005886,GO:0005887,GO:0006955,GO:0007165,GO:0009617,GO:0009897,GO:0019815,GO:0030183,GO:0042802,GO:0042803,GO:0050853,GO:0051260,GO:0070062	IPR003110,IPR003599,IPR007110,IPR013106,IPR013783,IPR036179,IPR039695	PF07686
ENSG00000007314	17	63938554	63972918	-	known	protein_coding	SCN4A	sodium voltage-gated channel alpha subunit 4 [Source:HGNC Symbol;Acc:HGNC:10591]	ENST00000435607,ENST00000581514,ENST00000584310	0	0	1	0	1	0	0	1	1	0	0	0.01	0	0.01	0	0	0.01	0.01	0	0	0.01	0	0.01	0	0	0.01	0.01	-0.881648	0.882179	0.976596	DOWN	0.121062	0.974904	0.986812	UP	GO:0001518,GO:0005244,GO:0005248,GO:0005886,GO:0005887,GO:0006814,GO:0006936,GO:0019228,GO:0030424,GO:0034765,GO:0035725,GO:0086010,GO:0100001	IPR000048,IPR001696,IPR005821,IPR008052,IPR010526,IPR027359	PF00520,PF06512
ENSG00000007341	1	112523514	112620825	-	known	protein_coding	ST7L	suppression of tumorigenicity 7 like [Source:HGNC Symbol;Acc:HGNC:18441]	ENST00000343210,ENST00000358039,ENST00000360743,ENST00000361846,ENST00000369664,ENST00000369666,ENST00000369669,ENST00000418497,ENST00000459630,ENST00000463235,ENST00000466360,ENST00000467335,ENST00000470519,ENST00000470683,ENST00000473206,ENST00000477332,ENST00000477682,ENST00000479436,ENST00000480988,ENST00000485753,ENST00000490067,ENST00000490715,ENST00000492274,ENST00000495109,ENST00000497235…	116	228	196	139	170	190	158	181	198	7.79	6.99	7.51	5.49	9.36	7.98	8.05	4.89	8.38	11.54	10.54	10.88	7.61	12.86	11.14	11.41	6.96	11.4	0.21057	0.278409	0.766897	UP	-0.182568	0.278238	0.541335	DOWN	GO:0016021,GO:0030308	IPR007311,IPR011990	PF04184
ENSG00000007350	X	154295795	154330350	+	known	protein_coding	TKTL1	transketolase like 1 [Source:HGNC Symbol;Acc:HGNC:11835]	ENST00000369912,ENST00000369915,ENST00000426203,ENST00000426989,ENST00000439635,ENST00000463884,ENST00000465168,ENST00000482044	0	0	0	0	0	0	0	0	2	0	0	0	0	0	0	0	0	0.05	0	0	0	0	0	0	0	0	0.07	-1.11665	0.687813	0.971441	DOWN	0	1	1	FLAT	GO:0004802,GO:0005634,GO:0005737,GO:0006007,GO:0006772,GO:0046872	IPR005474,IPR005475,IPR009014,IPR020826,IPR029061,IPR033248	PF00456,PF02779,PF02780
ENSG00000007372	11	31784779	31817961	-	known	protein_coding	PAX6	paired box 6 [Source:HGNC Symbol;Acc:HGNC:8620]	ENST00000241001,ENST00000379107,ENST00000379109,ENST00000379111,ENST00000379115,ENST00000379123,ENST00000379129,ENST00000379132,ENST00000419022,ENST00000423822,ENST00000438681,ENST00000455099,ENST00000464174,ENST00000470027,ENST00000471303,ENST00000474783,ENST00000481563,ENST00000494377,ENST00000524853,ENST00000525535,ENST00000527769,ENST00000530373,ENST00000530714,ENST00000531910,ENST00000532175…	0	3	4	8	17	22	11	15	114	0	0.36	0.18	0.42	0.81	1.01	1.04	0.81	5.87	0	0.54	0.26	0.58	1.11	1.42	1.47	1.15	7.98	-4.37802	6.64784e-05	0.00198905	DOWN	2.90952	0.00149048	0.00584772	UP	GO:0000132,GO:0000790,GO:0000978,GO:0000979,GO:0000981,GO:0001227,GO:0001228,GO:0001568,GO:0001654,GO:0001709,GO:0001764,GO:0001933,GO:0002052,GO:0002088,GO:0003309,GO:0003322,GO:0003677,GO:0003682,GO:0003700,GO:0005634,GO:0005654,GO:0005737,GO:0005829,GO:0006366,GO:0007224,GO:0007411,GO:0007417,GO:0007435,GO:0007601,GO:0008134,GO:0009611,GO:0009786,GO:0009887,GO:0009950,GO:0010628,GO:0019901,GO:…	IPR001356,IPR001523,IPR009057,IPR017970,IPR036388	PF00046,PF00292
ENSG00000007376	16	784974	788397	-	known	protein_coding	RPUSD1	RNA pseudouridine synthase domain containing 1 [Source:HGNC Symbol;Acc:HGNC:14173]	ENST00000007264,ENST00000561734,ENST00000562070,ENST00000563560,ENST00000565377,ENST00000565503,ENST00000565809,ENST00000567114,ENST00000567283,ENST00000569601	414	837	845	427	452	468	488	766	543	26.3	25.52	27.28	19.97	18.77	19.23	20.46	22.57	20.01	38.96	38.51	39.52	27.65	25.8	26.86	29.01	32.13	27.21	0.439812	3.59987e-05	0.0011924	UP	-0.684504	2.00111e-12	2.18801e-11	DOWN	GO:0001522,GO:0003723,GO:0009982	IPR006145,IPR020103	PF00849
ENSG00000007384	16	58059	76355	-	known	protein_coding	RHBDF1	rhomboid 5 homolog 1 [Source:HGNC Symbol;Acc:HGNC:20561]	ENST00000262316,ENST00000417043,ENST00000419764,ENST00000428730,ENST00000448893,ENST00000450643,ENST00000472390,ENST00000482904,ENST00000486045,ENST00000487201,ENST00000493647	607	1181	1262	1239	1277	1205	974	1594	1118	44.22	42.3	51.01	74.56	74.39	63.75	47.29	56.76	47.73	65.52	63.82	73.9	103.24	102.21	89.04	67.06	80.81	64.91	-0.0493276	0.617461	0.971441	DOWN	0.240298	0.00536997	0.0188145	UP	GO:0000139,GO:0005789,GO:0006508,GO:0008283,GO:0015031,GO:0016021,GO:0016477,GO:0019838,GO:0042058,GO:0050708,GO:0050709,GO:0061136	IPR022241,IPR022764,IPR035952	PF01694,PF12595
ENSG00000007392	16	188969	229463	-	known	protein_coding	LUC7L	LUC7 like [Source:HGNC Symbol;Acc:HGNC:6723]	ENST00000293872,ENST00000337351,ENST00000397780,ENST00000397783,ENST00000418978,ENST00000419516,ENST00000426094,ENST00000428363,ENST00000429378,ENST00000430864,ENST00000442701,ENST00000443357,ENST00000464711,ENST00000467552,ENST00000468732,ENST00000469109,ENST00000490762,ENST00000494366,ENST00000494545,ENST00000495349,ENST00000629543	429	788	688	721	748	798	674	908	780	33.76	28.07	26.16	38.22	36.58	41.03	32.89	33.24	33.31	50.02	42.35	37.89	52.93	50.26	57.31	46.64	47.32	45.3	-0.0802051	0.416432	0.911347	DOWN	0.17621	0.0510255	0.138744	UP	GO:0003729,GO:0005685,GO:0006376,GO:0042802,GO:0045843,GO:0050733,GO:0071004	IPR004882	PF03194
ENSG00000007402	3	50362799	50504244	-	known	protein_coding	CACNA2D2	calcium voltage-gated channel auxiliary subunit alpha2delta 2 [Source:HGNC Symbol;Acc:HGNC:1400]	ENST00000266039,ENST00000360963,ENST00000423994,ENST00000424201,ENST00000429770,ENST00000479441,ENST00000483620,ENST00000487413	1	2	3	7	3	2	9	10	9	0.04	0.03	0.07	0.16	0.09	0.06	0.16	0.19	0.13	0.06	0.05	0.1	0.23	0.12	0.08	0.22	0.27	0.17	-2.06565	0.0537294	0.302853	DOWN	1.01689	0.413459	0.709402	UP	GO:0005245,GO:0005886,GO:0005891,GO:0007528,GO:0034765,GO:0040014,GO:0046622,GO:0046872,GO:0048747,GO:0050796,GO:0060024,GO:0061337	IPR002035,IPR013608,IPR013680,IPR036465	PF00092,PF08399,PF08473
ENSG00000007516	16	1333601	1349441	+	known	protein_coding	BAIAP3	BAI1 associated protein 3 [Source:HGNC Symbol;Acc:HGNC:948]	ENST00000324385,ENST00000397488,ENST00000421665,ENST00000426824,ENST00000561602,ENST00000561793,ENST00000562208,ENST00000564213,ENST00000565665,ENST00000566162,ENST00000566389,ENST00000567203,ENST00000567825,ENST00000568198,ENST00000568887,ENST00000628027	146	282	274	376	465	454	402	715	522	4.62	5.08	4.69	9.7	9.88	11.43	10.82	11.27	12.08	6.84	7.67	6.8	13.42	13.57	15.96	15.34	16.05	16.42	-0.984962	1.29899e-12	2.97341e-10	DOWN	0.822717	3.31708e-11	3.26878e-10	UP	GO:0000149,GO:0001956,GO:0005509,GO:0005543,GO:0005829,GO:0005886,GO:0006887,GO:0007186,GO:0019905,GO:0031902,GO:0032228,GO:0032588,GO:0035774,GO:0042147,GO:0055038,GO:0098793,GO:1905413,GO:1990502	IPR000008,IPR014770,IPR014772,IPR035892	PF00168
ENSG00000007520	16	1349240	1351878	-	known	protein_coding	TSR3	TSR3 ribosome maturation factor [Source:HGNC Symbol;Acc:HGNC:14175]	ENST00000007390,ENST00000566296	351	587	553	361	455	427	419	607	473	35.87	31.19	29.67	27.07	32.41	29.93	28.88	29.72	27.35	53.15	47.06	42.99	37.48	44.53	41.81	40.96	42.32	37.2	0.241785	0.0468474	0.276112	UP	-0.352112	0.00253114	0.00949602	DOWN	GO:0000154,GO:0005829,GO:0016740,GO:0030490	IPR007177,IPR007209,IPR022968	PF04034,PF04068
ENSG00000007541	16	566995	584136	+	known	protein_coding	PIGQ	phosphatidylinositol glycan anchor biosynthesis class Q [Source:HGNC Symbol;Acc:HGNC:14135]	ENST00000026218,ENST00000293874,ENST00000321878,ENST00000409527,ENST00000420990,ENST00000422307,ENST00000439574,ENST00000443147,ENST00000470411,ENST00000476438,ENST00000480424,ENST00000537901,ENST00000540241,ENST00000540548,ENST00000544860,ENST00000634341,ENST00000635205,ENST00000635909,ENST00000635935,ENST00000636005,ENST00000636657,ENST00000637468,ENST00000637701,ENST00000638143,ENST00000638152	627	1428	1320	1019	1101	1164	964	1700	1224	31.96	35.07	35.27	43.86	44.32	43.68	33.78	43.87	36.86	47.35	52.91	51.1	60.72	60.9	61.01	47.91	62.47	50.12	0.00865511	0.918522	0.986551	UP	-0.0728946	0.345333	0.628373	DOWN	GO:0000506,GO:0005789,GO:0005975,GO:0016021,GO:0016254,GO:0017176	IPR007720	PF05024
ENSG00000007545	16	1612337	1677908	+	known	protein_coding	CRAMP1	cramped chromatin regulator homolog 1 [Source:HGNC Symbol;Acc:HGNC:14122]	ENST00000293925,ENST00000397412,ENST00000415022,ENST00000466562,ENST00000467286,ENST00000468839,ENST00000492778,ENST00000498594,ENST00000674071	718	1266	1215	1198	1338	1334	1012	1562	1155	12.13	10.31	11.31	18	16.18	15.02	11.56	14.42	10.73	17.97	15.56	16.38	24.92	22.24	20.97	16.39	20.53	14.59	0.0230012	0.830417	0.971441	UP	0.198752	0.00803777	0.0270624	UP	GO:0000981,GO:0003677,GO:0003682,GO:0005634	IPR001005,IPR017884
ENSG00000007866	6	35473597	35497079	-	known	protein_coding	TEAD3	TEA domain transcription factor 3 [Source:HGNC Symbol;Acc:HGNC:11716]	ENST00000338863,ENST00000402886,ENST00000639578	474	896	897	779	875	802	703	1084	752	16.88	16.27	16.61	20.69	21.88	19.9	16.95	17.97	15.7	25.01	24.54	24.07	28.64	30.06	27.79	24.04	25.58	21.35	0.0656549	0.517059	0.971441	UP	0.0569333	0.51676	0.804242	UP	GO:0000790,GO:0000981,GO:0001085,GO:0003700,GO:0005634,GO:0005654,GO:0005667,GO:0006357,GO:0006367,GO:0007565,GO:0035329,GO:0043565,GO:0044212,GO:0045944,GO:0055059	IPR000818,IPR016361,IPR027253,IPR038096,IPR041086	PF01285,PF17725
ENSG00000007908	1	169722640	169764705	-	known	protein_coding	SELE	selectin E [Source:HGNC Symbol;Acc:HGNC:10718]	ENST00000333360,ENST00000367774,ENST00000367775,ENST00000367776,ENST00000367777,ENST00000461085,ENST00000609271	1	0	2	0	0	1	1	4	63	0.03	0	0.04	0	0	0.02	0.02	0.05	0.97	0.04	0	0.06	0	0	0.03	0.03	0.08	1.32	-4.16446	0.00550524	0.062206	DOWN	-1.84607	0.517815	0.805241	DOWN	GO:0002092,GO:0002523,GO:0004888,GO:0005615,GO:0005886,GO:0005887,GO:0005901,GO:0005905,GO:0006954,GO:0007157,GO:0007159,GO:0007202,GO:0019722,GO:0030029,GO:0030863,GO:0032496,GO:0033691,GO:0034612,GO:0043274,GO:0045121,GO:0046872,GO:0048471,GO:0050727,GO:0050900,GO:0050901,GO:0070492,GO:0070555	IPR000436,IPR000742,IPR001304,IPR002396,IPR013032,IPR016186,IPR016187,IPR018378,IPR033991,IPR035976	PF00008,PF00059,PF00084
ENSG00000007923	1	6634168	6701924	-	known	protein_coding	DNAJC11	DnaJ heat shock protein family (Hsp40) member C11 [Source:HGNC Symbol;Acc:HGNC:25570]	ENST00000294401,ENST00000377577,ENST00000426784,ENST00000451196,ENST00000460594,ENST00000465508,ENST00000465911,ENST00000469318,ENST00000472414,ENST00000473993,ENST00000485073	686	1398	1456	738	815	854	917	1379	1029	26.12	25.72	27.31	19.24	19.22	19.84	24.76	23.41	23.85	38.69	38.8	39.57	26.64	26.41	27.7	35.12	33.33	32.43	0.300028	0.000751538	0.0137648	UP	-0.600829	1.15702e-12	1.28879e-11	DOWN	GO:0005739,GO:0005741,GO:0042407	IPR001623,IPR018253,IPR024586,IPR036869	PF00226,PF11875
ENSG00000007933	1	171090901	171117819	+	known	protein_coding	FMO3	flavin containing dimethylaniline monoxygenase 3 [Source:HGNC Symbol;Acc:HGNC:3771]	ENST00000367755,ENST00000472784,ENST00000478457,ENST00000479749,ENST00000530212,ENST00000534514	0	0	0	0	0	0	0	20	118	0	0	0	0	0	0	0	0.5	3.94	0	0	0	0	0	0	0	0.71	5.36	-7.18326	0.0491156	0.285065	DOWN	0	1	1	FLAT	GO:0004497,GO:0004499,GO:0005789,GO:0006805,GO:0016021,GO:0034899,GO:0043231,GO:0050660,GO:0050661	IPR000960,IPR002255,IPR020946,IPR036188	PF00743
ENSG00000007944	6	16129086	16148248	+	known	protein_coding	MYLIP	myosin regulatory light chain interacting protein [Source:HGNC Symbol;Acc:HGNC:21155]	ENST00000349606,ENST00000356840	85	150	117	121	127	105	144	215	236	2.89	2.64	2.11	3.09	2.99	2.45	3.36	3.45	4.68	4.29	3.98	3.06	4.27	4.11	3.42	4.76	4.91	6.36	-0.50721	0.0248178	0.180741	DOWN	-0.0825844	0.722256	0.910502	DOWN	GO:0000209,GO:0004842,GO:0005829,GO:0005856,GO:0005886,GO:0006511,GO:0007399,GO:0008092,GO:0010977,GO:0010989,GO:0016567,GO:0031648,GO:0032802,GO:0032803,GO:0042632,GO:0045732,GO:0046872,GO:0061630	IPR000299,IPR000798,IPR001841,IPR011993,IPR013083,IPR014352,IPR018979,IPR018980,IPR019748,IPR019749,IPR029071,IPR035963,IPR041790	PF00373,PF09379,PF09380
ENSG00000007952	X	100843324	100874359	-	known	protein_coding	NOX1	NADPH oxidase 1 [Source:HGNC Symbol;Acc:HGNC:7889]	ENST00000217885,ENST00000372960,ENST00000372964,ENST00000372966,ENST00000427768	0	1	0	0	3	1	0	1	1	0	0.02	0	0	0.32	0.03	0	0.02	0.03	0	0.03	0	0	0.44	0.04	0	0.03	0.03	-0.966589	0.883013	0.976596	DOWN	2.19215	0.479652	0.768488	UP	GO:0001525,GO:0003081,GO:0005244,GO:0005769,GO:0005886,GO:0006739,GO:0006952,GO:0006954,GO:0007165,GO:0008217,GO:0008284,GO:0010575,GO:0016175,GO:0016477,GO:0030054,GO:0030198,GO:0034765,GO:0042554,GO:0042743,GO:0043020,GO:0045726,GO:0045730,GO:0046330,GO:0046872,GO:0048365,GO:0048661,GO:0050661,GO:0051454,GO:0055114,GO:0071438,GO:0071455,GO:0072592,GO:1902177,GO:1990451	IPR000778,IPR013112,IPR013121,IPR013130,IPR017927,IPR017938,IPR029650,IPR039261	PF01794,PF08022,PF08030
ENSG00000007968	1	23506438	23531233	-	known	protein_coding	E2F2	E2F transcription factor 2 [Source:HGNC Symbol;Acc:HGNC:3114]	ENST00000361729,ENST00000487237	147	287	270	81	70	80	277	430	335	3.15	2.89	2.76	1.18	0.94	1.07	3.99	4.11	3.97	4.66	4.36	4	1.64	1.29	1.49	5.66	5.84	5.4	-0.339186	0.0146359	0.124908	DOWN	-1.66177	1.15006e-20	2.19467e-19	DOWN	GO:0000122,GO:0000790,GO:0000981,GO:0000987,GO:0001228,GO:0003677,GO:0003700,GO:0005634,GO:0005654,GO:0006367,GO:0007049,GO:0008134,GO:0043565,GO:0045944,GO:0046983,GO:0051726,GO:0072332,GO:0090575,GO:1903671,GO:1990086	IPR003316,IPR015633,IPR032198,IPR036388,IPR036390,IPR037241	PF02319,PF16421
ENSG00000008018	6	170535120	170553307	-	known	protein_coding	PSMB1	proteasome 20S subunit beta 1 [Source:HGNC Symbol;Acc:HGNC:9537]	ENST00000262193,ENST00000462957	824	1872	1789	979	1167	1137	1290	1883	1499	112.12	131.21	129.48	97.31	108.62	103.6	117.22	118.48	118.3	166.11	197.98	187.59	134.73	149.25	144.7	166.23	168.69	160.87	0.134783	0.102986	0.448713	UP	-0.482936	8.1176e-09	6.46053e-08	DOWN	GO:0000165,GO:0000209,GO:0000502,GO:0002223,GO:0002479,GO:0004175,GO:0004298,GO:0005576,GO:0005634,GO:0005654,GO:0005737,GO:0005829,GO:0005839,GO:0006521,GO:0010498,GO:0010499,GO:0010972,GO:0016032,GO:0016579,GO:0019774,GO:0031145,GO:0031146,GO:0033209,GO:0034774,GO:0038061,GO:0038095,GO:0043161,GO:0043312,GO:0043488,GO:0043687,GO:0050852,GO:0055085,GO:0060071,GO:0061418,GO:0070062,GO:0070498,GO:…	IPR001353,IPR016050,IPR023333,IPR029055,IPR035202	PF00227
ENSG00000008056	X	47571901	47619857	-	known	protein_coding	SYN1	synapsin I [Source:HGNC Symbol;Acc:HGNC:11494]	ENST00000295987,ENST00000340666,ENST00000638337,ENST00000639776,ENST00000640721	5	11	6	8	12	11	9	18	15	0.41	0.19	0.11	0.33	0.67	0.67	0.83	0.37	0.58	0.61	0.29	0.16	0.46	0.91	0.94	1.18	0.53	0.78	-0.675712	0.342109	0.843144	DOWN	0.416345	0.533942	0.818177	UP	GO:0000795,GO:0003779,GO:0005215,GO:0005524,GO:0005794,GO:0005829,GO:0005856,GO:0007268,GO:0007269,GO:0008021,GO:0014069,GO:0019901,GO:0030054,GO:0030424,GO:0030425,GO:0030672,GO:0046928,GO:0048306,GO:0048666,GO:0048786,GO:0050808,GO:0097091,GO:0098685,GO:0098850,GO:0098993,GO:2000300	IPR001359,IPR013815,IPR016185,IPR019735,IPR019736,IPR020897,IPR020898,IPR028713	PF02078,PF02750,PF10581
ENSG00000008083	6	15246069	15522042	+	known	protein_coding	JARID2	jumonji and AT-rich interaction domain containing 2 [Source:HGNC Symbol;Acc:HGNC:6196]	ENST00000341776,ENST00000397311,ENST00000474854	219	462	470	310	357	407	321	478	422	3.71	4.18	4.31	4.09	4.18	4.81	3.78	3.94	4.1	5.5	6.3	6.25	5.67	5.75	6.73	5.37	5.6	5.58	0.116637	0.354988	0.855124	UP	-0.142701	0.228784	0.468254	DOWN	GO:0000977,GO:0001227,GO:0001889,GO:0003682,GO:0005634,GO:0005654,GO:0005739,GO:0006338,GO:0007417,GO:0008134,GO:0010614,GO:0031061,GO:0032452,GO:0034721,GO:0035097,GO:0035098,GO:0045814,GO:0045892,GO:0048536,GO:0048538,GO:0048863,GO:0051574,GO:0060044,GO:1990830	IPR001606,IPR003347,IPR003349,IPR004198,IPR036431	PF01388,PF02373,PF02375,PF02928
ENSG00000008086	X	18425583	18653629	+	known	protein_coding	CDKL5	cyclin dependent kinase like 5 [Source:HGNC Symbol;Acc:HGNC:11411]	ENST00000379989,ENST00000379996,ENST00000463994,ENST00000623364,ENST00000623535,ENST00000623610,ENST00000624700,ENST00000624953,ENST00000635828,ENST00000636046,ENST00000637881,ENST00000673617,ENST00000674046	315	620	506	714	767	774	568	726	501	2.12	2.4	1.88	3.74	3.59	3.61	2.66	2.42	2.07	3.14	3.61	2.73	5.18	4.94	5.04	3.77	3.45	2.81	-0.096894	0.483937	0.96039	DOWN	0.579284	3.57042e-09	2.94708e-08	UP	GO:0001764,GO:0004672,GO:0004674,GO:0004693,GO:0005524,GO:0005634,GO:0005654,GO:0005813,GO:0005829,GO:0006468,GO:0016301,GO:0032587,GO:0032839,GO:0036064,GO:0043547,GO:0044294,GO:0045773,GO:0046777,GO:0048365,GO:0048471,GO:0050773,GO:0050775,GO:0060999,GO:0097542,GO:0098978,GO:0099092,GO:0099175,GO:1902017	IPR000719,IPR008271,IPR011009,IPR017441	PF00069
ENSG00000008118	1	209583714	209613939	+	known	protein_coding	CAMK1G	calcium/calmodulin dependent protein kinase IG [Source:HGNC Symbol;Acc:HGNC:14585]	ENST00000009105,ENST00000361322,ENST00000423146,ENST00000494990,ENST00000651530	5	2	2	4	4	3	0	5	3	0.22	0.29	0.05	0.13	0.29	0.21	0	0.28	0.08	0.32	0.44	0.07	0.18	0.4	0.29	0	0.4	0.1	0.868883	0.610056	0.971441	UP	-0.0966158	0.979528	0.989509	DOWN	GO:0000139,GO:0004683,GO:0005516,GO:0005524,GO:0005886,GO:0005954,GO:0043005	IPR000719,IPR008271,IPR011009,IPR017441	PF00069
ENSG00000008128	1	1702379	1724357	-	known	protein_coding	CDK11A	cyclin dependent kinase 11A [Source:HGNC Symbol;Acc:HGNC:1730]	ENST00000356200,ENST00000356937,ENST00000357760,ENST00000358779,ENST00000378633,ENST00000378638,ENST00000401096,ENST00000404249,ENST00000460465,ENST00000463652,ENST00000464748,ENST00000468397,ENST00000468800,ENST00000474916,ENST00000478901,ENST00000479362,ENST00000487462,ENST00000489300,ENST00000491311,ENST00000492390,ENST00000495016,ENST00000498810,ENST00000509982	400	719	766	608	707	640	606	885	742	27.81	30.15	28.57	37.43	36.94	32.78	30.13	32.19	32.4	41.21	45.49	41.4	51.82	50.75	45.78	42.73	45.83	44.07	-0.0186811	0.843984	0.971441	DOWN	-0.0108966	0.92156	0.968784	DOWN	GO:0000278,GO:0001558,GO:0004672,GO:0004674,GO:0004693,GO:0005524,GO:0005634,GO:0005737,GO:0006355,GO:0006468,GO:0006915,GO:0050684	IPR000719,IPR008271,IPR011009	PF00069
ENSG00000008130	1	1751232	1780457	-	known	protein_coding	NADK	NAD kinase [Source:HGNC Symbol;Acc:HGNC:29831]	ENST00000341426,ENST00000341991,ENST00000342348,ENST00000378625,ENST00000460602,ENST00000464373,ENST00000469045,ENST00000477235,ENST00000480499,ENST00000480542,ENST00000489538,ENST00000492768,ENST00000492845,ENST00000497186,ENST00000497615,ENST00000497747,ENST00000498806	1057	2223	2164	1351	1420	1418	1852	2906	2069	58.64	62.69	60.31	59.6	53.03	50.91	64.5	76.05	67.63	86.88	94.59	87.38	82.53	72.87	71.1	91.47	108.29	91.97	-0.113149	0.155925	0.565453	DOWN	-0.419657	3.98434e-09	3.27489e-08	DOWN	GO:0003951,GO:0005524,GO:0005829,GO:0006741,GO:0016310,GO:0019674,GO:0035774,GO:0046034,GO:0046872	IPR002504,IPR016064,IPR017437,IPR017438	PF01513
ENSG00000008196	6	50818723	50847619	+	known	protein_coding	TFAP2B	transcription factor AP-2 beta [Source:HGNC Symbol;Acc:HGNC:11743]	ENST00000344788,ENST00000393655,ENST00000489228	0	0	0	0	3	2	0	1	2	0	0	0	0	0.04	0.02	0	0.01	0.02	0	0	0	0	0.05	0.03	0	0.01	0.03	-1.60333	0.596509	0.971441	DOWN	2.51038	0.237213	0.481542	UP	GO:0000122,GO:0000790,GO:0000977,GO:0000978,GO:0000981,GO:0001158,GO:0001228,GO:0001822,GO:0003091,GO:0003677,GO:0003682,GO:0003700,GO:0003713,GO:0003714,GO:0005634,GO:0005654,GO:0006006,GO:0006355,GO:0006357,GO:0006366,GO:0008284,GO:0008285,GO:0010842,GO:0010960,GO:0030510,GO:0035136,GO:0035137,GO:0035810,GO:0035909,GO:0042493,GO:0042593,GO:0042803,GO:0043027,GO:0043066,GO:0043154,GO:0043524,GO:…	IPR004979,IPR008122,IPR013854	PF03299
ENSG00000008197	6	50713828	50772988	+	known	protein_coding	TFAP2D	transcription factor AP-2 delta [Source:HGNC Symbol;Acc:HGNC:15581]	ENST00000008391,ENST00000492804	0	0	0	0	0	0	0	0	0	0	0	0	0	0	0	0	0	0	0	0	0	0	0	0	0	0	0	0	1	1	FLAT	0	1	1	FLAT	GO:0000790,GO:0000977,GO:0000981,GO:0005634,GO:0005667,GO:0006357,GO:0043524,GO:0045944,GO:0061379	IPR004979,IPR013854	PF03299
ENSG00000008226	3	38039205	38124025	+	known	protein_coding	DLEC1	DLEC1 cilia and flagella associated protein [Source:HGNC Symbol;Acc:HGNC:2899]	ENST00000308059,ENST00000346219,ENST00000440294,ENST00000447130,ENST00000469151,ENST00000477260,ENST00000478428	1	6	20	13	19	21	16	47	169	0.04	0.06	2.58	0.18	0.3	0.32	0.26	0.55	2.13	0.05	0.09	3.73	0.25	0.41	0.44	0.36	0.78	2.9	-3.06694	0.000390599	0.00815824	DOWN	1.08517	0.133481	0.309468	UP	GO:0005737,GO:0005829,GO:0008285	IPR013783,IPR033304
ENSG00000008256	7	6161776	6272644	-	known	protein_coding	CYTH3	cytohesin 3 [Source:HGNC Symbol;Acc:HGNC:9504]	ENST00000350796,ENST00000396741,ENST00000461891,ENST00000465320,ENST00000466543,ENST00000478541,ENST00000481329,ENST00000482460,ENST00000488964,ENST00000491641,ENST00000495176	1134	2216	2123	2034	2328	2346	1603	2460	1745	33.44	29.32	27.84	40.37	42.57	41.41	30.54	31.2	28.26	49.54	44.24	40.33	55.9	58.49	57.84	43.32	44.42	38.42	0.139963	0.0585425	0.319673	UP	0.235401	0.000248531	0.00111911	UP	GO:0000139,GO:0001726,GO:0005086,GO:0005547,GO:0005654,GO:0005829,GO:0005886,GO:0005912,GO:0005923,GO:0031234,GO:0032012,GO:0045785,GO:0048193,GO:0090162	IPR000904,IPR001849,IPR011993,IPR023394,IPR035999	PF00169,PF01369
ENSG00000008277	7	87934143	88202889	+	known	protein_coding	ADAM22	ADAM metallopeptidase domain 22 [Source:HGNC Symbol;Acc:HGNC:201]	ENST00000265727,ENST00000398201,ENST00000398203,ENST00000398204,ENST00000398209,ENST00000412441,ENST00000413139,ENST00000426930,ENST00000439864,ENST00000476330,ENST00000478920	56	97	98	102	95	116	155	188	154	0.61	0.7	0.78	0.82	1	1.71	1.77	1.6	2.29	0.91	1.05	1.12	1.14	1.37	2.38	2.52	2.28	3.11	-0.764232	0.000493156	0.00987205	DOWN	0.244579	0.243733	0.491527	UP	GO:0004222,GO:0005178,GO:0005886,GO:0007155,GO:0007162,GO:0007417,GO:0008344,GO:0016021,GO:0022011,GO:0030424,GO:0098978,GO:0099061,GO:0099645	IPR001590,IPR001762,IPR002870,IPR006586,IPR013032,IPR013111,IPR018358,IPR024079,IPR034027,IPR036436	PF00200,PF01421,PF01562,PF07974,PF08516
ENSG00000008282	7	106090503	106112576	-	known	protein_coding	SYPL1	synaptophysin like 1 [Source:HGNC Symbol;Acc:HGNC:11507]	ENST00000011473,ENST00000455385,ENST00000460770,ENST00000464029,ENST00000470347,ENST00000483448,ENST00000634737	1263	2335	2352	1428	1614	1657	1661	2413	1805	65.05	62.98	63.15	54.87	57.95	58.28	58.65	58.41	54.12	96.37	95.02	91.49	75.97	79.63	81.4	83.18	83.16	73.59	0.243689	0.000530425	0.0105022	UP	-0.404824	2.6102e-09	2.18685e-08	DOWN	GO:0005887,GO:0007268,GO:0016021,GO:0017075,GO:0030141,GO:0030285,GO:0030672,GO:0042470,GO:0070062	IPR001285,IPR008253	PF01284
ENSG00000008283	17	63432304	63446354	-	known	protein_coding	CYB561	cytochrome b561 [Source:HGNC Symbol;Acc:HGNC:2571]	ENST00000360793,ENST00000392975,ENST00000392976,ENST00000448884,ENST00000542042,ENST00000577368,ENST00000577989,ENST00000578016,ENST00000578072,ENST00000580592,ENST00000580691,ENST00000581163,ENST00000581573,ENST00000582034,ENST00000582143,ENST00000582297,ENST00000582997,ENST00000583478,ENST00000584031,ENST00000584291,ENST00000585153	980	1717	1581	764	862	825	1237	1742	1642	37.05	34.69	33.44	21.92	24.21	22.37	33.8	34.26	38.92	54.9	52.34	48.44	30.35	33.26	31.24	47.93	48.78	52.92	0.125899	0.190671	0.630568	UP	-0.88354	1.09453e-26	2.91442e-25	DOWN	GO:0000293,GO:0005765,GO:0016021,GO:0016491,GO:0022900,GO:0030658,GO:0046872	IPR006593,IPR028837	PF03188
ENSG00000008294	17	50962174	51120868	-	known	protein_coding	SPAG9	sperm associated antigen 9 [Source:HGNC Symbol;Acc:HGNC:14524]	ENST00000262013,ENST00000357122,ENST00000502329,ENST00000505173,ENST00000505279,ENST00000506483,ENST00000506500,ENST00000509724,ENST00000510283,ENST00000510855,ENST00000511312,ENST00000511795,ENST00000511987,ENST00000513547,ENST00000513746,ENST00000513827,ENST00000513906,ENST00000514205,ENST00000514613,ENST00000515685,ENST00000576492,ENST00000618113	2529	4507	3959	3013	3214	3358	3486	4920	3899	56.07	54.03	44.46	54.25	55.76	57.09	55.83	55.42	51.52	83.08	81.53	64.41	75.11	76.61	79.73	79.17	78.91	70.06	0.0779271	0.289005	0.782097	UP	-0.278417	5.33698e-05	0.000267887	DOWN	GO:0001669,GO:0005078,GO:0005737,GO:0005765,GO:0005815,GO:0005829,GO:0007257,GO:0008432,GO:0016192,GO:0019894,GO:0030159,GO:0030335,GO:0032418,GO:0042147,GO:0045666,GO:0048471,GO:0051146,GO:0051149,GO:0051260,GO:0070062	IPR015943,IPR019143,IPR032486,IPR034743,IPR034744,IPR036322,IPR039911	PF09744,PF16471
ENSG00000008300	3	48636463	48662886	-	known	protein_coding	CELSR3	cadherin EGF LAG seven-pass G-type receptor 3 [Source:HGNC Symbol;Acc:HGNC:3230]	ENST00000164024,ENST00000461362,ENST00000470999,ENST00000498057	864	1850	1703	1540	1610	1569	1324	2008	1488	13.06	16.04	14.36	20.74	22.15	17.95	15.58	16.04	14.94	19.35	24.21	20.81	28.72	30.43	25.07	22.1	22.84	20.32	0.0847034	0.257789	0.738808	UP	0.0535537	0.495083	0.785025	UP	GO:0001764,GO:0001932,GO:0004930,GO:0005509,GO:0005886,GO:0007156,GO:0007186,GO:0007413,GO:0016021,GO:0032880,GO:0036514,GO:0036515,GO:0060071,GO:0060271,GO:0098609,GO:1904938	IPR000203,IPR000742,IPR000832,IPR001791,IPR001879,IPR001881,IPR002049,IPR002126,IPR013032,IPR013320,IPR015919,IPR017981,IPR017983,IPR020894,IPR032471,IPR036445	PF00002,PF00008,PF00028,PF00053,PF01825,PF02210,PF16489
ENSG00000008311	7	122073549	122144255	-	known	protein_coding	AASS	aminoadipate-semialdehyde synthase [Source:HGNC Symbol;Acc:HGNC:17366]	ENST00000358954,ENST00000393376,ENST00000417368,ENST00000426162,ENST00000431170,ENST00000460376,ENST00000473553	171	251	246	583	614	731	256	468	437	3.16	2.52	2.43	8.39	8.15	9.98	3.3	4.38	5.01	4.68	3.8	3.52	11.61	11.19	13.94	4.68	6.23	6.81	-0.511196	0.00635302	0.0687292	DOWN	1.41783	3.67361e-29	1.10031e-27	UP	GO:0004753,GO:0005737,GO:0005739,GO:0005759,GO:0006554,GO:0033512,GO:0043231,GO:0047130,GO:0047131,GO:0051262	IPR005097,IPR007698,IPR007886,IPR032095,IPR036291	PF03435,PF05222,PF16653
ENSG00000008323	12	6310436	6328506	+	known	protein_coding	PLEKHG6	pleckstrin homology and RhoGEF domain containing G6 [Source:HGNC Symbol;Acc:HGNC:25562]	ENST00000011684,ENST00000304581,ENST00000396988,ENST00000449001,ENST00000535616,ENST00000536531,ENST00000538208,ENST00000543000,ENST00000544743	372	589	731	618	619	656	615	976	706	15.25	12.26	18.15	18.28	20.17	20.74	19.07	21.37	22.18	22.6	18.49	26.29	25.31	27.72	28.96	27.04	30.43	30.17	-0.195546	0.123976	0.499992	DOWN	0.0896116	0.407461	0.70446	UP	GO:0000922,GO:0005089,GO:0005096,GO:0005737,GO:0005813,GO:0005902,GO:0030054,GO:0032154,GO:0035023	IPR000219,IPR001849,IPR011993,IPR035899	PF00621
ENSG00000008324	3	42581840	42595114	+	known	protein_coding	SS18L2	SS18 like 2 [Source:HGNC Symbol;Acc:HGNC:15593]	ENST00000011691,ENST00000447630,ENST00000474941	75	168	132	116	116	139	134	182	136	12.93	14.83	12.12	15.19	14.41	16.94	16.32	14.81	13.17	19.15	22.38	17.56	21.04	19.8	23.66	23.14	21.08	17.91	-0.0658035	0.768515	0.971441	DOWN	-0.0626833	0.728709	0.910502	DOWN	GO:0003713,GO:0005634,GO:0045893,GO:0045944,GO:0050775	IPR007726	PF05030
ENSG00000008382	19	4343527	4360086	+	known	protein_coding	MPND	MPN domain containing [Source:HGNC Symbol;Acc:HGNC:25934]	ENST00000262966,ENST00000359935,ENST00000594162,ENST00000594716,ENST00000596722,ENST00000597036,ENST00000599840,ENST00000601877	79	162	204	161	146	166	136	227	144	5.67	9.21	8.26	8.63	7.94	8.17	7.99	7.64	6.44	8.39	13.89	11.96	11.95	10.91	11.41	11.34	10.88	8.76	0.0180149	0.916367	0.986551	UP	0.0630843	0.782707	0.910502	UP	GO:0008237,GO:0046872	IPR000555,IPR037518,IPR040843	PF01398,PF18755
ENSG00000008394	12	16347142	16609259	+	known	protein_coding	MGST1	microsomal glutathione S-transferase 1 [Source:HGNC Symbol;Acc:HGNC:7061]	ENST00000010404,ENST00000359720,ENST00000396207,ENST00000396209,ENST00000396210,ENST00000534835,ENST00000535309,ENST00000535624,ENST00000536371,ENST00000537878,ENST00000538857,ENST00000538885,ENST00000539036,ENST00000539708,ENST00000540056,ENST00000540126,ENST00000542256,ENST00000543076,ENST00000624056	1810	3852	3584	2116	2329	2508	3180	4373	3414	269.6	288.69	291.79	266.71	243.82	262.16	312.56	302.26	286.92	399.44	435.58	422.72	369.29	335	366.16	443.27	430.35	390.17	-0.0443912	0.520128	0.971441	DOWN	-0.456591	2.33247e-12	2.54017e-11	DOWN	GO:0004364,GO:0004602,GO:0005634,GO:0005739,GO:0005741,GO:0005778,GO:0005783,GO:0005789,GO:0005886,GO:0006749,GO:0006805,GO:0010243,GO:0016021,GO:0032496,GO:0033327,GO:0035577,GO:0042493,GO:0042803,GO:0043295,GO:0043312,GO:0045177,GO:0055114,GO:0070207,GO:0071449,GO:1901687	IPR001129,IPR023352,IPR040162	PF01124
ENSG00000008405	12	106991364	107093549	-	known	protein_coding	CRY1	cryptochrome circadian regulator 1 [Source:HGNC Symbol;Acc:HGNC:2384]	ENST00000008527,ENST00000546722,ENST00000549356,ENST00000550633,ENST00000552790	364	699	629	318	338	355	501	647	563	13.04	13.16	13.58	8.62	9.45	10.3	13.2	11.68	14.22	19.31	19.86	19.67	11.93	12.98	14.38	18.73	16.63	19.34	0.199716	0.0650803	0.340963	UP	-0.807626	3.06158e-14	3.86706e-13	DOWN	GO:0000122,GO:0000166,GO:0003677,GO:0003690,GO:0005634,GO:0005739,GO:0006094,GO:0006975,GO:0007623,GO:0009416,GO:0009785,GO:0009882,GO:0014823,GO:0018298,GO:0019901,GO:0019902,GO:0019915,GO:0031397,GO:0031398,GO:0032868,GO:0032922,GO:0033762,GO:0035257,GO:0042593,GO:0042752,GO:0042754,GO:0042826,GO:0043153,GO:0045721,GO:0045744,GO:0045892,GO:0070888,GO:2000001,GO:2000323,GO:2000850	IPR005101,IPR006050,IPR014729,IPR036134,IPR036155	PF00875,PF03441
ENSG00000008438	19	46019153	46023053	-	known	protein_coding	PGLYRP1	peptidoglycan recognition protein 1 [Source:HGNC Symbol;Acc:HGNC:8904]	ENST00000008938	0	0	0	0	0	0	0	0	0	0	0	0	0	0	0	0	0	0	0	0	0	0	0	0	0	0	0	0	1	1	FLAT	0	1	1	FLAT	GO:0005576,GO:0005615,GO:0008270,GO:0008745,GO:0009253,GO:0016019,GO:0016045,GO:0019730,GO:0031640,GO:0032689,GO:0032827,GO:0035580,GO:0042834,GO:0043312,GO:0044117,GO:0045087,GO:0050728,GO:0050830,GO:0051714,GO:0061844,GO:0070062,GO:0097013,GO:1904724	IPR002502,IPR006619,IPR015510,IPR017331,IPR036505	PF01510
ENSG00000008441	19	12995608	13098796	+	known	protein_coding	NFIX	nuclear factor I X [Source:HGNC Symbol;Acc:HGNC:7788]	ENST00000358552,ENST00000360105,ENST00000397661,ENST00000585382,ENST00000585575,ENST00000586797,ENST00000586873,ENST00000587260,ENST00000587760,ENST00000588228,ENST00000588680,ENST00000590027,ENST00000591028,ENST00000592199	157	347	273	159	204	213	185	370	492	4.67	5.81	4.33	3.25	4.36	4.68	3.56	5.39	9.97	6.92	8.76	6.27	4.5	6	6.53	5.05	7.68	13.55	-0.208623	0.429673	0.922816	DOWN	-0.485473	0.00140005	0.00551816	DOWN	GO:0000122,GO:0000790,GO:0000981,GO:0003677,GO:0003700,GO:0005634,GO:0006260,GO:0006366,GO:0045944	IPR000647,IPR003619,IPR019548,IPR019739,IPR020604	PF00859,PF03165,PF10524
ENSG00000008513	8	133454848	133571940	-	known	protein_coding	ST3GAL1	ST3 beta-galactoside alpha-2,3-sialyltransferase 1 [Source:HGNC Symbol;Acc:HGNC:10862]	ENST00000399640,ENST00000517668,ENST00000518298,ENST00000519435,ENST00000519924,ENST00000520020,ENST00000521180,ENST00000521627,ENST00000522204,ENST00000522285,ENST00000522652,ENST00000522873,ENST00000523634,ENST00000523854,ENST00000523855,ENST00000648219	1958	4104	3685	1264	1393	1460	2668	4065	3215	32.58	33.79	30.77	15.18	16.34	16.73	30.4	31.07	32.57	48.27	50.99	44.58	21.01	22.45	23.37	43.11	44.24	44.29	0.185949	0.00154887	0.0240266	UP	-1.29345	4.0379e-87	7.83123e-85	DOWN	GO:0000139,GO:0003836,GO:0006054,GO:0006464,GO:0006468,GO:0006487,GO:0016020,GO:0016021,GO:0016266,GO:0018146,GO:0032580,GO:0070062,GO:0097503	IPR001675,IPR012163,IPR038578	PF00777
ENSG00000008516	16	3046561	3060726	+	known	protein_coding	MMP25	matrix metallopeptidase 25 [Source:HGNC Symbol;Acc:HGNC:14246]	ENST00000336577,ENST00000570755,ENST00000575441,ENST00000612971	7	12	8	11	16	16	5	13	41	0.2	0.25	0.12	0.23	0.31	0.43	0.1	0.17	1.06	0.29	0.37	0.17	0.32	0.43	0.6	0.14	0.24	1.44	-0.862588	0.294907	0.790531	DOWN	0.555767	0.329584	0.60922	UP	GO:0004222,GO:0005615,GO:0005886,GO:0006508,GO:0006954,GO:0008270,GO:0016020,GO:0016021,GO:0030198,GO:0030574,GO:0031012,GO:0031225,GO:0035579,GO:0043312,GO:0060022	IPR000585,IPR001818,IPR002477,IPR006026,IPR018487,IPR021190,IPR024079,IPR028733,IPR033739,IPR036375	PF00045,PF00413,PF01471
ENSG00000008517	16	3065297	3082192	+	known	protein_coding	IL32	interleukin 32 [Source:HGNC Symbol;Acc:HGNC:16830]	ENST00000008180,ENST00000325568,ENST00000382213,ENST00000396887,ENST00000396890,ENST00000440815,ENST00000444393,ENST00000525003,ENST00000525228,ENST00000525377,ENST00000525643,ENST00000526464,ENST00000528163,ENST00000528652,ENST00000529550,ENST00000529699,ENST00000530538,ENST00000530890,ENST00000531965,ENST00000532086,ENST00000532247,ENST00000533097,ENST00000534507,ENST00000534748,ENST00000548246…	1755	2645	2731	1650	1692	1558	1759	2603	2020	273.06	199.26	201.47	176.62	176.37	158.68	174.13	182.88	172.7	404.56	300.65	291.87	244.55	242.33	221.63	246.94	260.39	234.85	0.424033	1.30539e-05	0.000504161	UP	-0.63745	5.52644e-12	5.84401e-11	DOWN	GO:0005125,GO:0005615,GO:0005829,GO:0006952,GO:0006955,GO:0007155,GO:0016020,GO:0019221	IPR028067	PF15225
ENSG00000008710	16	2088708	2135898	-	known	protein_coding	PKD1	polycystin 1, transient receptor potential channel interacting [Source:HGNC Symbol;Acc:HGNC:9008]	ENST00000262304,ENST00000415938,ENST00000423118,ENST00000468674,ENST00000469241,ENST00000469851,ENST00000471603,ENST00000472577,ENST00000472659,ENST00000473780,ENST00000474088,ENST00000475889,ENST00000480227,ENST00000483024,ENST00000483558,ENST00000483731,ENST00000483814,ENST00000485120,ENST00000486339,ENST00000487932,ENST00000488185,ENST00000496574,ENST00000561668,ENST00000561991,ENST00000562297…	840	1777	1554	1046	1159	1202	1405	2166	1738	31.81	31.34	30.38	33.5	32.15	33.2	32.3	38.91	33.86	47.13	47.29	44.01	46.39	44.18	46.37	45.81	55.39	46.05	-0.131761	0.0814707	0.3916	DOWN	-0.34215	5.31999e-06	3.03844e-05	DOWN	GO:0000139,GO:0001502,GO:0001701,GO:0001822,GO:0001889,GO:0001892,GO:0002133,GO:0005262,GO:0005634,GO:0005737,GO:0005783,GO:0005794,GO:0005886,GO:0005887,GO:0005929,GO:0006611,GO:0007050,GO:0007156,GO:0007160,GO:0007161,GO:0007204,GO:0007259,GO:0007507,GO:0009653,GO:0009986,GO:0016021,GO:0016323,GO:0016328,GO:0018105,GO:0019901,GO:0019904,GO:0021510,GO:0021915,GO:0030010,GO:0030155,GO:0030246,GO:…	IPR000203,IPR000372,IPR000434,IPR000483,IPR000601,IPR001024,IPR001304,IPR001611,IPR002859,IPR002889,IPR003591,IPR006228,IPR013122,IPR013783,IPR014010,IPR016186,IPR016187,IPR022409,IPR032675,IPR035986,IPR036392,IPR042060	PF00059,PF00801,PF01477,PF01822,PF02010,PF08016,PF13855
ENSG00000008735	22	50600793	50613981	+	known	protein_coding	MAPK8IP2	mitogen-activated protein kinase 8 interacting protein 2 [Source:HGNC Symbol;Acc:HGNC:6883]	ENST00000008876,ENST00000329492	43	104	106	157	183	144	88	151	110	0.76	0.95	0.98	2.09	2.24	1.75	1.07	1.26	1.13	1.13	1.44	1.43	2.89	3.07	2.45	1.51	1.79	1.53	-0.269897	0.296406	0.792979	DOWN	0.921664	9.96807e-06	5.50458e-05	UP	GO:0000165,GO:0001540,GO:0001662,GO:0005078,GO:0005198,GO:0005737,GO:0007172,GO:0007254,GO:0007617,GO:0010469,GO:0014069,GO:0019894,GO:0019901,GO:0030295,GO:0032874,GO:0032991,GO:0035176,GO:0043025,GO:0044877,GO:0046328,GO:0046958,GO:0048813,GO:0051966,GO:0060079,GO:2000310,GO:2000311,GO:2001234	IPR001452,IPR006020,IPR011993,IPR035637	PF00640,PF14604
ENSG00000008838	17	40019097	40061215	-	known	protein_coding	MED24	mediator complex subunit 24 [Source:HGNC Symbol;Acc:HGNC:22963]	ENST00000356271,ENST00000394126,ENST00000394127,ENST00000394128,ENST00000422942,ENST00000428757,ENST00000470126,ENST00000479829,ENST00000491466,ENST00000492176,ENST00000495586,ENST00000501516,ENST00000535071,ENST00000535508,ENST00000537674,ENST00000543759,ENST00000577488,ENST00000578161,ENST00000578901,ENST00000579364,ENST00000580008,ENST00000580302,ENST00000580517,ENST00000580720,ENST00000580885…	5441	11425	11893	9207	10199	9768	8729	13774	9451	383.52	338.74	351.27	432.36	433.88	425.71	389.5	412.41	346.4	568.21	511.1	508.89	598.65	596.15	594.58	552.38	587.18	471.06	0.0580789	0.464104	0.945846	UP	-0.0170717	0.783987	0.910502	DOWN	GO:0003712,GO:0005634,GO:0005654,GO:0006367,GO:0016592,GO:0030374,GO:0042809,GO:0045893,GO:0046966	IPR021429	PF11277
ENSG00000008853	8	22987417	23020199	+	known	protein_coding	RHOBTB2	Rho related BTB domain containing 2 [Source:HGNC Symbol;Acc:HGNC:18756]	ENST00000251822,ENST00000517528,ENST00000518534,ENST00000519210,ENST00000519685,ENST00000522948,ENST00000523918,ENST00000524077	198	426	473	251	256	230	309	496	382	4.02	4.68	4.94	4.03	3.95	3.55	5.01	5.02	5	5.96	7.06	7.16	5.58	5.43	4.96	7.1	7.14	6.8	0.0869897	0.524107	0.971441	UP	-0.599399	1.37108e-05	7.43479e-05	DOWN	GO:0000902,GO:0003924,GO:0005525,GO:0005737,GO:0005829,GO:0005886,GO:0007015,GO:0007266,GO:0016477,GO:0019901,GO:0030036,GO:0030838,GO:0043652,GO:0051056	IPR000210,IPR001806,IPR003578,IPR011333,IPR027417	PF00071,PF00651
ENSG00000008869	2	36968383	37084372	-	known	protein_coding	HEATR5B	HEAT repeat containing 5B [Source:HGNC Symbol;Acc:HGNC:29273]	ENST00000233099,ENST00000425467,ENST00000467978,ENST00000471051,ENST00000478810	305	533	502	553	561	670	373	529	546	5.59	4.51	3.99	6.38	6.68	8.3	3.9	3.86	4.68	8.29	6.8	5.77	8.83	9.18	11.59	5.53	5.5	6.37	0.12319	0.396753	0.897236	UP	0.333065	0.00155353	0.00607852	UP	GO:0005829,GO:0006897,GO:0008104,GO:0016020,GO:0030139,GO:0042147	IPR011989,IPR016024,IPR040108
ENSG00000008952	3	169966635	169998373	+	known	protein_coding	SEC62	SEC62 homolog, preprotein translocation factor [Source:HGNC Symbol;Acc:HGNC:11846]	ENST00000337002,ENST00000460513,ENST00000461933,ENST00000469515,ENST00000469890,ENST00000470355,ENST00000480708,ENST00000481435,ENST00000487736,ENST00000497277	2149	4393	4220	2775	3202	3315	2898	4518	3227	106.87	83.27	83.64	70.11	70.06	74.8	76.24	67.32	74.28	158.34	125.63	121.18	97.07	96.26	104.47	108.13	95.85	101.01	0.234755	0.000401874	0.00831969	UP	-0.26257	1.96876e-05	0.0001046	DOWN	GO:0005783,GO:0005789,GO:0005791,GO:0005829,GO:0006613,GO:0006620,GO:0016020,GO:0016021,GO:0030176,GO:0031204,GO:0038023	IPR004728	PF03839
ENSG00000008988	8	56067295	56074581	-	known	protein_coding	RPS20	ribosomal protein S20 [Source:HGNC Symbol;Acc:HGNC:10405]	ENST00000009589,ENST00000518875,ENST00000519369,ENST00000519606,ENST00000519807,ENST00000520490,ENST00000520627,ENST00000521262,ENST00000521289,ENST00000523936,ENST00000524349,ENST00000618656	1494	3166	2725	2498	2719	2672	2441	3446	3238	358.59	397.13	348.15	455.74	463.91	444.02	403.48	394.85	460.58	531.28	599.2	504.38	631.02	637.42	620.15	572.21	562.18	626.33	-0.0978295	0.234438	0.703506	DOWN	0.0456494	0.497306	0.787636	UP	GO:0000184,GO:0003723,GO:0003735,GO:0005654,GO:0005829,GO:0006412,GO:0006413,GO:0006614,GO:0016020,GO:0019083,GO:0022627,GO:0070062	IPR001848,IPR005729,IPR018268,IPR027486,IPR036838	PF00338
ENSG00000009307	1	114716913	114758676	-	known	protein_coding	CSDE1	cold shock domain containing E1 [Source:HGNC Symbol;Acc:HGNC:29905]	ENST00000261443,ENST00000339438,ENST00000358528,ENST00000369530,ENST00000438362,ENST00000483030,ENST00000483407,ENST00000524652,ENST00000525132,ENST00000525878,ENST00000525970,ENST00000529046,ENST00000530784,ENST00000530886,ENST00000533818,ENST00000534389,ENST00000534699,ENST00000610726	5987	10404	10173	6954	7545	7868	6802	9673	7847	176.15	152.32	154.86	151.84	152.47	158.8	135.02	130.47	137.85	260.98	229.83	224.35	210.24	209.49	221.79	191.49	185.76	187.46	0.364301	3.00506e-10	4.12719e-08	UP	-0.325311	2.08114e-08	1.58129e-07	DOWN	GO:0003723,GO:0005794,GO:0005829,GO:0005886,GO:0008584,GO:0070937,GO:0070966	IPR002059,IPR011129,IPR012340,IPR019844,IPR024642	PF00313,PF12901
ENSG00000009335	7	157138916	157269370	+	known	protein_coding	UBE3C	ubiquitin protein ligase E3C [Source:HGNC Symbol;Acc:HGNC:16803]	ENST00000348165,ENST00000389103,ENST00000430750,ENST00000469336,ENST00000470408,ENST00000474153,ENST00000494532,ENST00000497368,ENST00000611269	1654	3166	2714	1166	1150	1198	1996	2763	2259	47.35	35.4	29.95	17.46	18.52	17.49	28.58	27.65	27.27	70.15	53.41	43.39	24.17	25.44	24.43	40.53	39.37	37.08	0.32896	3.38332e-06	0.00016118	UP	-1.16689	6.28241e-55	5.50637e-53	DOWN	GO:0000209,GO:0000502,GO:0004842,GO:0005634,GO:0006511,GO:0061631	IPR000048,IPR000569,IPR035983	PF00632
ENSG00000009413	6	111299028	111483715	-	known	protein_coding	REV3L	REV3 like, DNA directed polymerase zeta catalytic subunit [Source:HGNC Symbol;Acc:HGNC:9968]	ENST00000358835,ENST00000368802,ENST00000413831,ENST00000422377,ENST00000434009,ENST00000435970,ENST00000460981,ENST00000462119,ENST00000467500,ENST00000470871,ENST00000492520,ENST00000494858,ENST00000619481	286	481	413	289	315	291	326	489	444	3.83	3.85	3.16	3.42	3.96	3.11	2.94	3.32	3.42	5.67	5.81	4.57	4.74	5.44	4.35	4.18	4.73	4.65	0.162529	0.279495	0.76825	UP	-0.490565	0.000171329	0.000791414	DOWN	GO:0000166,GO:0000724,GO:0003677,GO:0003887,GO:0005634,GO:0005654,GO:0005730,GO:0006261,GO:0016035,GO:0042276,GO:0046872,GO:0051539,GO:0090305	IPR006133,IPR006134,IPR006172,IPR012337,IPR017964,IPR023211,IPR025687,IPR030559,IPR032757,IPR036397,IPR042087	PF00136,PF03104,PF14260,PF15735
ENSG00000009694	X	124375903	124963817	-	known	protein_coding	TENM1	teneurin transmembrane protein 1 [Source:HGNC Symbol;Acc:HGNC:8117]	ENST00000371130,ENST00000422452,ENST00000461429	0	0	0	3	0	2	2	0	12	0	0	0	0.02	0	0.01	0.01	0	0.05	0	0	0	0.02	0	0.01	0.01	0	0.07	-3.95846	0.0739823	0.369583	DOWN	2.58008	0.221533	0.457073	UP	GO:0005576,GO:0005634,GO:0005737,GO:0005783,GO:0005794,GO:0005856,GO:0005886,GO:0005887,GO:0006359,GO:0006955,GO:0007157,GO:0007218,GO:0007399,GO:0008201,GO:0008285,GO:0016363,GO:0016607,GO:0030838,GO:0033138,GO:0042803,GO:0043005,GO:0043406,GO:0046982,GO:0048471,GO:0048666,GO:0050839,GO:0051491,GO:0090316	IPR000742,IPR006530,IPR009471,IPR011042,IPR013032,IPR028916	PF06484,PF15636
ENSG00000009709	1	18630846	18748866	+	known	protein_coding	PAX7	paired box 7 [Source:HGNC Symbol;Acc:HGNC:8621]	ENST00000375375,ENST00000400661,ENST00000420770	0	0	0	0	0	0	0	0	30	0	0	0	0	0	0	0	0	0.28	0	0	0	0	0	0	0	0	0.38	-5.02354	0.0296401	0.203989	DOWN	0	1	1	FLAT	GO:0000790,GO:0000981,GO:0003700,GO:0006338,GO:0009653,GO:0010453,GO:0014813,GO:0021527,GO:0021904,GO:0031062,GO:0043066,GO:0043403,GO:0043565,GO:0045944,GO:0048663,GO:0048706,GO:0051101,GO:0051216,GO:0060415,GO:2000288	IPR001356,IPR001523,IPR003654,IPR009057,IPR017970,IPR022106,IPR036388	PF00046,PF00292,PF12360
ENSG00000009724	1	11026523	11047239	-	known	protein_coding	MASP2	mannan binding lectin serine peptidase 2 [Source:HGNC Symbol;Acc:HGNC:6902]	ENST00000400897,ENST00000400898,ENST00000478645,ENST00000480221	2	0	2	2	2	0	0	1	1	0.1	0	0.05	0.07	0.07	0	0	0.02	0.03	0.15	0	0.08	0.1	0.09	0	0	0.03	0.04	1.62473	0.518665	0.971441	UP	-0.328691	0.892865	0.948795	DOWN	GO:0001855,GO:0001867,GO:0004252,GO:0005509,GO:0005576,GO:0005615,GO:0006956,GO:0006958,GO:0008233,GO:0048306,GO:0070062	IPR000152,IPR000436,IPR000742,IPR000859,IPR001254,IPR001314,IPR001881,IPR009003,IPR013032,IPR018097,IPR033116,IPR035914,IPR035976,IPR037571	PF00084,PF00089,PF00431,PF07645
ENSG00000009765	6	150368892	150405969	+	known	protein_coding	IYD	iodotyrosine deiodinase [Source:HGNC Symbol;Acc:HGNC:21071]	ENST00000229447,ENST00000344419,ENST00000367335,ENST00000392255,ENST00000392256,ENST00000422583,ENST00000425615,ENST00000500320,ENST00000546121	7	15	9	16	17	24	9	10	8	0.09	0.16	0.16	0.23	0.26	0.26	0.07	0.05	0.26	0.14	0.24	0.23	0.31	0.36	0.37	0.1	0.08	0.35	0.408906	0.571208	0.971441	UP	0.801803	0.136189	0.314547	UP	GO:0004447,GO:0005654,GO:0005886,GO:0005887,GO:0006570,GO:0006590,GO:0010181,GO:0016491,GO:0030659,GO:0042403,GO:0055114	IPR000415,IPR029479	PF00881
ENSG00000009780	1	27725979	27763122	+	known	protein_coding	FAM76A	family with sequence similarity 76 member A [Source:HGNC Symbol;Acc:HGNC:28530]	ENST00000010299,ENST00000234549,ENST00000373949,ENST00000373954,ENST00000419687,ENST00000446647,ENST00000530324	85	150	148	137	160	154	130	179	173	4.15	3.83	3.61	4.14	4.52	3.95	4.18	3.47	5.1	6.15	5.77	5.23	5.73	6.22	5.51	5.93	4.94	6.94	-0.103417	0.594994	0.971441	DOWN	0.161584	0.341811	0.62381	UP	GO:0005654	IPR029660,IPR032017	PF16046
ENSG00000009790	1	209756032	209782320	+	known	protein_coding	TRAF3IP3	TRAF3 interacting protein 3 [Source:HGNC Symbol;Acc:HGNC:30766]	ENST00000367023,ENST00000367024,ENST00000367025,ENST00000367026,ENST00000400959,ENST00000460314,ENST00000467830,ENST00000468672,ENST00000471368,ENST00000474496,ENST00000476050,ENST00000477431,ENST00000478359,ENST00000479796,ENST00000487271,ENST00000488702	0	0	0	0	0	0	0	1	60	0	0	0	0	0	0	0	0.13	2.28	0	0	0	0	0	0	0	0.18	3.1	-6.04271	0.0939819	0.426578	DOWN	0	1	1	FLAT	GO:0016021
ENSG00000009830	14	77274956	77320884	-	known	protein_coding	POMT2	protein O-mannosyltransferase 2 [Source:HGNC Symbol;Acc:HGNC:19743]	ENST00000261534,ENST00000452340,ENST00000553863,ENST00000553880,ENST00000554564,ENST00000554767,ENST00000554884,ENST00000554948,ENST00000555134,ENST00000555675,ENST00000555710,ENST00000555788,ENST00000556171,ENST00000556326,ENST00000556394,ENST00000556404,ENST00000556446,ENST00000556851,ENST00000556880,ENST00000557289,ENST00000557525,ENST00000557675,ENST00000602717	281	533	441	423	455	519	330	497	382	12.65	13.76	6.97	10.71	13.07	9.81	9.11	8.56	7.54	18.73	20.77	10.1	14.83	17.96	13.7	12.91	12.19	10.26	0.292728	0.0231387	0.171892	UP	0.0796829	0.456277	0.748857	UP	GO:0000030,GO:0004169,GO:0005789,GO:0006493,GO:0016021,GO:0035269,GO:0046872,GO:0071712,GO:1904100	IPR003342,IPR016093,IPR027005,IPR032421,IPR036300	PF02366,PF02815,PF16192
ENSG00000009844	6	142147162	142224685	+	known	protein_coding	VTA1	vesicle trafficking 1 [Source:HGNC Symbol;Acc:HGNC:20954]	ENST00000367621,ENST00000367630,ENST00000452973,ENST00000491881,ENST00000620996	321	636	542	349	385	428	393	610	541	18.46	18.46	15.66	13.81	15.11	16.18	15.37	15.88	18.73	27.35	27.85	22.68	19.12	20.76	22.59	21.8	22.61	25.48	0.185933	0.127243	0.507011	UP	-0.432369	9.49372e-05	0.000457069	DOWN	GO:0005654,GO:0005829,GO:0008022,GO:0010008,GO:0015031,GO:0016197,GO:0016236,GO:0019058,GO:0036258,GO:0043231,GO:0046755,GO:0070062,GO:0071985,GO:1904903	IPR023175,IPR039431,IPR041212	PF04652,PF18097
ENSG00000009950	7	73593194	73624543	-	known	protein_coding	MLXIPL	MLX interacting protein like [Source:HGNC Symbol;Acc:HGNC:12744]	ENST00000313375,ENST00000345114,ENST00000354613,ENST00000414749,ENST00000429400,ENST00000434326,ENST00000453275,ENST00000456640,ENST00000467221,ENST00000476404,ENST00000488212	17	38	63	88	95	94	74	148	99	0.73	0.63	1.87	4.84	3.01	3.56	3.5	4.79	4.02	1.08	0.95	2.7	6.69	4.14	4.97	4.97	6.83	5.47	-1.25722	0.000477463	0.00959526	DOWN	1.2374	3.25803e-05	0.000167975	UP	GO:0000790,GO:0000981,GO:0001227,GO:0003677,GO:0003700,GO:0005634,GO:0005654,GO:0005667,GO:0005737,GO:0005829,GO:0006355,GO:0006357,GO:0008134,GO:0008284,GO:0009653,GO:0010255,GO:0033137,GO:0035538,GO:0035556,GO:0042593,GO:0045723,GO:0045821,GO:0045892,GO:0045893,GO:0045944,GO:0046889,GO:0046982,GO:0055089,GO:0070328,GO:0071157,GO:0090324,GO:0097009	IPR011598,IPR036638	PF00010
ENSG00000009954	7	73440406	73522293	-	known	protein_coding	BAZ1B	bromodomain adjacent to zinc finger domain 1B [Source:HGNC Symbol;Acc:HGNC:961]	ENST00000339594,ENST00000404251,ENST00000466844	999	1762	1715	891	908	940	1276	1762	1429	17.28	15.9	15.99	11.63	10.93	11.35	15.19	14.85	14.63	25.6	23.99	23.17	16.11	15.01	15.85	21.54	21.14	19.89	0.23511	0.0023055	0.0327669	UP	-0.781488	9.74683e-24	2.20826e-22	DOWN	GO:0000793,GO:0004713,GO:0004715,GO:0005524,GO:0005654,GO:0005721,GO:0006333,GO:0006338,GO:0006357,GO:0006974,GO:0008270,GO:0016572,GO:0016604,GO:0035173,GO:0042393,GO:0045815	IPR001487,IPR001841,IPR001965,IPR011011,IPR013083,IPR013136,IPR018359,IPR018501,IPR019786,IPR019787,IPR028941,IPR028942,IPR036427,IPR037375	PF00439,PF00628,PF10537,PF15612,PF15613
ENSG00000010017	6	13621498	13711835	-	known	protein_coding	RANBP9	RAN binding protein 9 [Source:HGNC Symbol;Acc:HGNC:13727]	ENST00000011619,ENST00000469916	222	487	421	467	521	595	354	549	420	7.79	7.73	7.66	12.39	12.85	13.59	7.43	8.22	7.47	11.53	11.66	11.09	17.16	17.66	18.98	10.54	11.7	10.16	-0.0154722	0.91955	0.986551	DOWN	0.439694	0.000115564	0.000547794	UP	GO:0000151,GO:0000165,GO:0005634,GO:0005737,GO:0005829,GO:0005875,GO:0005886,GO:0007020,GO:0007411,GO:0008536,GO:0019899,GO:0065003,GO:0070373	IPR001870,IPR003877,IPR006594,IPR006595,IPR013144,IPR013320,IPR024964,IPR035782	PF00622,PF08513,PF10607
ENSG00000010030	6	36354091	36387800	-	known	protein_coding	ETV7	ETS variant transcription factor 7 [Source:HGNC Symbol;Acc:HGNC:18160]	ENST00000339796,ENST00000340181,ENST00000373737,ENST00000373738,ENST00000538992,ENST00000615781,ENST00000620358,ENST00000627426	12	23	24	35	28	48	21	40	46	0.93	0.86	0.92	2.05	1.43	2.41	1.04	1.43	1.89	1.38	1.3	1.34	2.84	1.96	3.37	1.47	2.03	2.58	-0.630586	0.184984	0.620799	DOWN	0.856078	0.033259	0.0958177	UP	GO:0000122,GO:0000790,GO:0000977,GO:0000981,GO:0001227,GO:0005634,GO:0005654,GO:0006357,GO:0006366,GO:0009887,GO:0030154	IPR000418,IPR003118,IPR013761,IPR036388,IPR036390	PF00178,PF02198
ENSG00000010072	1	231337104	231355023	+	known	protein_coding	SPRTN	SprT-like N-terminal domain [Source:HGNC Symbol;Acc:HGNC:25356]	ENST00000008440,ENST00000295050,ENST00000366644,ENST00000391858,ENST00000469904,ENST00000492437	149	320	301	174	208	209	255	328	247	6.46	6.82	5.91	5.11	5.78	6.03	6.94	5.17	5.97	9.57	10.28	8.57	7.07	7.94	8.42	9.85	7.36	8.12	0.0859189	0.549959	0.971441	UP	-0.425746	0.00268806	0.010027	DOWN	GO:0003677,GO:0005634,GO:0005654,GO:0005694,GO:0006974,GO:0009411,GO:0016607,GO:0019985,GO:0031398,GO:0043130,GO:0046872,GO:0070530,GO:0070987	IPR006640,IPR006642	PF10263
ENSG00000010165	1	171781660	171814023	+	known	protein_coding	EEF1AKNMT	eEF1A lysine and N-terminal methyltransferase [Source:HGNC Symbol;Acc:HGNC:24248]	ENST00000361735,ENST00000362019,ENST00000367737,ENST00000466643,ENST00000476386,ENST00000478330,ENST00000485629	543	1078	1065	627	616	657	683	1094	846	21.5	23.13	21.59	21.25	19.35	20.11	20.08	20.71	23.07	31.85	34.9	31.27	29.43	26.59	28.08	28.48	29.49	31.37	0.25689	0.00441947	0.0535183	UP	-0.549318	4.41152e-10	3.95015e-09	DOWN	GO:0006479,GO:0008168	IPR013216,IPR029063	PF08241
ENSG00000010219	12	4562204	4615302	+	known	protein_coding	DYRK4	dual specificity tyrosine phosphorylation regulated kinase 4 [Source:HGNC Symbol;Acc:HGNC:3095]	ENST00000010132,ENST00000536137,ENST00000536157,ENST00000536645,ENST00000537719,ENST00000538520,ENST00000539309,ENST00000539490,ENST00000539701,ENST00000540644,ENST00000540757,ENST00000541024,ENST00000542905,ENST00000543431,ENST00000544050,ENST00000544671,ENST00000545571	87	147	175	115	154	152	139	185	174	20.05	15.74	19.14	15.85	20.38	19.69	20.53	18.14	17.59	29.71	23.75	27.74	21.95	28	27.5	29.11	25.83	23.92	-0.06544	0.748222	0.971441	DOWN	-0.0289496	0.89225	0.948517	DOWN	GO:0004674,GO:0004712,GO:0004713,GO:0005524,GO:0005634,GO:0005737,GO:0005856,GO:0018105,GO:0018107,GO:0043231,GO:0046872	IPR000719,IPR008271,IPR011009,IPR017441,IPR042521	PF00069
ENSG00000010244	17	32350117	32381886	+	known	protein_coding	ZNF207	zinc finger protein 207 [Source:HGNC Symbol;Acc:HGNC:12998]	ENST00000321233,ENST00000342555,ENST00000394670,ENST00000394673,ENST00000394679,ENST00000577324,ENST00000577908,ENST00000578918,ENST00000579416,ENST00000579634,ENST00000579810,ENST00000580759,ENST00000581531,ENST00000582165,ENST00000582705,ENST00000584416,ENST00000584696	1711	3629	3524	2147	2277	2547	2583	3730	2969	68.59	75.54	79	59.48	55.99	61.45	64.51	63.33	67.69	101.62	113.98	114.45	82.35	76.93	85.82	91.49	90.17	92.05	0.136869	0.0305869	0.208599	UP	-0.389241	1.45966e-08	1.12916e-07	DOWN	GO:0000070,GO:0000776,GO:0000777,GO:0001578,GO:0003677,GO:0003700,GO:0003723,GO:0005634,GO:0005654,GO:0005730,GO:0005737,GO:0005819,GO:0005874,GO:0006355,GO:0007094,GO:0008017,GO:0008201,GO:0008270,GO:0008608,GO:0046785,GO:0050821,GO:0051301,GO:0051983,GO:0090307,GO:1990047	IPR013087
ENSG00000010256	3	48599002	48610976	-	known	protein_coding	UQCRC1	ubiquinol-cytochrome c reductase core protein 1 [Source:HGNC Symbol;Acc:HGNC:12585]	ENST00000203407,ENST00000412343,ENST00000415995,ENST00000460105,ENST00000463708,ENST00000467690,ENST00000471189,ENST00000472438,ENST00000480561,ENST00000493806	1150	2514	2595	1562	1814	1574	1516	2596	1865	93.33	100.71	110.41	105.74	113.91	82.2	82.73	104.48	81.28	138.28	151.95	159.96	146.41	156.52	114.8	117.32	148.75	110.53	0.276359	0.00433425	0.05285	UP	-0.36971	1.51308e-05	8.15144e-05	DOWN	GO:0005739,GO:0005743,GO:0005746,GO:0005750,GO:0005829,GO:0006119,GO:0006122,GO:0008121,GO:0009060,GO:0014823,GO:0031625,GO:0043279,GO:0044877,GO:0046872,GO:0055114	IPR007863,IPR011249,IPR011765	PF00675,PF05193
ENSG00000010270	7	38178222	38230671	+	known	protein_coding	STARD3NL	STARD3 N-terminal like [Source:HGNC Symbol;Acc:HGNC:19169]	ENST00000009041,ENST00000396013,ENST00000429075,ENST00000434197,ENST00000440144,ENST00000453225,ENST00000471550	627	1362	1277	935	1043	1035	951	1305	1116	46.02	49.6	47.75	49.39	50.33	49.2	48.04	44.02	48.25	68.19	74.83	69.17	68.39	69.15	68.72	68.13	62.67	65.61	0.150289	0.0719004	0.363178	UP	-0.156555	0.0454295	0.125575	DOWN	GO:0005765,GO:0005829,GO:0006700,GO:0015485,GO:0016020,GO:0016021,GO:0031902,GO:0042803,GO:0043231,GO:0044232,GO:0099044,GO:0140284	IPR019498	PF10457
ENSG00000010278	12	6199715	6238271	+	known	protein_coding	CD9	CD9 molecule [Source:HGNC Symbol;Acc:HGNC:1709]	ENST00000009180,ENST00000382515,ENST00000382518,ENST00000382519,ENST00000481267,ENST00000536586,ENST00000538418,ENST00000538834,ENST00000540891,ENST00000543916,ENST00000546073,ENST00000610354,ENST00000642746,ENST00000645368,ENST00000645565,ENST00000646407	1687	3325	3368	3504	3954	3853	2444	3604	3052	166.65	160.41	177.57	263.34	275.32	261.97	162.5	167.11	175.92	246.91	242.04	257.24	364.62	378.28	365.89	230.45	237.93	239.23	0.0948764	0.139874	0.531249	UP	0.381226	5.08528e-10	4.52382e-09	UP	GO:0002576,GO:0005178,GO:0005615,GO:0005886,GO:0005887,GO:0005925,GO:0007155,GO:0007342,GO:0007420,GO:0008285,GO:0009414,GO:0009897,GO:0014003,GO:0014905,GO:0016020,GO:0016324,GO:0030168,GO:0030666,GO:0030669,GO:0030913,GO:0031092,GO:0031623,GO:0035036,GO:0051271,GO:0070062,GO:0071404,GO:0090331,GO:1903561,GO:1905521	IPR000301,IPR008952,IPR018499,IPR018503,IPR042055	PF00335
ENSG00000010282	3	42692663	42702824	-	known	protein_coding	HHATL	hedgehog acyltransferase like [Source:HGNC Symbol;Acc:HGNC:13242]	ENST00000310417,ENST00000416756,ENST00000417472,ENST00000426666,ENST00000441594,ENST00000442469,ENST00000455195,ENST00000457462,ENST00000466007,ENST00000480939,ENST00000490003,ENST00000497000	0	0	0	1	0	1	0	0	2	0	0	0	0.15	0	0.26	0	0	0.24	0	0	0	0.21	0	0.36	0	0	0.33	-1.11665	0.687813	0.971441	DOWN	1.2444	0.626077	0.890877	UP	GO:0005783,GO:0005789,GO:0016021,GO:0016746,GO:0048471,GO:0060262	IPR004299,IPR032980	PF03062
ENSG00000010292	12	6493356	6531955	+	known	protein_coding	NCAPD2	non-SMC condensin I complex subunit D2 [Source:HGNC Symbol;Acc:HGNC:24305]	ENST00000315579,ENST00000382457,ENST00000535804,ENST00000536090,ENST00000536538,ENST00000538600,ENST00000539084,ENST00000539714,ENST00000539885,ENST00000541399,ENST00000542472,ENST00000542492,ENST00000545732	1611	3104	2815	1803	2001	2061	2286	3243	2412	39.76	39.32	35.15	34.95	33.45	36.41	38.89	37.41	37.18	58.9	59.32	50.93	48.39	45.97	50.85	55.15	53.26	50.57	0.148092	0.0286167	0.199976	UP	-0.424844	1.90903e-11	1.93135e-10	DOWN	GO:0000779,GO:0000793,GO:0000796,GO:0000797,GO:0000799,GO:0003682,GO:0005634,GO:0005654,GO:0005737,GO:0005829,GO:0007076,GO:0010032,GO:0016020,GO:0042393,GO:0051301,GO:0051304	IPR007673,IPR011989,IPR016024,IPR024324,IPR026971,IPR032682	PF12717,PF12922
ENSG00000010295	12	6538375	6556083	-	known	protein_coding	IFFO1	intermediate filament family orphan 1 [Source:HGNC Symbol;Acc:HGNC:24970]	ENST00000336604,ENST00000356896,ENST00000396830,ENST00000396840,ENST00000436152,ENST00000465801,ENST00000471408,ENST00000472558,ENST00000487279,ENST00000488007,ENST00000615885,ENST00000619571	5	12	15	4	3	9	10	5	27	0.31	0.31	0.31	0.19	0.11	0.33	0.38	0.09	0.9	0.46	0.47	0.45	0.26	0.15	0.46	0.54	0.13	1.23	-0.297502	0.73831	0.971441	DOWN	-1.01673	0.173324	0.379845	DOWN	GO:0005882	IPR039008,IPR042180
ENSG00000010310	19	45668221	45683722	+	known	protein_coding	GIPR	gastric inhibitory polypeptide receptor [Source:HGNC Symbol;Acc:HGNC:4271]	ENST00000263281,ENST00000304207,ENST00000585889,ENST00000588816,ENST00000590918,ENST00000591224,ENST00000591322,ENST00000593127,ENST00000652180	63	122	114	133	132	113	158	253	227	2.84	3.46	2.9	6.4	5.7	4.22	5.4	6.84	6.86	4.21	5.22	4.2	8.86	7.83	5.9	7.65	9.74	9.33	-0.865081	1.45064e-05	0.000554174	DOWN	0.28345	0.159006	0.354722	UP	GO:0002029,GO:0004888,GO:0005886,GO:0006091,GO:0007166,GO:0007186,GO:0007190,GO:0007204,GO:0007584,GO:0008528,GO:0009749,GO:0016021,GO:0016519,GO:0017046,GO:0031018,GO:0032024,GO:0043950,GO:0048678,GO:0050796,GO:0051592,GO:0070542	IPR000832,IPR001749,IPR001879,IPR017981,IPR017983,IPR036445	PF00002,PF02793
ENSG00000010318	3	52410660	52423641	+	known	protein_coding	PHF7	PHD finger protein 7 [Source:HGNC Symbol;Acc:HGNC:18458]	ENST00000327906,ENST00000347025,ENST00000459935,ENST00000461861,ENST00000465863,ENST00000472337,ENST00000473145,ENST00000482327,ENST00000498509,ENST00000614886,ENST00000615126	36	33	43	46	44	55	54	60	42	4.52	1.73	2.86	4.59	3.05	3.8	5.07	3.85	4.51	6.7	2.6	4.15	6.35	4.18	5.31	7.19	5.49	6.13	-0.158477	0.650524	0.971441	DOWN	0.192977	0.483002	0.772047	UP	GO:0005634,GO:0005654,GO:0005794,GO:0005829,GO:0005886,GO:0016607,GO:0046872	IPR001841,IPR001965,IPR011011,IPR013083,IPR034732,IPR042012,IPR042013
ENSG00000010319	3	52433035	52445103	-	known	protein_coding	SEMA3G	semaphorin 3G [Source:HGNC Symbol;Acc:HGNC:30400]	ENST00000231721,ENST00000465657,ENST00000475739	7	17	20	21	28	22	16	22	50	0.14	0.18	0.21	0.36	0.59	0.31	0.22	0.21	0.59	0.21	0.27	0.31	0.49	0.82	0.43	0.32	0.3	0.8	-0.851809	0.178153	0.607178	DOWN	0.682669	0.166031	0.367337	UP	GO:0001755,GO:0005102,GO:0005615,GO:0005887,GO:0030215,GO:0030335,GO:0030517,GO:0038191,GO:0045499,GO:0048843,GO:0050919,GO:0070062,GO:0071526	IPR001627,IPR007110,IPR013151,IPR013783,IPR015943,IPR016201,IPR027231,IPR036179,IPR036352	PF00047,PF01403
ENSG00000010322	3	52455118	52493068	+	known	protein_coding	NISCH	nischarin [Source:HGNC Symbol;Acc:HGNC:18006]	ENST00000345716,ENST00000420808,ENST00000460759,ENST00000464280,ENST00000467594,ENST00000474188,ENST00000479054,ENST00000481211,ENST00000485765,ENST00000488157,ENST00000488243,ENST00000488380,ENST00000489895,ENST00000490425	689	1523	1473	1664	1748	1743	1240	1982	1495	21.89	26.36	26.97	41.79	37.78	40.82	28.76	30.21	29.16	32.43	39.77	39.08	57.87	51.91	57.01	40.79	43.01	39.66	-0.15029	0.095652	0.430792	DOWN	0.450755	8.40935e-09	6.68689e-08	UP	GO:0005178,GO:0005737,GO:0005769,GO:0005829,GO:0005886,GO:0006006,GO:0006915,GO:0008217,GO:0016020,GO:0016601,GO:0019901,GO:0030036,GO:0030336,GO:0032228,GO:0035091,GO:0042802,GO:0048243,GO:0055037	IPR001611,IPR001683,IPR032675,IPR036871,IPR037904	PF00787
ENSG00000010327	3	52495338	52524495	+	known	protein_coding	STAB1	stabilin 1 [Source:HGNC Symbol;Acc:HGNC:18628]	ENST00000321725,ENST00000461325,ENST00000462681,ENST00000462741,ENST00000469989,ENST00000479355,ENST00000481607,ENST00000481626,ENST00000484850	3	3	3	5	3	0	0	7	176	0.13	0.06	0.32	0.29	0.07	0	0	0.05	2.39	0.19	0.1	0.47	0.41	0.1	0	0	0.08	3.26	-4.03167	1	1	DOWN	-0.314582	0.819232	0.910502	DOWN	GO:0005041,GO:0005044,GO:0005509,GO:0005540,GO:0005886,GO:0005887,GO:0006898,GO:0006954,GO:0007155,GO:0007267,GO:0015035,GO:0016525,GO:0030169,GO:0030666,GO:0042742	IPR000538,IPR000742,IPR000782,IPR001881,IPR002049,IPR013032,IPR016186,IPR016187,IPR024731,IPR036378	PF00193,PF02469,PF12947
ENSG00000010361	19	49806866	49817376	-	known	protein_coding	FUZ	fuzzy planar cell polarity protein [Source:HGNC Symbol;Acc:HGNC:26219]	ENST00000313777,ENST00000377092,ENST00000525130,ENST00000525370,ENST00000525800,ENST00000526435,ENST00000526575,ENST00000527111,ENST00000527585,ENST00000527973,ENST00000528043,ENST00000528094,ENST00000529302,ENST00000529634,ENST00000531017,ENST00000533418,ENST00000534008,ENST00000534138	72	234	198	197	224	219	162	264	230	8.45	10.83	9.59	13.83	13.47	13.65	10.02	12.28	12.06	12.52	16.35	13.9	19.14	18.5	19.07	14.22	17.49	16.4	-0.227421	0.342374	0.843524	DOWN	0.360799	0.0612506	0.162176	UP	GO:0001736,GO:0001843,GO:0001942,GO:0005737,GO:0005856,GO:0008285,GO:0008589,GO:0010172,GO:0015031,GO:0030336,GO:0042995,GO:0045724,GO:0048704,GO:0060271,GO:0070062,GO:0090090,GO:0090301,GO:1905515,GO:2000314	IPR026069
ENSG00000010379	12	220621	262873	-	known	protein_coding	SLC6A13	solute carrier family 6 member 13 [Source:HGNC Symbol;Acc:HGNC:11046]	ENST00000343164,ENST00000436453,ENST00000445055,ENST00000534887,ENST00000536842,ENST00000539260,ENST00000539668,ENST00000542272,ENST00000542379,ENST00000542947,ENST00000543722,ENST00000546319	7	28	29	53	75	66	17	33	19	0.35	1.22	1.25	2.69	5.91	3.91	0.92	1.14	1.21	0.51	1.84	1.81	3.72	8.12	5.46	1.31	1.62	1.64	0.0315508	0.913853	0.986551	UP	1.64786	6.68054e-06	3.77061e-05	UP	GO:0005332,GO:0005886,GO:0005887,GO:0042165,GO:0043005,GO:0070062	IPR000175,IPR002981,IPR037272	PF00209
ENSG00000010404	X	149476988	149521096	-	known	protein_coding	IDS	iduronate 2-sulfatase [Source:HGNC Symbol;Acc:HGNC:5389]	ENST00000340855,ENST00000370441,ENST00000428056,ENST00000464251,ENST00000466019,ENST00000466323,ENST00000490775,ENST00000521702	2533	4807	4382	3024	3258	3382	2748	4220	3296	52.4	49.19	46.24	46.55	42.47	45.81	39.71	38.98	36.93	77.64	74.22	66.99	64.46	58.35	63.99	56.32	55.51	50.22	0.424693	1.10443e-13	2.9061e-11	UP	-0.344569	2.32345e-09	1.95499e-08	DOWN	GO:0004423,GO:0006027,GO:0008484,GO:0030207,GO:0043202,GO:0046872	IPR000917,IPR017850,IPR024607,IPR035874	PF00884
ENSG00000010438	9	33750466	33799231	+	known	protein_coding	PRSS3	serine protease 3 [Source:HGNC Symbol;Acc:HGNC:9486]	ENST00000342836,ENST00000361005,ENST00000379405,ENST00000429677,ENST00000457896,ENST00000468152,ENST00000477653,ENST00000495682	124	266	324	197	201	191	223	359	222	19.22	22.96	25.6	24.34	21.57	18.72	22.67	26.29	20.2	28.48	34.64	37.08	33.7	29.64	26.14	32.14	37.43	27.47	0.0274607	0.863945	0.971441	UP	-0.297926	0.0581421	0.155193	DOWN	GO:0004252,GO:0005509,GO:0005576,GO:0005615,GO:0006508,GO:0007586,GO:0008236,GO:0009235,GO:0019730,GO:0031638,GO:0043312,GO:0043542,GO:1904724	IPR001254,IPR001314,IPR009003,IPR018114	PF00089
ENSG00000010539	16	3222325	3236221	-	known	protein_coding	ZNF200	zinc finger protein 200 [Source:HGNC Symbol;Acc:HGNC:12993]	ENST00000396868,ENST00000396870,ENST00000396871,ENST00000414144,ENST00000431561,ENST00000575285,ENST00000575617,ENST00000575630,ENST00000575948,ENST00000577015	177	297	277	212	218	244	221	354	284	6.27	5.56	7.12	5.3	5.84	7.08	6.49	6.24	5.79	9.3	8.39	10.32	7.34	8.02	9.89	9.2	8.88	7.87	0.0635636	0.72691	0.971441	UP	-0.243538	0.0999589	0.244563	DOWN	GO:0000981,GO:0003676,GO:0005634,GO:0046872	IPR013087,IPR036236	PF00096
ENSG00000010610	12	6786858	6820799	+	known	protein_coding	CD4	CD4 molecule [Source:HGNC Symbol;Acc:HGNC:1678]	ENST00000011653,ENST00000437800,ENST00000535466,ENST00000535707,ENST00000536563,ENST00000536590,ENST00000536610,ENST00000538827,ENST00000539492,ENST00000541982,ENST00000543755,ENST00000544344	1	0	0	1	1	0	1	1	90	0.1	0	0	0.03	0.02	0	0.04	0.13	2.04	0.15	0	0	0.04	0.03	0	0.05	0.19	2.78	-5.67436	1	1	DOWN	0.296524	0.771921	0.910502	UP	GO:0001618,GO:0001816,GO:0001934,GO:0002250,GO:0004888,GO:0005201,GO:0005769,GO:0005788,GO:0005789,GO:0005886,GO:0005887,GO:0006948,GO:0006955,GO:0007155,GO:0007165,GO:0007166,GO:0007167,GO:0007169,GO:0008270,GO:0009897,GO:0010524,GO:0015026,GO:0019064,GO:0019221,GO:0019865,GO:0019899,GO:0019901,GO:0030217,GO:0030225,GO:0030260,GO:0030665,GO:0032355,GO:0032507,GO:0033280,GO:0033674,GO:0035397,GO:…	IPR000973,IPR003598,IPR003599,IPR007110,IPR008424,IPR013106,IPR013151,IPR013783,IPR015274,IPR021963,IPR036179	PF00047,PF05790,PF09191,PF12104
ENSG00000010626	12	6873569	6914241	+	known	protein_coding	LRRC23	leucine rich repeat containing 23 [Source:HGNC Symbol;Acc:HGNC:19138]	ENST00000007969,ENST00000323702,ENST00000415834,ENST00000428946,ENST00000429740,ENST00000431207,ENST00000433346,ENST00000436789,ENST00000443597,ENST00000449039,ENST00000451681,ENST00000457146,ENST00000472633,ENST00000486401,ENST00000622489	60	134	121	162	183	191	93	186	193	5.49	6.03	6.1	11.27	11.53	12.29	6.4	8.1	10.55	8.14	9.1	8.84	15.61	15.84	17.17	9.08	11.53	14.35	-0.365653	0.166196	0.585712	DOWN	0.727561	5.75309e-05	0.00028693	UP	GO:0005737,GO:0005829	IPR001611,IPR032675	PF13516
ENSG00000010671	X	101349447	101390796	-	known	protein_coding	BTK	Bruton tyrosine kinase [Source:HGNC Symbol;Acc:HGNC:1133]	ENST00000308731,ENST00000372880,ENST00000464006,ENST00000464567,ENST00000470069,ENST00000470329,ENST00000478995,ENST00000488970,ENST00000618050,ENST00000621635	0	0	0	1	0	0	0	0	41	0	0	0	0.03	0	0	0	0	1.22	0	0	0	0.04	0	0	0	0	1.66	-5.4742	0.12637	0.505608	DOWN	0.311898	0.836126	0.910502	UP	GO:0001805,GO:0001812,GO:0001818,GO:0002250,GO:0002344,GO:0002553,GO:0002721,GO:0002755,GO:0002902,GO:0004713,GO:0004715,GO:0005524,GO:0005547,GO:0005634,GO:0005737,GO:0005829,GO:0005886,GO:0006468,GO:0007186,GO:0007249,GO:0007498,GO:0018108,GO:0019722,GO:0030889,GO:0031410,GO:0034614,GO:0035556,GO:0038083,GO:0038095,GO:0042113,GO:0042629,GO:0042802,GO:0045087,GO:0045121,GO:0045579,GO:0046872,GO:…	IPR000719,IPR000980,IPR001245,IPR001452,IPR001562,IPR001849,IPR008266,IPR011009,IPR011993,IPR017441,IPR020635,IPR035574,IPR036028,IPR036860	PF00017,PF00018,PF00169,PF00779,PF07714
ENSG00000010704	6	26087281	26098343	+	known	protein_coding	HFE	homeostatic iron regulator [Source:HGNC Symbol;Acc:HGNC:4886]	ENST00000309234,ENST00000317896,ENST00000336625,ENST00000349999,ENST00000352392,ENST00000353147,ENST00000357618,ENST00000397022,ENST00000461397,ENST00000470149,ENST00000483782,ENST00000485729,ENST00000486147,ENST00000488199	210	431	329	394	448	434	337	508	407	8.74	10.2	8.47	14.56	13.36	12.18	10.31	10.64	10.24	12.95	15.39	12.28	20.16	18.35	17.01	14.62	15.15	13.93	-0.139084	0.307263	0.804238	DOWN	0.33108	0.00645023	0.0222543	UP	GO:0002626,GO:0002725,GO:0005102,GO:0005615,GO:0005769,GO:0005886,GO:0005887,GO:0006879,GO:0006953,GO:0007565,GO:0009897,GO:0010039,GO:0010106,GO:0010628,GO:0010862,GO:0030509,GO:0030881,GO:0031410,GO:0032092,GO:0032435,GO:0033572,GO:0034756,GO:0039706,GO:0042446,GO:0045177,GO:0045178,GO:0048260,GO:0048471,GO:0055037,GO:0055072,GO:0060586,GO:0065003,GO:0071281,GO:0090277,GO:0097421,GO:0098711,GO:…	IPR001039,IPR003006,IPR003597,IPR007110,IPR011161,IPR011162,IPR013783,IPR031092,IPR036179,IPR037055	PF00129,PF07654
ENSG00000010803	1	41027200	41242154	-	known	protein_coding	SCMH1	Scm polycomb group protein homolog 1 [Source:HGNC Symbol;Acc:HGNC:19003]	ENST00000326197,ENST00000337495,ENST00000361191,ENST00000361705,ENST00000372595,ENST00000372596,ENST00000372597,ENST00000397171,ENST00000397174,ENST00000402904,ENST00000456518,ENST00000460215,ENST00000472037,ENST00000482530,ENST00000488592,ENST00000489421,ENST00000498793	209	431	407	334	352	345	278	475	396	9.68	7.97	8.81	8.84	10.26	8.93	8.17	8.86	9.33	14.35	12.02	12.76	12.25	14.09	12.48	11.59	12.61	12.69	0.0886924	0.51984	0.971441	UP	-0.0691386	0.533714	0.818011	DOWN	GO:0005654,GO:0006338,GO:0007283,GO:0009952,GO:0010369,GO:0016458,GO:0045892	IPR001660,IPR004092,IPR013761,IPR021987,IPR033763,IPR038348	PF00536,PF02820,PF12140,PF17208
ENSG00000010810	6	111660332	111873452	-	known	protein_coding	FYN	FYN proto-oncogene, Src family tyrosine kinase [Source:HGNC Symbol;Acc:HGNC:4037]	ENST00000229471,ENST00000354650,ENST00000368667,ENST00000368678,ENST00000368682,ENST00000462598,ENST00000462856,ENST00000467899,ENST00000467921,ENST00000471959,ENST00000476769,ENST00000484067,ENST00000487824,ENST00000491885,ENST00000495927,ENST00000495935,ENST00000496864,ENST00000517419,ENST00000518295,ENST00000518630,ENST00000520518,ENST00000521062,ENST00000521361,ENST00000523238,ENST00000523322…	424	829	768	558	608	603	604	810	629	28.26	25.05	26.23	22.15	33.05	26.64	24.89	23.09	19.52	41.87	37.79	38	30.66	45.42	37.21	35.29	32.87	26.54	0.199474	0.0438976	0.2642	UP	-0.251049	0.00595599	0.0206796	DOWN	GO:0000165,GO:0000304,GO:0001764,GO:0002223,GO:0002250,GO:0003015,GO:0004713,GO:0004715,GO:0005102,GO:0005524,GO:0005634,GO:0005739,GO:0005768,GO:0005829,GO:0005884,GO:0005886,GO:0006468,GO:0006816,GO:0007169,GO:0007411,GO:0007596,GO:0007612,GO:0007631,GO:0008360,GO:0010629,GO:0010730,GO:0010976,GO:0014068,GO:0014069,GO:0018108,GO:0019221,GO:0019899,GO:0030154,GO:0030168,GO:0030425,GO:0030900,GO:…	IPR000719,IPR000980,IPR001245,IPR001452,IPR008266,IPR011009,IPR017441,IPR020635,IPR035750,IPR036028,IPR036860	PF00017,PF00018,PF07714
ENSG00000010818	6	142751469	142956698	-	known	protein_coding	HIVEP2	HIVEP zinc finger 2 [Source:HGNC Symbol;Acc:HGNC:4921]	ENST00000012134,ENST00000367603,ENST00000367604,ENST00000421237,ENST00000474532	521	1057	924	509	552	553	629	916	850	5.33	5.57	4.95	3.89	3.89	3.85	4.4	4.38	5.02	7.9	8.4	7.17	5.38	5.34	5.38	6.24	6.24	6.83	0.279813	0.006097	0.0666904	UP	-0.688958	2.98127e-14	3.77609e-13	DOWN	GO:0000981,GO:0003677,GO:0005654,GO:0046872	IPR013087,IPR036236	PF00096
ENSG00000010932	1	171248471	171285978	+	known	protein_coding	FMO1	flavin containing dimethylaniline monoxygenase 1 [Source:HGNC Symbol;Acc:HGNC:3769]	ENST00000354841,ENST00000367750,ENST00000402921,ENST00000459868,ENST00000469112,ENST00000469711,ENST00000472893,ENST00000617670	0	0	0	0	0	0	0	1	9	0	0	0	0	0	0	0	0.02	0.51	0	0	0	0	0	0	0	0.02	0.7	-3.40979	0.161922	0.576858	DOWN	0	1	1	FLAT	GO:0004497,GO:0004499,GO:0005788,GO:0005789,GO:0006082,GO:0006805,GO:0006970,GO:0009404,GO:0016021,GO:0017144,GO:0032496,GO:0050660,GO:0050661,GO:0070995	IPR000960,IPR002253,IPR020946,IPR036188	PF00743
ENSG00000011007	1	23743155	23762059	+	known	protein_coding	ELOA	elongin A [Source:HGNC Symbol;Acc:HGNC:11620]	ENST00000418390,ENST00000487554,ENST00000609199,ENST00000613537	725	1428	1395	763	815	814	845	1387	1152	21.53	20.31	20.49	15.21	14.98	14.29	14	17.61	18.05	31.9	30.65	29.68	21.06	20.59	19.96	19.85	25.08	24.55	0.293723	0.00106258	0.0179573	UP	-0.622024	2.04281e-15	2.79733e-14	DOWN	GO:0005615,GO:0005654,GO:0006357,GO:0006366,GO:0006368,GO:0070449	IPR001810,IPR003617,IPR010684,IPR017923,IPR035441	PF06881,PF08711
ENSG00000011009	1	23791145	23795539	+	known	protein_coding	LYPLA2	lysophospholipase 2 [Source:HGNC Symbol;Acc:HGNC:6738]	ENST00000374501,ENST00000374502,ENST00000374503,ENST00000374505,ENST00000374514,ENST00000420982,ENST00000421070,ENST00000472213,ENST00000492577,ENST00000495365	578	1393	1458	907	987	919	943	1505	1163	41.16	52.88	56.72	51.31	50.47	47.77	48.61	54.08	51.49	60.99	79.78	82.17	71.04	69.35	66.72	68.94	77	70.02	0.111415	0.328371	0.82754	UP	-0.299616	0.00318165	0.0116786	DOWN	GO:0002084,GO:0005737,GO:0005795,GO:0005829,GO:0006631,GO:0007411,GO:0008474,GO:0045296,GO:0052689,GO:0070062	IPR003140,IPR029058	PF02230
ENSG00000011021	1	11806096	11848079	+	known	protein_coding	CLCN6	chloride voltage-gated channel 6 [Source:HGNC Symbol;Acc:HGNC:2024]	ENST00000312413,ENST00000346436,ENST00000376490,ENST00000376491,ENST00000376492,ENST00000376496,ENST00000376497,ENST00000400892,ENST00000446542,ENST00000494028	261	512	582	836	943	924	444	596	507	8.01	7.72	8.07	16.9	16.24	18.24	8.41	7.59	7.56	11.86	11.65	11.69	23.39	22.31	25.48	11.92	10.81	10.28	0.00694496	0.925613	0.986551	UP	0.952693	6.55898e-21	1.27207e-19	UP	GO:0005247,GO:0005524,GO:0005765,GO:0006821,GO:0006884,GO:0007165,GO:0009612,GO:0010008,GO:0015108,GO:0015297,GO:0016021,GO:0022857,GO:0034220,GO:0043231	IPR000644,IPR001807,IPR002248,IPR014743	PF00571,PF00654
ENSG00000011028	17	62627670	62693597	+	known	protein_coding	MRC2	mannose receptor C type 2 [Source:HGNC Symbol;Acc:HGNC:16875]	ENST00000303375,ENST00000446119,ENST00000579432,ENST00000580916,ENST00000583597,ENST00000584265,ENST00000584682	89	207	219	96	131	124	189	316	269	1.97	2.4	2.52	1.7	2.18	2.18	2.99	3.78	3.38	2.92	3.62	3.64	2.36	3	3.05	4.24	5.39	4.6	-0.395031	0.0388358	0.243416	DOWN	-0.578253	0.00175428	0.00679402	DOWN	GO:0001649,GO:0004888,GO:0005518,GO:0005925,GO:0006897,GO:0016020,GO:0016021,GO:0030246,GO:0030574	IPR000562,IPR000772,IPR001304,IPR013806,IPR016186,IPR016187,IPR018378,IPR033989,IPR035992,IPR036943	PF00040,PF00059
ENSG00000011052	17	51153590	51171744	+	known	protein_coding	NME1-NME2	NME1-NME2 readthrough [Source:HGNC Symbol;Acc:HGNC:33531]	ENST00000376392,ENST00000393193,ENST00000555572	40	80	126	23	47	27	71	96	104	4.87	5.06	8.13	2.1	4	2.23	5.97	5.58	7.45	7.21	7.64	11.77	2.9	5.5	3.11	8.46	7.95	10.13	0.027275	0.901702	0.984538	UP	-1.36425	3.94467e-05	0.000200877	DOWN
ENSG00000011083	5	150190062	150222788	+	known	protein_coding	SLC6A7	solute carrier family 6 member 7 [Source:HGNC Symbol;Acc:HGNC:11054]	ENST00000230671,ENST00000513403,ENST00000524041	1	2	0	2	2	0	1	2	2	0.03	0.03	0	0.04	0.04	0	0.02	0.03	0.03	0.04	0.04	0	0.06	0.05	0	0.03	0.04	0.04	-0.389056	0.822825	0.971441	DOWN	0.276226	0.870609	0.934331	UP	GO:0005298,GO:0005328,GO:0005886,GO:0005887,GO:0015193,GO:0015824,GO:0016020	IPR000175,IPR037272	PF00209
ENSG00000011105	12	3077355	3286564	+	known	protein_coding	TSPAN9	tetraspanin 9 [Source:HGNC Symbol;Acc:HGNC:21640]	ENST00000011898,ENST00000407263,ENST00000431374,ENST00000444315,ENST00000492305,ENST00000537971,ENST00000539631,ENST00000640568,ENST00000649909	121	208	246	130	164	161	177	324	297	4.31	3.06	3.5	3.67	3.82	3.55	2.86	4.32	4.89	6.39	4.61	5.06	5.09	5.25	4.96	4.06	6.15	6.64	-0.232095	0.231784	0.698776	DOWN	-0.404189	0.0171146	0.0534542	DOWN	GO:0005886,GO:0005887,GO:0005925,GO:0097197	IPR000301,IPR008952,IPR018499,IPR018503	PF00335
ENSG00000011114	14	93237550	93333092	-	known	protein_coding	BTBD7	BTB domain containing 7 [Source:HGNC Symbol;Acc:HGNC:18269]	ENST00000298896,ENST00000334746,ENST00000355125,ENST00000553975,ENST00000554565,ENST00000554644,ENST00000554968,ENST00000555525	755	1553	1258	824	897	944	990	1334	970	14.08	14.8	12.73	11.73	11.36	10.84	11.34	10.99	9.76	20.86	22.33	18.44	16.24	15.62	15.14	16.08	15.64	13.27	0.331038	0.00114213	0.0189157	UP	-0.480509	1.8672e-08	1.42826e-07	DOWN	GO:0005634,GO:0007275,GO:0060693	IPR000210,IPR011333,IPR011705,IPR042345	PF00651,PF07707
ENSG00000011132	19	3750772	3761692	-	known	protein_coding	APBA3	amyloid beta precursor protein binding family A member 3 [Source:HGNC Symbol;Acc:HGNC:580]	ENST00000316757,ENST00000586991,ENST00000588984,ENST00000589934,ENST00000590064,ENST00000590238,ENST00000591678,ENST00000592826	113	245	258	183	172	195	188	309	232	7.86	10.36	11.39	10.88	9.6	10.41	10.56	12.96	9.85	11.65	15.62	16.51	15.06	13.2	14.54	14.98	18.45	13.39	-0.0373622	0.851865	0.971441	DOWN	-0.193539	0.199803	0.4226	DOWN	GO:0001540,GO:0001701,GO:0004857,GO:0005737,GO:0005886,GO:0007268,GO:0010468,GO:0015031,GO:0019899,GO:0043086,GO:0043197,GO:0045202,GO:0048471	IPR001478,IPR006020,IPR011993,IPR030531,IPR036034	PF00595,PF00640
ENSG00000011143	17	58205441	58219605	-	known	protein_coding	MKS1	MKS transition zone complex subunit 1 [Source:HGNC Symbol;Acc:HGNC:7121]	ENST00000313863,ENST00000393119,ENST00000393120,ENST00000537529,ENST00000577315,ENST00000577824,ENST00000578789,ENST00000579358,ENST00000580127,ENST00000581180,ENST00000581761,ENST00000583577,ENST00000585134	88	156	145	186	183	192	121	189	137	6.53	6.96	5.5	9.59	8.99	9.06	7.59	6.04	7.09	9.68	10.5	7.97	13.27	12.35	12.66	10.76	8.6	9.64	0.0464799	0.846151	0.971441	UP	0.453368	0.0060915	0.0211099	UP	GO:0001843,GO:0003271,GO:0005737,GO:0005813,GO:0005814,GO:0005829,GO:0007368,GO:0010669,GO:0016020,GO:0036038,GO:0036064,GO:0042733,GO:0044458,GO:0048706,GO:0048754,GO:0060122,GO:0060271,GO:0060322,GO:0060411,GO:0060828,GO:0061009,GO:0097711,GO:1901620,GO:1905515,GO:1990403,GO:2000095	IPR010796	PF07162
ENSG00000011198	3	43690108	43734371	+	known	protein_coding	ABHD5	abhydrolase domain containing 5 [Source:HGNC Symbol;Acc:HGNC:21396]	ENST00000013894,ENST00000413300,ENST00000454293,ENST00000456453,ENST00000458276,ENST00000463153,ENST00000486764,ENST00000642351,ENST00000643140,ENST00000643477,ENST00000643500,ENST00000643520,ENST00000644371,ENST00000646378,ENST00000646799,ENST00000649763	220	395	317	241	218	258	279	410	301	11.04	8.46	7.48	7.53	6.51	8.58	8.79	8.38	7.2	16.36	12.77	10.84	10.43	8.95	11.98	12.47	11.94	9.79	0.163085	0.29969	0.796392	UP	-0.461846	0.00147695	0.00579799	DOWN	GO:0003841,GO:0005811,GO:0005829,GO:0006631,GO:0006654,GO:0010891,GO:0010898,GO:0030154,GO:0042171,GO:0051006,GO:0052689,GO:0055088	IPR000073,IPR029058	PF00561
ENSG00000011201	X	8528874	8732137	-	known	protein_coding	ANOS1	anosmin 1 [Source:HGNC Symbol;Acc:HGNC:6211]	ENST00000262648,ENST00000481896,ENST00000488294	7	9	16	7	10	8	9	20	72	0.3	0.27	0.13	0.08	0.11	0.31	0.23	0.24	1.08	0.44	0.41	0.2	0.12	0.15	0.43	0.32	0.34	1.46	-1.43091	0.066952	0.346896	DOWN	-0.436377	0.515369	0.802898	DOWN	GO:0004867,GO:0005201,GO:0005576,GO:0005615,GO:0005886,GO:0006935,GO:0007155,GO:0007411,GO:0008201,GO:0008543,GO:0031012	IPR003961,IPR008197,IPR013783,IPR036116,IPR036645,IPR040957,IPR042447	PF00041,PF00095,PF17869
ENSG00000011243	19	15380050	15419141	-	known	protein_coding	AKAP8L	A-kinase anchoring protein 8 like [Source:HGNC Symbol;Acc:HGNC:29857]	ENST00000397410,ENST00000593845,ENST00000594594,ENST00000594893,ENST00000595067,ENST00000595087,ENST00000595136,ENST00000595465,ENST00000595879,ENST00000596195,ENST00000596213,ENST00000596750,ENST00000597994,ENST00000598292,ENST00000599137,ENST00000599488,ENST00000600065,ENST00000600247,ENST00000601147,ENST00000609519	523	1159	1312	1094	1234	1302	948	1448	1133	42.19	42.27	50.81	64.5	66.69	68.1	53.42	54.33	50.35	62.5	63.78	73.61	89.3	91.63	95.11	75.75	77.35	68.47	-0.0469431	0.717827	0.971441	DOWN	0.252844	0.0146037	0.0464041	UP	GO:0000785,GO:0003677,GO:0003723,GO:0005521,GO:0005634,GO:0005737,GO:0006397,GO:0007076,GO:0008380,GO:0010793,GO:0016363,GO:0016605,GO:0016607,GO:0017151,GO:0031065,GO:0033127,GO:0034237,GO:0042826,GO:0044839,GO:0045944,GO:0046872,GO:0051081,GO:1990904	IPR007071,IPR034736	PF04988
ENSG00000011258	17	51177425	51260163	-	known	protein_coding	MBTD1	mbt domain containing 1 [Source:HGNC Symbol;Acc:HGNC:19866]	ENST00000376381,ENST00000405860,ENST00000415868,ENST00000586178,ENST00000586898,ENST00000591270,ENST00000593259	550	1133	906	1075	1137	1223	1043	1376	1028	11.98	11.86	9.92	16.31	16.24	17.08	14.77	13.49	12.58	17.74	17.9	14.37	22.59	22.32	23.85	20.95	19.21	17.11	-0.197984	0.0631695	0.335194	DOWN	0.347354	6.53897e-05	0.000323764	UP	GO:0005634,GO:0006325,GO:0006355,GO:0008270,GO:0035064,GO:0048706	IPR004092,IPR012313,IPR038603	PF02820
ENSG00000011260	17	51260546	51297936	+	known	protein_coding	UTP18	UTP18 small subunit processome component [Source:HGNC Symbol;Acc:HGNC:24274]	ENST00000225298,ENST00000508506,ENST00000579261,ENST00000582150,ENST00000582832,ENST00000583205,ENST00000583725	863	1574	1305	504	554	549	1079	1375	1171	56.88	51.66	42.92	24.01	24.38	24.29	46.2	39.92	44.6	84.27	77.95	62.18	33.24	33.5	33.92	65.52	56.84	60.66	0.276409	0.0065367	0.0702446	UP	-1.29968	3.86801e-43	2.1945e-41	DOWN	GO:0003723,GO:0005634,GO:0005654,GO:0005730,GO:0006364,GO:0031965,GO:0032040,GO:0034388	IPR001680,IPR015943,IPR017986,IPR019775,IPR036322
ENSG00000011275	7	5620047	5781739	-	known	protein_coding	RNF216	ring finger protein 216 [Source:HGNC Symbol;Acc:HGNC:21698]	ENST00000389900,ENST00000389902,ENST00000411812,ENST00000416985,ENST00000425013,ENST00000469375,ENST00000476345,ENST00000479541,ENST00000484458	1075	1992	1747	1369	1461	1558	1762	2642	1948	22.7	21.89	18.79	21.87	20.71	22.67	25.96	25.73	23.74	33.63	33.02	27.23	30.28	28.45	31.66	36.81	36.64	32.28	-0.160661	0.0350653	0.227811	DOWN	-0.207252	0.00588335	0.0204612	DOWN	GO:0005634,GO:0005654,GO:0005829,GO:0006915,GO:0016032,GO:0032480,GO:0032648,GO:0043161,GO:0046872,GO:0050691,GO:0061630,GO:0070936,GO:0098685,GO:0098843,GO:0098978,GO:0099546	IPR002867,IPR013083
ENSG00000011295	17	15999784	16045015	+	known	protein_coding	TTC19	tetratricopeptide repeat domain 19 [Source:HGNC Symbol;Acc:HGNC:26006]	ENST00000261647,ENST00000465567,ENST00000466729,ENST00000470399,ENST00000470649,ENST00000475723,ENST00000481107,ENST00000497842,ENST00000578103,ENST00000583704	566	941	838	381	407	441	766	873	868	20.69	18.47	17.4	11	11.22	11.73	20.41	15.91	19.15	30.65	27.87	25.21	15.24	15.41	16.38	28.95	22.65	26.04	0.135638	0.308441	0.805382	UP	-1.02551	1.72169e-21	3.46441e-20	DOWN	GO:0000281,GO:0005739,GO:0005743,GO:0005813,GO:0030496,GO:0034551,GO:0055114,GO:0070469	IPR011990,IPR013026,IPR019734,IPR040395
ENSG00000011304	19	797075	812327	+	known	protein_coding	PTBP1	polypyrimidine tract binding protein 1 [Source:HGNC Symbol;Acc:HGNC:9583]	ENST00000349038,ENST00000350092,ENST00000356948,ENST00000394601,ENST00000585535,ENST00000585856,ENST00000585932,ENST00000585956,ENST00000586481,ENST00000586944,ENST00000587094,ENST00000587136,ENST00000587191,ENST00000589575,ENST00000589883,ENST00000590887,ENST00000592113,ENST00000592804,ENST00000621737,ENST00000627714,ENST00000635647	2181	5024	4562	2176	2477	2460	3345	4719	3746	83.68	98.45	115.01	66.1	75.43	66.37	89.19	85.02	90.2	123.97	148.55	166.61	91.53	103.65	92.7	126.49	121.06	122.66	0.186683	0.00978966	0.0943639	UP	-0.759263	1.61139e-26	4.25338e-25	DOWN	GO:0000381,GO:0000398,GO:0003723,GO:0005654,GO:0005730,GO:0006397,GO:0008187,GO:0008380,GO:0008543,GO:0016020,GO:0016070,GO:0033119,GO:0035307,GO:0036002,GO:0048025,GO:0051148,GO:0070062,GO:0070886,GO:0075522	IPR000504,IPR006536,IPR012677,IPR021790,IPR034798,IPR035000,IPR035001,IPR035979	PF00076,PF11835
ENSG00000011332	19	38211006	38229714	-	known	protein_coding	DPF1	double PHD fingers 1 [Source:HGNC Symbol;Acc:HGNC:20225]	ENST00000355526,ENST00000412732,ENST00000414789,ENST00000416611,ENST00000418517,ENST00000420980,ENST00000438060,ENST00000438365,ENST00000456296,ENST00000471976,ENST00000472656,ENST00000473716,ENST00000475938,ENST00000488378,ENST00000494031,ENST00000586624,ENST00000614244	29	54	26	12	14	13	44	45	45	1.96	1.96	0.76	0.73	1.28	0.47	1.88	1.58	1.38	2.9	2.96	1.1	1.02	1.76	0.65	2.67	2.25	1.88	-0.0564422	0.876559	0.975398	DOWN	-1.59514	0.000464559	0.00199714	DOWN	GO:0000123,GO:0000790,GO:0004402,GO:0005634,GO:0005737,GO:0006915,GO:0007399,GO:0008270,GO:0042393,GO:0045892,GO:0045944,GO:0071565	IPR001965,IPR011011,IPR013083,IPR019787,IPR025750,IPR038046	PF00628,PF14051
ENSG00000011347	11	61513714	61581148	-	known	protein_coding	SYT7	synaptotagmin 7 [Source:HGNC Symbol;Acc:HGNC:11514]	ENST00000263846,ENST00000535826,ENST00000539008,ENST00000539246,ENST00000539468,ENST00000540677,ENST00000540831,ENST00000542670,ENST00000542836,ENST00000545053	112	280	274	151	139	113	266	388	252	2.14	2.81	3.45	2.29	2.38	1.41	3.95	4.29	3.06	3.17	4.25	5	3.17	3.27	1.96	5.6	6.11	4.16	-0.264264	0.159013	0.570751	DOWN	-0.730156	5.34426e-05	0.000268203	DOWN	GO:0000149,GO:0001778,GO:0001786,GO:0005509,GO:0005516,GO:0005544,GO:0005546,GO:0005764,GO:0005765,GO:0005777,GO:0005778,GO:0005829,GO:0005886,GO:0006909,GO:0008021,GO:0014059,GO:0016192,GO:0017156,GO:0017158,GO:0019905,GO:0030054,GO:0030276,GO:0030424,GO:0030670,GO:0030672,GO:0031045,GO:0032009,GO:0036465,GO:0043005,GO:0045956,GO:0046850,GO:0048791,GO:0050764,GO:0050796,GO:0070062,GO:0070092,GO:…	IPR000008,IPR001565,IPR015427,IPR035892,IPR037732,IPR037741	PF00168
ENSG00000011376	3	45388561	45554726	+	known	protein_coding	LARS2	leucyl-tRNA synthetase 2, mitochondrial [Source:HGNC Symbol;Acc:HGNC:17095]	ENST00000265537,ENST00000414984,ENST00000430399,ENST00000431023,ENST00000467936,ENST00000474585,ENST00000485461,ENST00000642274,ENST00000645846,ENST00000650792,ENST00000651549,ENST00000652135	355	604	654	253	290	314	377	537	416	7.53	7.2	8.46	4.02	4.69	4.43	5.44	5.86	5.53	11.15	10.87	12.26	5.57	6.45	6.19	7.71	8.34	7.51	0.511943	1.70008e-05	0.000637114	UP	-0.987354	3.85483e-17	5.93548e-16	DOWN	GO:0002161,GO:0004823,GO:0005524,GO:0005739,GO:0005759,GO:0006418,GO:0006429,GO:0032543	IPR001412,IPR002300,IPR002302,IPR009008,IPR009080,IPR013155,IPR014729	PF00133,PF08264
ENSG00000011405	11	17077730	17207983	-	known	protein_coding	PIK3C2A	phosphatidylinositol-4-phosphate 3-kinase catalytic subunit type 2 alpha [Source:HGNC Symbol;Acc:HGNC:8971]	ENST00000265970,ENST00000503729,ENST00000531428,ENST00000532035,ENST00000533645	951	1813	1555	1355	1438	1528	1260	1884	1405	17.77	13.83	11.77	16.67	14.16	18.24	14.12	12.4	11.4	26.33	20.87	17.05	23.09	19.45	25.48	20.03	17.65	15.5	0.160364	0.0515662	0.294433	UP	-0.0690509	0.376751	0.666977	DOWN	GO:0005524,GO:0005634,GO:0005737,GO:0005794,GO:0005829,GO:0005886,GO:0005942,GO:0006661,GO:0006887,GO:0006897,GO:0007173,GO:0008286,GO:0014065,GO:0014829,GO:0016020,GO:0016303,GO:0016477,GO:0030136,GO:0031982,GO:0035004,GO:0035005,GO:0035091,GO:0036092,GO:0046854,GO:0048008,GO:0048015,GO:0048268,GO:0061024,GO:0070062,GO:0090050	IPR000008,IPR000341,IPR000403,IPR001263,IPR001683,IPR002420,IPR011009,IPR015433,IPR016024,IPR018936,IPR029071,IPR035892,IPR036871,IPR036940,IPR037705,IPR042133,IPR042236	PF00168,PF00454,PF00613,PF00787,PF00792,PF00794
ENSG00000011422	19	43646095	43670547	-	known	protein_coding	PLAUR	plasminogen activator, urokinase receptor [Source:HGNC Symbol;Acc:HGNC:9053]	ENST00000221264,ENST00000339082,ENST00000340093,ENST00000593396,ENST00000593447,ENST00000593714,ENST00000593939,ENST00000594364,ENST00000595038,ENST00000597107,ENST00000598875,ENST00000599546,ENST00000599892,ENST00000601723,ENST00000601876,ENST00000602141	797	1690	1862	981	1043	986	1048	1608	1232	71.12	77.84	87.48	65.55	63.83	59.8	63.59	66.13	63.94	105.37	117.44	126.73	90.76	87.71	83.53	90.18	94.16	86.96	0.361746	0.000313666	0.00684594	UP	-0.561514	1.01765e-09	8.78705e-09	DOWN	GO:0001934,GO:0005102,GO:0005576,GO:0005788,GO:0005789,GO:0005886,GO:0005887,GO:0005925,GO:0006935,GO:0007165,GO:0007596,GO:0009986,GO:0016021,GO:0019898,GO:0019899,GO:0019904,GO:0030162,GO:0030377,GO:0031225,GO:0035579,GO:0038023,GO:0042730,GO:0043066,GO:0043312,GO:0043388,GO:0045742,GO:0071438,GO:0090200,GO:2001243,GO:2001268	IPR016054,IPR018363,IPR033084	PF00021
ENSG00000011426	7	36389821	36453791	+	known	protein_coding	ANLN	anillin actin binding protein [Source:HGNC Symbol;Acc:HGNC:14082]	ENST00000265748,ENST00000396068,ENST00000418118,ENST00000424865,ENST00000428612,ENST00000429082,ENST00000441696,ENST00000446635,ENST00000452877,ENST00000457743,ENST00000460598,ENST00000491782,ENST00000495714	3263	6031	5164	2549	2655	2911	4214	5913	4382	79.38	79.17	66	48.09	48.34	51.54	75.92	70.78	63.45	117.61	119.45	95.61	66.59	66.42	71.99	107.66	100.77	86.28	0.230708	0.00226818	0.0324001	UP	-0.908893	1.65434e-39	8.12203e-38	DOWN	GO:0000281,GO:0000915,GO:0000921,GO:0002244,GO:0003779,GO:0005654,GO:0005826,GO:0007096,GO:0015629,GO:0017049,GO:0030496,GO:0030865,GO:0031106,GO:0032059,GO:0045296,GO:0090521,GO:0099738,GO:1904172,GO:1904498	IPR001849,IPR011993,IPR012966,IPR031970,IPR037840	PF00169,PF08174,PF16018
ENSG00000011451	19	15419978	15449956	-	known	protein_coding	WIZ	WIZ zinc finger [Source:HGNC Symbol;Acc:HGNC:30917]	ENST00000263381,ENST00000389282,ENST00000545156,ENST00000595214,ENST00000596159,ENST00000599686,ENST00000599910,ENST00000600632,ENST00000643092,ENST00000648664,ENST00000673675,ENST00000674001,ENST00000674089	429	1035	1016	675	699	723	616	843	752	9.82	13.03	13.17	12.49	11.01	11.5	9.78	9.67	10.8	14.55	19.66	19.08	17.3	15.13	16.07	13.88	13.77	14.69	0.340763	0.00364632	0.0466858	UP	-0.260497	0.00834362	0.0279785	DOWN	GO:0003676,GO:0003700,GO:0005634,GO:0005654,GO:0006355,GO:0006357,GO:0010571,GO:0030496,GO:0046872,GO:0050821,GO:0070062,GO:0070208,GO:0070984	IPR013087,IPR036236
ENSG00000011454	9	122940833	123104866	+	known	protein_coding	RABGAP1	RAB GTPase activating protein 1 [Source:HGNC Symbol;Acc:HGNC:17155]	ENST00000317419,ENST00000373647,ENST00000402311,ENST00000426918,ENST00000456584,ENST00000459903,ENST00000468760,ENST00000474707,ENST00000475607,ENST00000480054,ENST00000485090,ENST00000493854,ENST00000616002	623	1099	996	815	888	980	857	1183	1040	15.38	14.12	12.12	14.94	12.93	16.89	13.58	13.19	14.86	22.78	21.3	17.56	20.69	17.77	23.59	19.26	18.78	20.21	0.056146	0.580542	0.971441	UP	-0.10023	0.283963	0.548975	DOWN	GO:0005096,GO:0005813,GO:0005829,GO:0005875,GO:0006886,GO:0007049,GO:0015631,GO:0017137,GO:0043087,GO:0090630	IPR000195,IPR006020,IPR011993,IPR022164,IPR033185,IPR035969	PF00566,PF00640,PF12473
ENSG00000011465	12	91140484	91182824	-	known	protein_coding	DCN	decorin [Source:HGNC Symbol;Acc:HGNC:2705]	ENST00000052754,ENST00000393155,ENST00000420120,ENST00000425043,ENST00000441303,ENST00000456569,ENST00000546370,ENST00000546391,ENST00000546745,ENST00000547568,ENST00000547937,ENST00000548218,ENST00000548768,ENST00000549513,ENST00000550099,ENST00000550563,ENST00000550758,ENST00000551354,ENST00000552145,ENST00000552962	0	2	0	0	0	2	0	47	452	0	0.21	0	0	0	0.08	0	2.47	17.45	0	0.31	0	0	0	0.11	0	3.52	23.73	-8.05244	0.0161142	0.133833	DOWN	0.173586	0.996813	0.99798	UP	GO:0001822,GO:0001890,GO:0003723,GO:0005518,GO:0005539,GO:0005576,GO:0005589,GO:0005615,GO:0005796,GO:0007519,GO:0007568,GO:0009612,GO:0009887,GO:0010508,GO:0010596,GO:0014068,GO:0016239,GO:0016525,GO:0019800,GO:0030021,GO:0030198,GO:0030206,GO:0030207,GO:0030208,GO:0032496,GO:0042060,GO:0043202,GO:0045944,GO:0047485,GO:0050840,GO:0051901,GO:0062023,GO:0090141,GO:1900747	IPR000372,IPR001611,IPR003591,IPR016352,IPR028549,IPR032675	PF01462,PF13855
ENSG00000011478	19	45692666	45703989	+	known	protein_coding	QPCTL	glutaminyl-peptide cyclotransferase like [Source:HGNC Symbol;Acc:HGNC:25952]	ENST00000012049,ENST00000366382,ENST00000591606,ENST00000592769	128	295	262	168	168	168	193	313	264	8.33	9.85	7.19	6.43	5.99	6.14	7.56	8	8.21	12.35	14.86	10.42	8.91	8.22	8.57	10.72	11.39	11.17	0.0348225	0.805661	0.971441	UP	-0.473628	0.00177721	0.00687503	DOWN	GO:0000139,GO:0005794,GO:0008270,GO:0016020,GO:0016021,GO:0016603,GO:0017186	IPR007484,IPR037457	PF04389
ENSG00000011485	19	46347087	46392981	+	known	protein_coding	PPP5C	protein phosphatase 5 catalytic subunit [Source:HGNC Symbol;Acc:HGNC:9322]	ENST00000012443,ENST00000391919,ENST00000467502,ENST00000467902,ENST00000478046,ENST00000486994,ENST00000487483,ENST00000491003,ENST00000492109,ENST00000493347,ENST00000525507,ENST00000527193,ENST00000527623,ENST00000532058,ENST00000595055	860	1784	2060	1025	1125	1088	1251	1919	1535	51.14	49.97	59.47	46.07	46.11	44.67	48.54	54.21	54.35	75.77	75.39	86.16	63.78	63.36	62.39	68.84	77.19	73.91	0.199232	0.0561914	0.311369	UP	-0.570815	1.28164e-09	1.09971e-08	DOWN	GO:0000165,GO:0000278,GO:0001933,GO:0001965,GO:0003723,GO:0004721,GO:0004722,GO:0005524,GO:0005634,GO:0005654,GO:0005829,GO:0005886,GO:0006281,GO:0006351,GO:0006470,GO:0008017,GO:0008289,GO:0010288,GO:0016576,GO:0016791,GO:0032991,GO:0035970,GO:0042802,GO:0043123,GO:0043204,GO:0043231,GO:0043278,GO:0043531,GO:0046872,GO:0048156,GO:0051291,GO:0051879,GO:0070262,GO:0070301,GO:0071276,GO:0101031,GO:…	IPR001440,IPR004843,IPR006186,IPR011236,IPR011990,IPR013026,IPR013235,IPR019734,IPR029052,IPR041753	PF00149,PF00515,PF08321
ENSG00000011523	2	65056366	65087004	+	known	protein_coding	CEP68	centrosomal protein 68 [Source:HGNC Symbol;Acc:HGNC:29076]	ENST00000260569,ENST00000377990,ENST00000475851,ENST00000497039,ENST00000537589	297	581	508	507	555	579	471	618	631	5.43	5.4	4.74	6.75	6.92	7.11	5.87	5.29	6.64	8.05	8.15	6.86	9.35	9.51	9.93	8.32	7.54	9.02	-0.0977306	0.453271	0.940179	DOWN	0.179561	0.0735596	0.18895	UP	GO:0005634,GO:0005813,GO:0005815,GO:0005829,GO:0007098,GO:0010457,GO:0019901,GO:0019904,GO:0030054,GO:0033365
ENSG00000011566	2	39249266	39437301	-	known	protein_coding	MAP4K3	mitogen-activated protein kinase kinase kinase kinase 3 [Source:HGNC Symbol;Acc:HGNC:6865]	ENST00000263881,ENST00000341681,ENST00000414968,ENST00000429397,ENST00000437545,ENST00000437968,ENST00000465701,ENST00000474502,ENST00000475457,ENST00000479708,ENST00000484274,ENST00000495648,ENST00000497566	392	886	749	649	686	687	521	813	654	10.97	11.61	10.8	13.03	13.08	12.78	15.22	11.03	9.89	16.25	17.52	15.65	18.05	17.98	17.85	21.59	15.71	13.45	0.235947	0.0252919	0.183121	UP	-0.0426528	0.615577	0.890877	DOWN	GO:0004672,GO:0004674,GO:0005524,GO:0005737,GO:0006468,GO:0007254,GO:0008349,GO:0009411,GO:0023014,GO:0031098,GO:0032147,GO:0034612,GO:0035556	IPR000719,IPR001180,IPR011009,IPR017441,IPR021160	PF00069,PF00780
ENSG00000011590	19	35704558	35717038	+	known	protein_coding	ZBTB32	zinc finger and BTB domain containing 32 [Source:HGNC Symbol;Acc:HGNC:16763]	ENST00000262630,ENST00000392197,ENST00000426659,ENST00000442282,ENST00000451726,ENST00000481182	0	0	1	1	0	0	0	0	2	0	0	0.11	0.05	0	0	0	0	0.07	0	0	0.16	0.07	0	0	0	0	0.1	-1.03171	0.870089	0.97289	DOWN	0.234676	0.974513	0.986812	UP	GO:0000122,GO:0000790,GO:0000981,GO:0003677,GO:0003714,GO:0005634,GO:0005654,GO:0006366,GO:0008270	IPR000210,IPR011333,IPR013087,IPR036236	PF00096,PF00651
ENSG00000011600	19	35904401	35908295	-	known	protein_coding	TYROBP	TYRO protein tyrosine kinase binding protein [Source:HGNC Symbol;Acc:HGNC:12449]	ENST00000262629,ENST00000424586,ENST00000544690,ENST00000585626,ENST00000585901,ENST00000586946,ENST00000587837,ENST00000588439,ENST00000589517	0	0	0	0	0	0	0	3	84	0	0	0	0	0	0	0	0.48	14.74	0	0	0	0	0	0	0	0.68	20.04	-6.54973	1	1	DOWN	0	1	1	FLAT	GO:0002274,GO:0002282,GO:0005102,GO:0005623,GO:0005886,GO:0005887,GO:0006968,GO:0007165,GO:0007229,GO:0009986,GO:0010628,GO:0016021,GO:0030036,GO:0030316,GO:0030667,GO:0030889,GO:0030900,GO:0032816,GO:0032911,GO:0032930,GO:0034241,GO:0035556,GO:0042535,GO:0042802,GO:0043277,GO:0043312,GO:0045081,GO:0045087,GO:0045410,GO:0046872,GO:0048678,GO:0050725,GO:0050776,GO:0050821,GO:0097190,GO:0110090,GO:…	IPR026200
ENSG00000011638	16	21158377	21180616	+	known	protein_coding	TMEM159	transmembrane protein 159 [Source:HGNC Symbol;Acc:HGNC:30136]	ENST00000233047,ENST00000261388,ENST00000451578,ENST00000572258,ENST00000572599,ENST00000573487,ENST00000573688,ENST00000574092,ENST00000577162	602	1014	878	775	895	969	920	1226	945	64.55	43.6	39.49	50.92	57.59	58.67	51.66	48.64	47.91	95.64	65.78	57.21	70.51	79.13	81.95	73.26	69.26	65.15	-0.0618636	0.551118	0.971441	DOWN	-0.0136525	0.952254	0.986812	DOWN	GO:0016021	IPR029709
ENSG00000011677	X	152166234	152451315	-	known	protein_coding	GABRA3	gamma-aminobutyric acid type A receptor alpha3 subunit [Source:HGNC Symbol;Acc:HGNC:4077]	ENST00000370314,ENST00000417858,ENST00000497894,ENST00000535043	0	0	0	0	0	0	0	0	0	0	0	0	0	0	0	0	0	0	0	0	0	0	0	0	0	0	0	0	1	1	FLAT	0	1	1	FLAT	GO:0004890,GO:0005237,GO:0005254,GO:0005886,GO:0005887,GO:0007165,GO:0007214,GO:0007268,GO:0008503,GO:0022851,GO:0030054,GO:0032590,GO:0034220,GO:0034707,GO:0042391,GO:0043005,GO:0045202,GO:0050877,GO:0051932,GO:0060078,GO:0098794,GO:0098982,GO:0099060,GO:1902476,GO:1902711,GO:1904315	IPR001390,IPR005433,IPR006028,IPR006029,IPR006201,IPR006202,IPR018000,IPR036719,IPR036734	PF02931,PF02932
ENSG00000012048	17	43044295	43170245	-	known	protein_coding	BRCA1	BRCA1 DNA repair associated [Source:HGNC Symbol;Acc:HGNC:1100]	ENST00000352993,ENST00000354071,ENST00000357654,ENST00000412061,ENST00000461221,ENST00000461574,ENST00000461798,ENST00000468300,ENST00000470026,ENST00000471181,ENST00000472490,ENST00000473961,ENST00000476777,ENST00000477152,ENST00000478531,ENST00000484087,ENST00000487825,ENST00000489037,ENST00000491747,ENST00000492859,ENST00000493795,ENST00000493919,ENST00000494123,ENST00000497488,ENST00000586385…	938	1667	1387	730	747	839	1357	1906	1440	28.6	20.89	21.23	15.06	12.82	16.82	23.3	23.22	19.22	42.37	31.52	30.76	20.85	17.62	23.49	33.05	33.06	26.14	0.00872503	0.957654	0.990258	UP	-0.870728	1.70468e-20	3.21049e-19	DOWN	GO:0000151,GO:0000724,GO:0000729,GO:0000800,GO:0003677,GO:0003684,GO:0003713,GO:0003723,GO:0004842,GO:0005634,GO:0005654,GO:0005694,GO:0005737,GO:0005886,GO:0006260,GO:0006301,GO:0006302,GO:0006303,GO:0006349,GO:0006357,GO:0006359,GO:0006633,GO:0006915,GO:0006974,GO:0006978,GO:0007059,GO:0007098,GO:0008270,GO:0008274,GO:0008630,GO:0009048,GO:0010212,GO:0010575,GO:0010628,GO:0015631,GO:0016567,GO:…	IPR001357,IPR001841,IPR011364,IPR013083,IPR017907,IPR018957,IPR025994,IPR031099,IPR036420	PF00097,PF00533,PF12820
ENSG00000012061	19	45407333	45478828	-	known	protein_coding	ERCC1	ERCC excision repair 1, endonuclease non-catalytic subunit [Source:HGNC Symbol;Acc:HGNC:3433]	ENST00000013807,ENST00000300853,ENST00000340192,ENST00000423698,ENST00000587888,ENST00000588300,ENST00000588738,ENST00000589165,ENST00000589214,ENST00000589381,ENST00000590701,ENST00000591636,ENST00000592023,ENST00000592083,ENST00000592410,ENST00000592444,ENST00000592905	378	835	892	590	646	709	579	1040	831	28.25	36.62	37.3	33.69	33.31	35.62	28.17	38.88	37.3	41.85	55.25	54.03	46.64	45.77	49.74	39.96	55.36	50.72	-0.0117343	0.946507	0.986551	DOWN	-0.143648	0.1506	0.34044	DOWN	GO:0000014,GO:0000109,GO:0000110,GO:0000710,GO:0000720,GO:0000784,GO:0001094,GO:0001302,GO:0003684,GO:0003697,GO:0005654,GO:0005669,GO:0005829,GO:0006281,GO:0006283,GO:0006289,GO:0006293,GO:0006295,GO:0006296,GO:0006303,GO:0006310,GO:0006312,GO:0006949,GO:0006979,GO:0007283,GO:0007584,GO:0008022,GO:0008283,GO:0008584,GO:0009650,GO:0009744,GO:0010165,GO:0010259,GO:0019904,GO:0032205,GO:0033683,GO:…	IPR004579,IPR010994,IPR011335	PF03834
ENSG00000012124	19	35319261	35347361	+	known	protein_coding	CD22	CD22 molecule [Source:HGNC Symbol;Acc:HGNC:1643]	ENST00000085219,ENST00000341773,ENST00000419549,ENST00000536635,ENST00000544992,ENST00000593704,ENST00000593867,ENST00000594125,ENST00000594250,ENST00000594349,ENST00000594954,ENST00000595419,ENST00000595780,ENST00000596492,ENST00000597433,ENST00000597916,ENST00000598028,ENST00000598138,ENST00000598537,ENST00000598815,ENST00000599717,ENST00000599799,ENST00000599811,ENST00000600131,ENST00000600424…	78	208	244	92	97	118	258	371	269	5.09	6.12	6.37	3.44	3.86	4.97	8.98	9.05	7.95	7.54	9.24	9.23	4.76	5.3	6.94	12.74	12.89	10.81	-0.604754	0.00464075	0.0552709	DOWN	-0.783243	0.000142829	0.000667885	DOWN	GO:0001791,GO:0005102,GO:0005737,GO:0005769,GO:0005886,GO:0007155,GO:0009986,GO:0016021,GO:0019903,GO:0030100,GO:0030246,GO:0030888,GO:0032809,GO:0033691,GO:0042113,GO:0042609,GO:0050776,GO:0050849,GO:0050859,GO:0051025,GO:0055037,GO:0070062	IPR003598,IPR003599,IPR007110,IPR013162,IPR013783,IPR036179	PF08205,PF13895
ENSG00000012171	3	50267558	50277546	+	known	protein_coding	SEMA3B	semaphorin 3B [Source:HGNC Symbol;Acc:HGNC:10724]	ENST00000416295,ENST00000418576,ENST00000419007,ENST00000433753,ENST00000434030,ENST00000439487,ENST00000441915,ENST00000456210,ENST00000456560,ENST00000611067,ENST00000612509,ENST00000616701,ENST00000618865,ENST00000619119,ENST00000621029	579	1230	1156	760	728	793	1064	1553	1178	30.11	28.96	27.22	28.97	22.82	26.06	31.69	34.66	31.17	44.61	43.69	39.44	40.11	31.35	36.4	44.94	49.34	42.39	-0.149073	0.0793247	0.385981	DOWN	-0.419709	1.27152e-06	7.88993e-06	DOWN	GO:0001755,GO:0005615,GO:0005783,GO:0005887,GO:0007267,GO:0007411,GO:0030215,GO:0030335,GO:0038191,GO:0045499,GO:0048843,GO:0050919,GO:0061643,GO:0062023,GO:0071526	IPR001627,IPR003599,IPR007110,IPR013151,IPR013783,IPR015943,IPR016201,IPR027231,IPR036179,IPR036352	PF00047,PF01403
ENSG00000012174	X	21839617	21885423	+	known	protein_coding	MBTPS2	membrane bound transcription factor peptidase, site 2 [Source:HGNC Symbol;Acc:HGNC:15455]	ENST00000365779,ENST00000379484,ENST00000465888	523	1070	858	490	537	517	694	921	700	12.68	12.95	10.56	8.94	8.52	8.12	10.9	9.95	9.31	18.79	19.54	15.3	12.38	11.7	11.33	15.46	14.16	12.67	0.298697	0.00613367	0.0669355	UP	-0.727303	1.7522e-13	2.08874e-12	DOWN	GO:0000139,GO:0004222,GO:0005737,GO:0005789,GO:0008203,GO:0016021,GO:0030968,GO:0031293,GO:0034976,GO:0036500,GO:0045540,GO:0046872,GO:0051091,GO:0070977,GO:1990440	IPR001193,IPR008915,IPR036034	PF02163
ENSG00000012211	X	49174802	49186528	-	known	protein_coding	PRICKLE3	prickle planar cell polarity protein 3 [Source:HGNC Symbol;Acc:HGNC:6645]	ENST00000376310,ENST00000376317,ENST00000432913,ENST00000453382,ENST00000540849,ENST00000599218,ENST00000611313,ENST00000614014	191	380	399	278	307	274	327	494	394	10.74	10.09	11.64	11.45	11.18	10.95	12.22	13.14	12.82	15.91	15.22	16.87	15.86	15.37	15.3	17.33	18.71	17.43	-0.112446	0.401144	0.900655	DOWN	-0.220338	0.0813971	0.206215	DOWN	GO:0005634,GO:0005737,GO:0005813,GO:0005886,GO:0007275,GO:0008270,GO:0030030	IPR001781,IPR010442,IPR033723,IPR033725,IPR033726,IPR033727	PF00412,PF06297
ENSG00000012223	3	46435645	46485234	-	known	protein_coding	LTF	lactotransferrin [Source:HGNC Symbol;Acc:HGNC:6720]	ENST00000231751,ENST00000417439,ENST00000426532,ENST00000431944,ENST00000443496,ENST00000462667,ENST00000478874,ENST00000493056,ENST00000498301	0	3	0	0	0	0	1	1158	38251	0	0.08	0	0	0	0	0.28	22.79	927.74	0	0.12	0	0	0	0	0.4	32.45	1261.61	-13.7896	1	1	DOWN	-1.41138	0.528595	0.813155	DOWN	GO:0001503,GO:0001530,GO:0001817,GO:0001895,GO:0002227,GO:0003677,GO:0004252,GO:0004869,GO:0005506,GO:0005576,GO:0005615,GO:0005634,GO:0005737,GO:0006959,GO:0008201,GO:0009986,GO:0019730,GO:0019731,GO:0019732,GO:0030141,GO:0031640,GO:0031665,GO:0032680,GO:0032780,GO:0032991,GO:0033214,GO:0033690,GO:0034145,GO:0035580,GO:0042581,GO:0043066,GO:0043123,GO:0043312,GO:0043539,GO:0044218,GO:0044267,GO:…	IPR001156,IPR016357,IPR018195,IPR030684	PF00405
ENSG00000012232	8	28600469	28755599	+	known	protein_coding	EXTL3	exostosin like glycosyltransferase 3 [Source:HGNC Symbol;Acc:HGNC:3518]	ENST00000220562,ENST00000454906,ENST00000517738,ENST00000518223,ENST00000519288,ENST00000519886,ENST00000520679,ENST00000520940,ENST00000521473,ENST00000521532,ENST00000522698,ENST00000522725,ENST00000523149,ENST00000523271	1438	2863	2628	1302	1335	1393	1773	2782	1961	17.43	19.34	17.36	12.87	11.16	12.13	14.69	16.06	13.76	25.82	29.18	25.15	17.82	15.33	16.95	20.84	22.86	18.72	0.316086	1.21706e-05	0.000473948	UP	-0.83743	8.9865e-37	3.91937e-35	DOWN	GO:0001888,GO:0005783,GO:0005789,GO:0005794,GO:0006024,GO:0006486,GO:0015012,GO:0015014,GO:0016021,GO:0016757,GO:0030307,GO:0036498,GO:0046872	IPR004263,IPR015338,IPR029044,IPR040911	PF03016,PF09258
ENSG00000012504	12	100473708	100564414	+	known	protein_coding	NR1H4	nuclear receptor subfamily 1 group H member 4 [Source:HGNC Symbol;Acc:HGNC:7967]	ENST00000188403,ENST00000321046,ENST00000392986,ENST00000546380,ENST00000548621,ENST00000548884,ENST00000549996,ENST00000551184,ENST00000551379,ENST00000648861,ENST00000649582	48	95	93	213	242	231	139	180	106	3.19	2.9	2.95	8.82	11.67	10.65	6.79	4.4	5.21	4.72	4.38	4.27	12.21	16.03	14.87	9.63	6.27	7.08	-0.639746	0.0130872	0.115544	DOWN	1.4863	7.5226e-17	1.13968e-15	UP	GO:0000122,GO:0000790,GO:0000976,GO:0000977,GO:0000980,GO:0000981,GO:0001080,GO:0001228,GO:0001678,GO:0003700,GO:0003707,GO:0003713,GO:0003714,GO:0004879,GO:0005634,GO:0005654,GO:0005719,GO:0006355,GO:0006367,GO:0006629,GO:0006954,GO:0007043,GO:0007219,GO:0007275,GO:0008134,GO:0008206,GO:0008270,GO:0010804,GO:0010988,GO:0015721,GO:0016922,GO:0030154,GO:0030374,GO:0030522,GO:0032052,GO:0032088,GO:…	IPR000536,IPR001628,IPR001723,IPR001728,IPR013088,IPR035500	PF00104,PF00105
ENSG00000012660	6	53267398	53349179	-	known	protein_coding	ELOVL5	ELOVL fatty acid elongase 5 [Source:HGNC Symbol;Acc:HGNC:21308]	ENST00000304434,ENST00000370913,ENST00000370918,ENST00000465983,ENST00000485336,ENST00000486973,ENST00000542638	1388	2851	2563	1382	1427	1482	2237	3056	2295	63.65	60.97	57.66	44.97	42.22	44.25	66.19	63.89	56.52	94.3	91.99	83.54	62.27	58.01	61.8	93.87	90.97	76.87	0.052687	0.455964	0.940179	UP	-0.716257	7.53557e-27	2.02823e-25	DOWN	GO:0005783,GO:0005789,GO:0006636,GO:0009922,GO:0016020,GO:0019367,GO:0030148,GO:0030176,GO:0030425,GO:0034625,GO:0034626,GO:0035338,GO:0036109,GO:0042761,GO:0043025,GO:0043651,GO:0045723,GO:0097447,GO:0102336,GO:0102337,GO:0102338,GO:0102756	IPR002076,IPR033677	PF01151
ENSG00000012779	10	45374176	45446119	+	known	protein_coding	ALOX5	arachidonate 5-lipoxygenase [Source:HGNC Symbol;Acc:HGNC:435]	ENST00000374391,ENST00000475300,ENST00000481117,ENST00000483623,ENST00000493336,ENST00000498461,ENST00000542434,ENST00000612635	276	639	719	1069	1060	1100	745	1142	903	18.81	24.21	27.41	60.64	55.19	54.8	36.95	42.22	39.34	27.86	36.53	39.7	83.97	75.84	76.53	52.4	60.11	53.5	-0.588034	1.04911e-05	0.000419568	DOWN	0.968011	2.89744e-18	4.79331e-17	UP	GO:0002540,GO:0004051,GO:0005506,GO:0005576,GO:0005615,GO:0005635,GO:0005641,GO:0005654,GO:0005829,GO:0006691,GO:0016363,GO:0019221,GO:0019370,GO:0019372,GO:0031965,GO:0034774,GO:0035655,GO:0042759,GO:0043312,GO:1904813,GO:2001301	IPR000907,IPR001024,IPR001885,IPR013819,IPR020833,IPR020834,IPR036226,IPR036392,IPR042062	PF00305,PF01477
ENSG00000012817	Y	19703865	19744939	-	known	protein_coding	KDM5D	lysine demethylase 5D [Source:HGNC Symbol;Acc:HGNC:11115]	ENST00000317961,ENST00000382806,ENST00000415360,ENST00000440077,ENST00000447300,ENST00000469599,ENST00000478891,ENST00000485154,ENST00000492117,ENST00000541639	0	0	0	0	0	0	0	0	0	0	0	0	0	0	0	0	0	0	0	0	0	0	0	0	0	0	0	0	1	1	FLAT	0	1	1	FLAT	GO:0001650,GO:0003677,GO:0005634,GO:0005654,GO:0006338,GO:0006357,GO:0032452,GO:0032453,GO:0034647,GO:0034720,GO:0035097,GO:0046872,GO:0050681,GO:0051213,GO:0060765	IPR001606,IPR001965,IPR003347,IPR003349,IPR004198,IPR011011,IPR013083,IPR013637,IPR019786,IPR019787,IPR036431	PF00628,PF01388,PF02373,PF02375,PF02928,PF08429
ENSG00000012822	12	53708517	53727745	-	known	protein_coding	CALCOCO1	calcium binding and coiled-coil domain 1 [Source:HGNC Symbol;Acc:HGNC:29306]	ENST00000262059,ENST00000430117,ENST00000546443,ENST00000546619,ENST00000546774,ENST00000547885,ENST00000547949,ENST00000547988,ENST00000548177,ENST00000548263,ENST00000548431,ENST00000549173,ENST00000549349,ENST00000549613,ENST00000549688,ENST00000549784,ENST00000549935,ENST00000550804,ENST00000551900,ENST00000552282,ENST00000552623,ENST00000553154	524	1073	1115	3272	3553	3543	1194	1845	1506	22.71	27.15	28.62	111.16	114.19	108.3	38.31	41.38	39.02	33.65	40.97	41.46	153.91	156.9	151.26	54.33	58.92	53.06	-0.535239	2.36386e-09	2.60998e-07	DOWN	1.8924	2.82467e-155	2.75869e-152	UP	GO:0000790,GO:0000980,GO:0003682,GO:0003712,GO:0003713,GO:0005634,GO:0005829,GO:0007165,GO:0008013,GO:0008022,GO:0010628,GO:0016055,GO:0030374,GO:0030518,GO:0043231,GO:0043565,GO:0044212,GO:0045893,GO:0045944,GO:0070016	IPR012852,IPR041611,IPR041641	PF07888,PF17751,PF18112
ENSG00000012963	14	93207241	93229215	+	known	protein_coding	UBR7	ubiquitin protein ligase E3 component n-recognin 7 (putative) [Source:HGNC Symbol;Acc:HGNC:20344]	ENST00000013070,ENST00000553674,ENST00000553857,ENST00000554232,ENST00000555113,ENST00000555329,ENST00000556871	371	619	654	326	308	342	605	798	692	12.79	9.72	10.7	7.24	6.6	7.18	12.76	11.43	13.85	18.95	14.67	15.5	10.03	9.07	10.03	18.1	16.27	18.83	-0.118502	0.275666	0.762639	DOWN	-0.828031	6.12288e-13	6.99107e-12	DOWN	GO:0005737,GO:0008270,GO:0061630	IPR003126,IPR011011,IPR013083,IPR040204	PF02207
ENSG00000012983	14	50418501	50561126	-	known	protein_coding	MAP4K5	mitogen-activated protein kinase kinase kinase kinase 5 [Source:HGNC Symbol;Acc:HGNC:6867]	ENST00000013125,ENST00000554066,ENST00000554091,ENST00000554273,ENST00000554990,ENST00000555216,ENST00000557124,ENST00000557210,ENST00000557390,ENST00000557578	882	1680	1558	1182	1281	1377	1290	1808	1278	26.96	27.23	23.29	24.97	27.67	27.73	28.99	27.43	22.98	39.94	41.09	33.74	34.57	38.02	38.72	41.11	39.05	31.25	0.137914	0.115052	0.478547	UP	-0.166419	0.0228281	0.0690246	DOWN	GO:0004672,GO:0004674,GO:0005524,GO:0005737,GO:0006468,GO:0007257,GO:0008349,GO:0023014,GO:0031098,GO:0032147,GO:0035556	IPR000719,IPR001180,IPR011009,IPR017441,IPR021160	PF00069,PF00780
ENSG00000013016	2	31234152	31269451	+	known	protein_coding	EHD3	EH domain containing 3 [Source:HGNC Symbol;Acc:HGNC:3244]	ENST00000322054	36	88	82	65	52	53	66	129	133	0.76	0.96	0.91	1.03	0.76	0.76	0.95	1.28	1.62	1.12	1.45	1.31	1.42	1.04	1.07	1.35	1.82	2.21	-0.471589	0.120179	0.490597	DOWN	-0.289079	0.257371	0.511264	DOWN	GO:0001881,GO:0003676,GO:0005509,GO:0005524,GO:0005525,GO:0005634,GO:0005737,GO:0005829,GO:0005925,GO:0007596,GO:0010008,GO:0015031,GO:0020018,GO:0030139,GO:0032456,GO:0034498,GO:0048471,GO:0051260,GO:0055038,GO:0055117,GO:0060271,GO:0072659,GO:0086036,GO:0090160,GO:1901387,GO:1903358,GO:1903779	IPR000261,IPR002048,IPR011992,IPR018247,IPR022812,IPR027417,IPR029951,IPR030381,IPR031692,IPR040990	PF00350,PF12763,PF16880,PF18150
ENSG00000013275	19	39971165	39981764	+	known	protein_coding	PSMC4	proteasome 26S subunit, ATPase 4 [Source:HGNC Symbol;Acc:HGNC:9551]	ENST00000157812,ENST00000455878,ENST00000593455,ENST00000596386,ENST00000601194,ENST00000601697	1499	3010	3130	1269	1425	1437	2104	3254	2366	102.43	109.11	120.78	69.93	73.59	70.18	101.07	114.43	95.59	151.76	164.62	174.98	96.83	101.11	98.02	143.33	162.92	129.99	0.199126	0.0085078	0.084882	UP	-0.933633	4.10795e-39	1.95367e-37	DOWN	GO:0000165,GO:0000209,GO:0000502,GO:0001824,GO:0002223,GO:0002479,GO:0005524,GO:0005634,GO:0005654,GO:0005829,GO:0006508,GO:0006521,GO:0008540,GO:0010972,GO:0016020,GO:0016234,GO:0016579,GO:0016887,GO:0022624,GO:0031145,GO:0031146,GO:0031597,GO:0033209,GO:0036402,GO:0038061,GO:0038095,GO:0043161,GO:0043488,GO:0043687,GO:0045202,GO:0045899,GO:0050852,GO:0055085,GO:0060071,GO:0061418,GO:0070498,GO:…	IPR003593,IPR003959,IPR003960,IPR005937,IPR027417,IPR032501,IPR035256,IPR041569	PF00004,PF16450,PF17862
ENSG00000013288	4	6575189	6623362	+	known	protein_coding	MAN2B2	mannosidase alpha class 2B member 2 [Source:HGNC Symbol;Acc:HGNC:29623]	ENST00000285599,ENST00000504248,ENST00000504960,ENST00000505907,ENST00000510427	713	1592	1669	1087	1135	1196	1131	1745	1302	12.41	14.27	15.34	14.01	13.8	13.97	13.49	13.83	13.27	18.39	21.54	22.23	19.4	18.96	19.51	19.14	19.69	18.05	0.12378	0.2068	0.659616	UP	-0.244554	0.00520355	0.0182907	DOWN	GO:0004559,GO:0005774,GO:0006013,GO:0006517,GO:0009313,GO:0030246,GO:0043202,GO:0046872,GO:0070062	IPR000602,IPR011013,IPR011330,IPR011682,IPR013780,IPR015341,IPR027291,IPR028995,IPR037094,IPR041147	PF01074,PF07748,PF09261,PF17677
ENSG00000013293	3	170459548	170586075	-	known	protein_coding	SLC7A14	solute carrier family 7 member 14 [Source:HGNC Symbol;Acc:HGNC:29326]	ENST00000231706,ENST00000466168	0	0	0	0	0	0	0	0	0	0	0	0	0	0	0	0	0	0	0	0	0	0	0	0	0	0	0	0	1	1	FLAT	0	1	1	FLAT	GO:0005765,GO:0006865,GO:0010923,GO:0016021,GO:0022857	IPR002293,IPR029485	PF13520,PF13906
ENSG00000013297	3	170418865	170454733	+	known	protein_coding	CLDN11	claudin 11 [Source:HGNC Symbol;Acc:HGNC:8514]	ENST00000064724,ENST00000468358,ENST00000477531,ENST00000486429,ENST00000488989,ENST00000489485,ENST00000643053	46	88	92	42	53	58	95	160	153	2.33	2.41	2.56	1.85	2.18	2.33	3.25	3.89	4.58	3.45	3.64	3.71	2.57	3	3.25	4.6	5.54	6.22	-0.627675	0.0113539	0.104706	DOWN	-0.622131	0.0171157	0.0534542	DOWN	GO:0005198,GO:0005886,GO:0005923,GO:0016021,GO:0016338,GO:0042802	IPR003555,IPR004031,IPR006187,IPR017974	PF00822
ENSG00000013306	17	44319625	44324870	-	known	protein_coding	SLC25A39	solute carrier family 25 member 39 [Source:HGNC Symbol;Acc:HGNC:24279]	ENST00000225308,ENST00000377095,ENST00000537904,ENST00000585523,ENST00000585636,ENST00000585695,ENST00000586016,ENST00000586633,ENST00000588049,ENST00000588315,ENST00000588767,ENST00000590194,ENST00000591006,ENST00000591151,ENST00000592372,ENST00000592857,ENST00000593166	2660	5917	6751	3032	3189	3127	4430	7669	4764	195.75	224.41	271.29	165	162.52	161.7	220.24	267.66	199.09	290.02	338.6	393.02	228.47	223.3	225.85	312.34	381.08	270.74	0.0661131	0.577289	0.971441	UP	-0.734085	7.10761e-16	1.00603e-14	DOWN	GO:0005743,GO:0006783,GO:0016021	IPR018108,IPR023395	PF00153
ENSG00000013364	16	29820394	29848039	+	known	protein_coding	MVP	major vault protein [Source:HGNC Symbol;Acc:HGNC:7531]	ENST00000357402,ENST00000395353,ENST00000562463,ENST00000563096,ENST00000563123,ENST00000563558,ENST00000563915,ENST00000565164,ENST00000565830,ENST00000566066,ENST00000566252,ENST00000566554,ENST00000566859,ENST00000568068,ENST00000569612,ENST00000569887,ENST00000570061,ENST00000570234,ENST00000629059	3054	6075	6836	6486	7013	6879	3893	6480	4390	126.94	130.21	147.31	215.32	211.37	208.01	112.78	128.76	111.13	188.08	196.46	213.42	298.13	290.42	290.53	159.94	183.33	151.12	0.331193	0.000381431	0.00800834	UP	0.311258	2.03804e-05	0.000108134	UP	GO:0005576,GO:0005634,GO:0005643,GO:0005737,GO:0005829,GO:0005856,GO:0015031,GO:0016020,GO:0019901,GO:0019903,GO:0023057,GO:0031953,GO:0034774,GO:0038127,GO:0042802,GO:0043312,GO:0048471,GO:0051028,GO:0061099,GO:0070062,GO:1904813	IPR002499,IPR021870,IPR039059,IPR040989,IPR041134,IPR041136,IPR041139	PF01505,PF11978,PF17794,PF17795,PF17796
ENSG00000013374	7	151341699	151378449	+	known	protein_coding	NUB1	negative regulator of ubiquitin like proteins 1 [Source:HGNC Symbol;Acc:HGNC:17623]	ENST00000413040,ENST00000460712,ENST00000468404,ENST00000470229,ENST00000470316,ENST00000477666,ENST00000480714,ENST00000480907,ENST00000483358,ENST00000493588,ENST00000497987,ENST00000568733	682	1316	1124	1033	1198	1232	957	1353	1089	30.86	34.27	25.92	32.83	35.44	38	30.95	29.48	26.65	45.72	51.71	37.56	45.45	48.69	53.08	43.89	41.98	36.25	0.104733	0.227594	0.693339	UP	0.0799421	0.31336	0.588621	UP	GO:0005634,GO:0005829,GO:0006511,GO:0016567,GO:0032436,GO:0034341,GO:0034612,GO:0043687	IPR009060,IPR011990,IPR015940,IPR029071,IPR039749,IPR041207	PF00627,PF18037
ENSG00000013375	6	83161150	83193936	-	known	protein_coding	PGM3	phosphoglucomutase 3 [Source:HGNC Symbol;Acc:HGNC:8907]	ENST00000283977,ENST00000503094,ENST00000504780,ENST00000505470,ENST00000506587,ENST00000507404,ENST00000507554,ENST00000508748,ENST00000509219,ENST00000510258,ENST00000512866,ENST00000513973,ENST00000515333,ENST00000605602,ENST00000616566,ENST00000650640,ENST00000650642,ENST00000651204,ENST00000651425,ENST00000651698,ENST00000652222,ENST00000652468	535	1171	1002	693	717	702	842	1220	1019	17.93	19.2	17.29	15.65	15.01	13.88	21.58	17.73	31.02	26.57	28.97	25.05	21.67	20.62	19.38	30.61	25.24	42.18	0.0198647	0.79664	0.971441	UP	-0.401456	6.83241e-06	3.85314e-05	DOWN	GO:0000287,GO:0004610,GO:0004614,GO:0005829,GO:0005975,GO:0006041,GO:0006048,GO:0006487,GO:0006493,GO:0007283,GO:0019255,GO:0030097	IPR005843,IPR005844,IPR016055,IPR016066,IPR016657,IPR036900	PF00408,PF02878
ENSG00000013392	6	83193357	83198935	+	known	protein_coding	RWDD2A	RWD domain containing 2A [Source:HGNC Symbol;Acc:HGNC:21385]	ENST00000369724	118	165	196	277	280	283	208	283	220	3.23	2.33	2.82	5.67	5.29	5.29	3.89	3.64	3.49	4.78	3.52	4.08	7.86	7.27	7.39	5.52	5.19	4.74	-0.310966	0.0912242	0.420019	DOWN	0.711059	3.53564e-06	2.07036e-05	UP		IPR006575,IPR010541,IPR016135,IPR017359	PF05773,PF06544
ENSG00000013441	2	200853009	200864744	-	known	protein_coding	CLK1	CDC like kinase 1 [Source:HGNC Symbol;Acc:HGNC:2068]	ENST00000321356,ENST00000409403,ENST00000409769,ENST00000432425,ENST00000434813,ENST00000461326,ENST00000461981,ENST00000464454,ENST00000472679,ENST00000473565,ENST00000481641,ENST00000482590,ENST00000492793,ENST00000496205,ENST00000621181	734	1263	1145	1721	1862	1952	1025	1413	1287	42.1	37.98	32.36	69.51	67.21	71.52	46.1	38.43	45.33	62.38	57.3	46.88	96.24	92.34	99.89	65.37	54.71	61.65	-0.0049303	0.927251	0.986551	DOWN	0.731794	4.88375e-21	9.53255e-20	UP	GO:0004674,GO:0004712,GO:0004715,GO:0005524,GO:0005634,GO:0005737,GO:0018105,GO:0018107,GO:0043484,GO:0046777	IPR000719,IPR008271,IPR011009,IPR017441	PF00069
ENSG00000013503	12	106357748	106510198	+	known	protein_coding	POLR3B	RNA polymerase III subunit B [Source:HGNC Symbol;Acc:HGNC:30348]	ENST00000228347,ENST00000539066,ENST00000549195,ENST00000549569	187	337	303	166	222	211	242	309	244	4.58	4.27	3.9	3.04	3.8	3.53	4.05	3.56	3.48	6.78	6.44	5.65	4.21	5.22	4.94	5.75	5.07	4.73	0.284809	0.0634241	0.335667	UP	-0.546225	0.000206944	0.000944755	DOWN	GO:0003677,GO:0003899,GO:0005654,GO:0005666,GO:0005829,GO:0006383,GO:0032481,GO:0032549,GO:0032728,GO:0045087,GO:0045089,GO:0046872,GO:0051607	IPR007120,IPR007121,IPR007641,IPR007642,IPR007644,IPR007645,IPR007646,IPR007647,IPR014724,IPR015712,IPR037033,IPR037034	PF00562,PF04560,PF04561,PF04563,PF04565,PF04566,PF04567
ENSG00000013523	14	76786168	76826246	-	known	protein_coding	ANGEL1	angel homolog 1 [Source:HGNC Symbol;Acc:HGNC:19961]	ENST00000251089,ENST00000554941,ENST00000555079,ENST00000556298,ENST00000557179,ENST00000557497	446	834	776	409	444	468	480	760	684	10.76	10.58	9.94	7.51	8.32	8.88	9.31	8.64	8.78	15.94	15.97	14.39	10.4	11.44	12.4	13.21	12.3	11.94	0.329841	0.00331093	0.0434387	UP	-0.705903	3.62429e-13	4.21207e-12	DOWN	GO:0000175,GO:0005634,GO:0005783,GO:0005801,GO:0005829,GO:0008190,GO:0019904,GO:0048471	IPR005135,IPR036691	PF03372
ENSG00000013561	5	141958328	141990292	+	known	protein_coding	RNF14	ring finger protein 14 [Source:HGNC Symbol;Acc:HGNC:10058]	ENST00000347642,ENST00000356143,ENST00000394514,ENST00000394519,ENST00000394520,ENST00000502341,ENST00000506004,ENST00000506822,ENST00000506938,ENST00000507163,ENST00000507291,ENST00000511961,ENST00000512565,ENST00000513019,ENST00000514620,ENST00000515613	396	759	640	535	612	528	502	698	555	21.91	21.43	19.42	23.99	23.31	20.07	18.49	18.31	19.86	32.46	32.33	28.13	33.22	32.03	28.03	26.23	26.06	27.01	0.260825	0.0169194	0.138478	UP	-0.16819	0.115557	0.276056	DOWN	GO:0000151,GO:0000209,GO:0003713,GO:0005634,GO:0005737,GO:0005829,GO:0006355,GO:0006357,GO:0006511,GO:0007165,GO:0016567,GO:0019787,GO:0030521,GO:0031624,GO:0032436,GO:0045893,GO:0046872,GO:0050681,GO:0060765,GO:0061630	IPR001841,IPR002867,IPR006575,IPR013083,IPR016135,IPR017907,IPR031127	PF01485,PF05773
ENSG00000013563	X	154401236	154412112	-	known	protein_coding	DNASE1L1	deoxyribonuclease 1 like 1 [Source:HGNC Symbol;Acc:HGNC:2957]	ENST00000014935,ENST00000309585,ENST00000369807,ENST00000369808,ENST00000369809,ENST00000393638,ENST00000412184,ENST00000424626,ENST00000432135,ENST00000447892,ENST00000451865,ENST00000497242	463	856	968	607	662	652	653	1021	754	20.35	21.37	23.45	19.97	20.88	20.14	20.72	22.2	20.78	30.15	32.25	33.97	27.64	28.7	28.13	29.39	31.6	28.26	0.137431	0.201953	0.650871	UP	-0.305002	0.00158919	0.00620387	DOWN	GO:0000737,GO:0003677,GO:0004530,GO:0004536,GO:0005576,GO:0005634,GO:0005783,GO:0006259,GO:0006308,GO:0035580,GO:0043312	IPR005135,IPR016202,IPR018057,IPR033125,IPR036691	PF03372
ENSG00000013573	12	31073860	31104799	+	known	protein_coding	DDX11	DEAD/H-box helicase 11 [Source:HGNC Symbol;Acc:HGNC:2736]	ENST00000228264,ENST00000350437,ENST00000415475,ENST00000435753,ENST00000438391,ENST00000535158,ENST00000535317,ENST00000536265,ENST00000536580,ENST00000537136,ENST00000538345,ENST00000538740,ENST00000539049,ENST00000539673,ENST00000539699,ENST00000539702,ENST00000540935,ENST00000542129,ENST00000542242,ENST00000542244,ENST00000542661,ENST00000542777,ENST00000542838,ENST00000543026,ENST00000543511…	1026	1910	1986	1036	1171	1131	1687	2874	2011	47.87	45.46	48.64	33.91	39.36	35.71	53.32	62.13	54.76	70.92	68.59	70.47	46.95	54.08	49.88	75.61	88.47	74.46	-0.179898	0.0368712	0.235132	DOWN	-0.619737	7.91438e-17	1.19705e-15	DOWN	GO:0000790,GO:0000922,GO:0001650,GO:0003677,GO:0003678,GO:0003682,GO:0003688,GO:0003690,GO:0003697,GO:0003727,GO:0004386,GO:0005524,GO:0005634,GO:0005654,GO:0005730,GO:0005737,GO:0005813,GO:0006281,GO:0006974,GO:0007062,GO:0007275,GO:0008094,GO:0008186,GO:0016032,GO:0030496,GO:0031297,GO:0032079,GO:0032091,GO:0032508,GO:0034085,GO:0035563,GO:0036498,GO:0044806,GO:0045142,GO:0045876,GO:0046872,GO:…	IPR006554,IPR006555,IPR010614,IPR013020,IPR014013,IPR027417,IPR028331	PF06733,PF13307
ENSG00000013583	12	12974870	13000265	-	known	protein_coding	HEBP1	heme binding protein 1 [Source:HGNC Symbol;Acc:HGNC:17176]	ENST00000014930,ENST00000535636,ENST00000536942,ENST00000540916,ENST00000647702	169	282	278	192	215	203	269	421	354	17.52	15.88	15.57	14.94	15.62	15.18	19.03	20.57	21.63	25.96	23.95	22.55	20.68	21.47	21.2	26.99	29.29	29.41	-0.266822	0.0608568	0.327472	DOWN	-0.340416	0.0215887	0.065742	DOWN	GO:0005576,GO:0005737,GO:0007186,GO:0007623,GO:0020037,GO:0070062	IPR006917,IPR011256	PF04832
ENSG00000013588	12	12890782	12917937	+	known	protein_coding	GPRC5A	G protein-coupled receptor class C group 5 member A [Source:HGNC Symbol;Acc:HGNC:9836]	ENST00000014914,ENST00000534831,ENST00000537783,ENST00000540125,ENST00000542056,ENST00000648791	11945	22917	21150	19684	21393	21906	18579	26836	20248	202.85	248.17	233.96	289.49	283.33	290.98	201.57	218.85	198.51	300.54	374.44	338.94	400.84	389.3	406.41	285.85	311.59	269.95	-0.00374949	0.93418	0.986551	DOWN	0.106101	0.0233078	0.0701955	UP	GO:0004930,GO:0005730,GO:0005886,GO:0005887,GO:0007165,GO:0007175,GO:0030295,GO:0030659,GO:0031982,GO:0043231,GO:0043235,GO:0045296,GO:0070062	IPR017978	PF00003
ENSG00000013619	X	150361422	150514178	+	known	protein_coding	MAMLD1	mastermind like domain containing 1 [Source:HGNC Symbol;Acc:HGNC:2568]	ENST00000262858,ENST00000358892,ENST00000370401,ENST00000426613,ENST00000432680,ENST00000464149,ENST00000468306	104	253	265	133	155	157	204	292	208	3.28	3.28	3.37	2.59	2.71	2.68	3.61	3.48	3.09	4.85	4.95	4.88	3.59	3.73	3.74	5.12	4.95	4.2	-0.00198724	0.958475	0.990691	DOWN	-0.498893	0.00270723	0.0100864	DOWN	GO:0005654,GO:0005794,GO:0005813,GO:0006357,GO:0008584,GO:0016604	IPR026131
ENSG00000013725	11	60971680	61020377	+	known	protein_coding	CD6	CD6 molecule [Source:HGNC Symbol;Acc:HGNC:1691]	ENST00000313421,ENST00000344931,ENST00000352009,ENST00000419282,ENST00000433107,ENST00000452451,ENST00000505761,ENST00000538288,ENST00000538611,ENST00000541964,ENST00000542157,ENST00000542254,ENST00000545105,ENST00000545320	2	7	6	3	1	1	10	14	17	0.29	0.13	0.29	0.07	0.02	0.04	0.46	0.23	0.48	0.43	0.19	0.42	0.1	0.03	0.06	0.65	0.33	0.66	-1.32578	0.107905	0.460451	DOWN	-1.52121	0.184997	0.399951	DOWN	GO:0001530,GO:0001771,GO:0001772,GO:0002250,GO:0002438,GO:0005044,GO:0005576,GO:0005887,GO:0007157,GO:0009897,GO:0031226,GO:0031663,GO:0032496,GO:0042102,GO:0042802,GO:0045087,GO:0070891,GO:1900017	IPR001190,IPR017448,IPR036772	PF00530
ENSG00000013810	4	1712891	1745176	+	known	protein_coding	TACC3	transforming acidic coiled-coil containing protein 3 [Source:HGNC Symbol;Acc:HGNC:11524]	ENST00000313288,ENST00000404054,ENST00000458173,ENST00000466077,ENST00000467746,ENST00000470136,ENST00000470808,ENST00000484264,ENST00000484651,ENST00000485989,ENST00000493975,ENST00000612220,ENST00000617535,ENST00000650779,ENST00000651251,ENST00000651472,ENST00000651817,ENST00000652770	1128	2221	2380	1253	1365	1400	1776	2792	1939	51.35	52.47	59.15	41.45	43.6	43	58.13	59.28	51.09	76.08	79.17	85.7	57.39	59.91	60.05	82.44	84.4	69.48	0.0347151	0.686147	0.971441	UP	-0.559142	1.1329e-13	1.37202e-12	DOWN	GO:0000226,GO:0000922,GO:0005737,GO:0005815,GO:0005829,GO:0007052,GO:0007091,GO:0008283,GO:0021987,GO:0051301,GO:0060236,GO:0072686,GO:1902850	IPR007707,IPR039915	PF05010
ENSG00000014123	6	96521595	96555276	+	known	protein_coding	UFL1	UFM1 specific ligase 1 [Source:HGNC Symbol;Acc:HGNC:23039]	ENST00000369278,ENST00000461673	367	631	601	563	583	629	423	637	589	8.89	7.9	7.65	10.21	9.76	10.97	7.01	7.26	8.27	13.17	11.92	11.08	14.14	13.41	15.32	9.94	10.34	11.25	0.199232	0.113648	0.475517	UP	0.069995	0.440036	0.737039	UP	GO:0001649,GO:0005737,GO:0005783,GO:0005789,GO:0005829,GO:0008284,GO:0016020,GO:0031397,GO:0032088,GO:0032434,GO:0032880,GO:0032991,GO:0033146,GO:0034976,GO:0043005,GO:0043066,GO:0060252,GO:0071568,GO:0071569,GO:1902065,GO:1990592	IPR018611	PF09743
ENSG00000014138	11	65261920	65305589	+	known	protein_coding	POLA2	DNA polymerase alpha 2, accessory subunit [Source:HGNC Symbol;Acc:HGNC:30073]	ENST00000265465,ENST00000525924,ENST00000527618,ENST00000527850,ENST00000532391,ENST00000532469,ENST00000533192,ENST00000534785	406	637	740	209	223	200	648	987	705	19.89	13.95	20.24	6.83	11.29	9.03	23.37	24.7	17.87	29.47	21.05	29.32	9.46	15.52	12.61	33.14	35.17	24.3	-0.142471	0.225648	0.691006	DOWN	-1.575	1.94716e-34	7.58505e-33	DOWN	GO:0000082,GO:0003677,GO:0003887,GO:0005654,GO:0005658,GO:0005829,GO:0006260,GO:0006270,GO:0032201,GO:0046982	IPR007185,IPR013627,IPR016722	PF04042,PF08418
ENSG00000014164	8	143437659	143541447	-	known	protein_coding	ZC3H3	zinc finger CCCH-type containing 3 [Source:HGNC Symbol;Acc:HGNC:28972]	ENST00000262577,ENST00000528401	473	1030	1023	994	1047	1123	675	1075	824	15.06	17.24	17.7	24.12	23.84	24.83	15.46	16.37	15.54	22.31	26.01	25.65	33.4	32.76	34.68	21.92	23.31	21.13	0.178867	0.0693251	0.354495	UP	0.289274	0.00106148	0.00427924	UP	GO:0000981,GO:0003677,GO:0005634,GO:0005847,GO:0031124,GO:0032927,GO:0046872,GO:0051028,GO:0070412,GO:1900363	IPR000571,IPR036855	PF00642
ENSG00000014216	11	65180566	65212006	+	known	protein_coding	CAPN1	calpain 1 [Source:HGNC Symbol;Acc:HGNC:1476]	ENST00000279247,ENST00000524773,ENST00000525013,ENST00000526468,ENST00000526954,ENST00000526966,ENST00000527189,ENST00000527323,ENST00000527469,ENST00000527699,ENST00000527739,ENST00000527887,ENST00000527897,ENST00000528165,ENST00000528396,ENST00000528739,ENST00000529133,ENST00000530442,ENST00000530495,ENST00000530567,ENST00000531068,ENST00000532285,ENST00000533079,ENST00000533129,ENST00000533704…	2238	4772	5169	3731	4050	3902	2977	4969	3737	94.75	104.51	115.73	128.11	131.01	125.52	94.87	105.4	100.97	140.38	157.68	167.66	177.38	180.01	175.31	134.54	150.06	137.31	0.267594	0.00335541	0.0437649	UP	-0.0918131	0.222941	0.459255	DOWN	GO:0004198,GO:0005509,GO:0005576,GO:0005737,GO:0005739,GO:0005764,GO:0005829,GO:0005886,GO:0005925,GO:0006508,GO:0008284,GO:0016020,GO:0016241,GO:0022617,GO:0032801,GO:0043312,GO:0050790,GO:0060056,GO:0070062,GO:0070268,GO:0097264,GO:1904813,GO:2000310	IPR000169,IPR001300,IPR002048,IPR011992,IPR018247,IPR022682,IPR022683,IPR022684,IPR029643,IPR033883,IPR036213,IPR038765	PF00648,PF01067,PF13833
ENSG00000014257	3	132317369	132368298	+	known	protein_coding	ACPP	acid phosphatase, prostate [Source:HGNC Symbol;Acc:HGNC:125]	ENST00000336375,ENST00000351273,ENST00000475741,ENST00000483689,ENST00000489084,ENST00000493235,ENST00000495911,ENST00000507647,ENST00000512463	17	48	47	61	61	60	48	61	76	1.58	1.52	1.8	3.2	2.6	2.58	1.78	2.05	2.5	2.34	2.29	2.61	4.44	3.57	3.61	2.53	2.92	3.4	-0.583132	0.131878	0.516413	DOWN	0.707751	0.0252966	0.0754293	UP	GO:0003993,GO:0005615,GO:0005634,GO:0005765,GO:0005886,GO:0006144,GO:0006772,GO:0008253,GO:0009117,GO:0012506,GO:0016021,GO:0016311,GO:0016791,GO:0030175,GO:0035577,GO:0042131,GO:0042802,GO:0042803,GO:0043312,GO:0046085,GO:0051289,GO:0051930,GO:0052642,GO:0060168,GO:0070062	IPR000560,IPR029033,IPR033379	PF00328
ENSG00000014641	2	63588609	63607197	+	known	polymorphic_pseudogene	MDH1	malate dehydrogenase 1 [Source:HGNC Symbol;Acc:HGNC:6970]	ENST00000233114,ENST00000409476,ENST00000409908,ENST00000421012,ENST00000432309,ENST00000436321,ENST00000442225,ENST00000454035,ENST00000462944,ENST00000472098,ENST00000484538,ENST00000485155,ENST00000485781,ENST00000495083,ENST00000539945,ENST00000544381	1570	2858	2517	1726	1895	1879	2258	3118	2489	148.08	136.99	124.66	123.96	126.21	118.68	145.16	142.24	140.05	219.4	206.69	180.6	171.64	173.41	165.76	205.86	202.51	190.44	0.0546807	0.473971	0.953739	UP	-0.412605	6.05182e-09	4.89335e-08	DOWN	GO:0004470,GO:0005615,GO:0005829,GO:0006094,GO:0006099,GO:0006107,GO:0006108,GO:0006734,GO:0019674,GO:0030060,GO:0047860,GO:0051287,GO:0070062	IPR001236,IPR001252,IPR001557,IPR010945,IPR011274,IPR015955,IPR022383,IPR036291	PF00056,PF02866
ENSG00000014824	4	41990502	42090461	+	known	protein_coding	SLC30A9	solute carrier family 30 member 9 [Source:HGNC Symbol;Acc:HGNC:1329]	ENST00000264451,ENST00000505523,ENST00000509683,ENST00000510460,ENST00000513699	548	1244	1143	726	702	854	876	1230	949	22.74	24.16	20.37	17.77	15.28	20.21	21.99	18.59	22.09	33.69	36.45	29.5	24.6	20.99	28.23	31.18	26.47	30.05	0.135832	0.133877	0.519975	UP	-0.397041	3.0321e-05	0.000156859	DOWN	GO:0000981,GO:0003682,GO:0003700,GO:0005634,GO:0005783,GO:0005856,GO:0006289,GO:0006829,GO:0006882,GO:0008324,GO:0016021,GO:0016922,GO:0030374,GO:0031410,GO:0045944	IPR002524,IPR009061,IPR027469,IPR037129,IPR040177	PF01545
ENSG00000014914	1	149928651	149936879	-	known	protein_coding	MTMR11	myotubularin related protein 11 [Source:HGNC Symbol;Acc:HGNC:24307]	ENST00000369140,ENST00000439741,ENST00000466496,ENST00000479272,ENST00000482025,ENST00000482343,ENST00000490310,ENST00000492824,ENST00000493562,ENST00000495054	481	869	863	2299	2433	2500	914	1292	933	27.82	24.44	25.12	89.64	87.53	87.5	32.59	35.91	27.16	41.22	36.88	36.4	124.12	120.27	122.22	46.22	51.12	36.93	-0.274466	0.00421327	0.0518238	DOWN	1.64058	2.68456e-116	1.04874e-113	UP	GO:0005737,GO:0070062	IPR010569,IPR022587,IPR029021,IPR030564,IPR030580	PF06602,PF12578
ENSG00000014919	10	99711844	99732100	-	known	protein_coding	COX15	cytochrome c oxidase assembly homolog COX15 [Source:HGNC Symbol;Acc:HGNC:2263]	ENST00000016171,ENST00000370483,ENST00000497381	403	810	614	514	542	523	592	803	680	16.98	17.03	14.08	16.43	16.49	15.25	17.76	15.65	16.32	25.16	25.7	20.4	22.74	22.66	21.3	25.18	22.28	22.19	0.0402206	0.744448	0.971441	UP	-0.277148	0.0121076	0.0392477	DOWN	GO:0004129,GO:0005634,GO:0005739,GO:0005743,GO:0005746,GO:0006123,GO:0006783,GO:0006784,GO:0007585,GO:0008535,GO:0016021,GO:0016627,GO:0016653,GO:0020037,GO:0045333,GO:0055114,GO:0060090,GO:0070069,GO:1902600	IPR003780,IPR009003,IPR023754	PF02628
ENSG00000015133	14	91271323	91417844	-	known	protein_coding	CCDC88C	coiled-coil domain containing 88C [Source:HGNC Symbol;Acc:HGNC:19967]	ENST00000331194,ENST00000334448,ENST00000389856,ENST00000389857,ENST00000553403,ENST00000553437,ENST00000554051,ENST00000554165,ENST00000554872,ENST00000555995,ENST00000556726,ENST00000556767,ENST00000557455,ENST00000557507	372	758	778	394	401	442	595	877	846	10.6	9.44	8.92	7.37	7.16	8.09	11.73	9.96	15.95	15.71	14.24	12.92	10.2	9.84	11.3	16.64	14.18	21.69	-0.0760066	0.538835	0.971441	DOWN	-0.669316	8.43468e-11	8.04236e-10	DOWN	GO:0001932,GO:0005737,GO:0005813,GO:0008017,GO:0016055,GO:0030165,GO:0030705,GO:0031098,GO:0031122,GO:0031648,GO:0043621,GO:0051260,GO:0051959	IPR001715,IPR008636,IPR027719,IPR036872	PF05622
ENSG00000015153	12	42157104	42238349	-	known	protein_coding	YAF2	YY1 associated factor 2 [Source:HGNC Symbol;Acc:HGNC:17363]	ENST00000327791,ENST00000380790,ENST00000534854,ENST00000541702,ENST00000546726,ENST00000546782,ENST00000546972,ENST00000547254,ENST00000547351,ENST00000547622,ENST00000547724,ENST00000548661,ENST00000548917,ENST00000550315,ENST00000551268,ENST00000551528,ENST00000552109,ENST00000552928,ENST00000555248	44	111	115	90	100	93	73	130	86	3.71	4.46	5.31	4.38	4.69	3.94	4.14	3.92	4.36	5.49	6.72	7.7	6.06	6.45	5.51	5.87	5.58	5.93	0.0934813	0.696119	0.971441	UP	0.0597678	0.857199	0.925386	UP	GO:0003713,GO:0003714,GO:0005634,GO:0005654,GO:0005829,GO:0045892,GO:0045893,GO:0046872,GO:0070317	IPR001876,IPR033774,IPR036443,IPR038039,IPR039958	PF00641,PF17219
ENSG00000015171	10	134465	254637	+	known	protein_coding	ZMYND11	zinc finger MYND-type containing 11 [Source:HGNC Symbol;Acc:HGNC:16966]	ENST00000309776,ENST00000381584,ENST00000381591,ENST00000381604,ENST00000381607,ENST00000397955,ENST00000397959,ENST00000397962,ENST00000402736,ENST00000403354,ENST00000439456,ENST00000473115,ENST00000488275,ENST00000509513,ENST00000558098,ENST00000602682,ENST00000627286	394	803	807	542	639	575	481	716	630	12.53	11.58	11.64	11.37	11.47	10.39	8.85	9.19	9.64	18.57	17.47	16.87	15.74	15.76	14.52	12.55	13.09	13.12	0.342043	0.0012295	0.0200096	UP	-0.236633	0.0140627	0.0448622	DOWN	GO:0003690,GO:0003714,GO:0005634,GO:0005654,GO:0005694,GO:0006325,GO:0007049,GO:0008270,GO:0016032,GO:0034243,GO:0035064,GO:0043124,GO:0045892,GO:0046329,GO:0051607,GO:2001237	IPR000313,IPR001487,IPR001965,IPR002893,IPR011011,IPR013083,IPR019786,IPR019787,IPR035505,IPR036427	PF00439,PF00855
ENSG00000015285	X	48676596	48691427	+	known	protein_coding	WAS	WASP actin nucleation promoting factor [Source:HGNC Symbol;Acc:HGNC:12731]	ENST00000376701,ENST00000450772,ENST00000465982,ENST00000470107,ENST00000474174,ENST00000483750,ENST00000490627	1	0	2	4	4	3	1	2	30	0.06	0	0.07	0.34	0.22	0.12	0.04	0.14	1.63	0.09	0	0.11	0.47	0.31	0.17	0.06	0.19	2.22	-3.12472	0.0493518	0.285847	DOWN	1.67392	0.219655	0.454295	UP	GO:0000147,GO:0002625,GO:0005634,GO:0005829,GO:0005884,GO:0005911,GO:0006897,GO:0006952,GO:0006955,GO:0007596,GO:0008064,GO:0008154,GO:0008544,GO:0010591,GO:0012506,GO:0015629,GO:0016197,GO:0017124,GO:0019901,GO:0030041,GO:0030048,GO:0030479,GO:0030695,GO:0031267,GO:0032488,GO:0035861,GO:0038096,GO:0042110,GO:0042802,GO:0043274,GO:0045335,GO:0045944,GO:0048365,GO:0050852,GO:0051015,GO:0051492,GO:…	IPR000095,IPR000697,IPR003124,IPR011026,IPR011993,IPR027641,IPR033927,IPR036936	PF00568,PF00786,PF02205
ENSG00000015413	16	89613308	89638456	+	known	protein_coding	DPEP1	dipeptidase 1 [Source:HGNC Symbol;Acc:HGNC:3002]	ENST00000261615,ENST00000393092,ENST00000421184,ENST00000561484,ENST00000564281,ENST00000564645,ENST00000565249,ENST00000568281,ENST00000570029	0	0	0	0	0	0	1	0	2	0	0	0	0	0	0	0.07	0	0.08	0	0	0	0	0	0	0.1	0	0.11	-1.78076	0.567081	0.971441	DOWN	0	1	1	FLAT	GO:0005615,GO:0005634,GO:0005886,GO:0006691,GO:0006749,GO:0006805,GO:0008235,GO:0008239,GO:0008270,GO:0016324,GO:0016999,GO:0030054,GO:0030336,GO:0031225,GO:0031528,GO:0034235,GO:0035690,GO:0043027,GO:0043066,GO:0043154,GO:0045177,GO:0050667,GO:0070062,GO:0070573,GO:0071277,GO:0071732,GO:0072340,GO:0072341	IPR000180,IPR008257,IPR028536,IPR032466	PF01244
ENSG00000015475	22	17734138	17774770	-	known	protein_coding	BID	BH3 interacting domain death agonist [Source:HGNC Symbol;Acc:HGNC:1050]	ENST00000317361,ENST00000342111,ENST00000399765,ENST00000399767,ENST00000399774,ENST00000473439,ENST00000494097,ENST00000550946,ENST00000551952,ENST00000552886,ENST00000611040,ENST00000614949,ENST00000615414,ENST00000617586,ENST00000622694	603	1263	1333	381	472	441	941	1418	1024	71.43	67.34	81.27	33.44	35.89	31	63.49	77.23	64.23	105.83	101.61	117.74	46.3	49.32	43.3	90.04	109.96	87.34	0.124027	0.198658	0.645271	UP	-1.34554	7.18655e-41	3.77929e-39	DOWN	GO:0001836,GO:0005123,GO:0005739,GO:0005741,GO:0005829,GO:0006626,GO:0006919,GO:0008625,GO:0008637,GO:0010918,GO:0016020,GO:0031625,GO:0032461,GO:0032464,GO:0032592,GO:0042127,GO:0042770,GO:0042775,GO:0042981,GO:0043065,GO:0043066,GO:0046982,GO:0051260,GO:0051402,GO:0090150,GO:0090200,GO:0097284,GO:0097345,GO:1900740,GO:1901030,GO:1902230,GO:2000045,GO:2000271,GO:2001238,GO:2001244	IPR010479,IPR020728,IPR036834	PF06393
ENSG00000015479	5	139293674	139331677	+	known	protein_coding	MATR3	matrin 3 [Source:HGNC Symbol;Acc:HGNC:6912]	ENST00000394805,ENST00000502422,ENST00000502499,ENST00000502944,ENST00000503340,ENST00000503811,ENST00000504023,ENST00000504045,ENST00000504311,ENST00000504643,ENST00000505625,ENST00000507860,ENST00000508689,ENST00000509918,ENST00000510056,ENST00000511249,ENST00000511333,ENST00000511978,ENST00000512040,ENST00000512876,ENST00000513121,ENST00000513678,ENST00000514402,ENST00000514488,ENST00000514528…	3470	5967	6005	4093	4089	4360	4465	5837	4724	155.79	147.57	153.82	146.54	135.18	145.97	141.01	126.09	125.13	230.82	222.66	222.84	202.9	185.74	203.88	199.98	179.53	170.16	0.269056	0.000165359	0.0041943	UP	-0.375056	4.97811e-09	4.06241e-08	DOWN	GO:0002218,GO:0003170,GO:0003281,GO:0003723,GO:0005198,GO:0005637,GO:0008270,GO:0010608,GO:0016020,GO:0016363,GO:0035198,GO:0042802,GO:0045087	IPR000504,IPR000690,IPR003604,IPR012677,IPR034928,IPR034930,IPR035979
ENSG00000015520	7	44512535	44541315	-	known	protein_coding	NPC1L1	NPC1 like intracellular cholesterol transporter 1 [Source:HGNC Symbol;Acc:HGNC:7898]	ENST00000289547,ENST00000381160,ENST00000423141,ENST00000546276	383	698	731	1824	1884	1764	458	687	496	8.03	7.51	7.94	28.31	27.14	25.13	6.58	6.68	6	11.9	11.34	11.5	39.19	37.3	35.1	9.33	9.51	8.15	0.372238	0.000746165	0.0136911	UP	1.53481	9.32491e-74	1.30102e-71	UP	GO:0005886,GO:0006695,GO:0008144,GO:0016324,GO:0017137,GO:0030299,GO:0030301,GO:0030659,GO:0031489,GO:0031526,GO:0042157,GO:0042493,GO:0044214,GO:0071501,GO:0098856	IPR000731,IPR003392,IPR032190	PF02460,PF12349,PF16414
ENSG00000015532	17	50346126	50363138	+	known	protein_coding	XYLT2	xylosyltransferase 2 [Source:HGNC Symbol;Acc:HGNC:15517]	ENST00000017003,ENST00000376550,ENST00000507602,ENST00000509778,ENST00000511654,ENST00000571021,ENST00000574840	686	1728	1808	1066	1103	1088	1284	2034	1394	21.42	27.9	29.63	25.5	24.12	24.25	28.31	30.21	25.72	31.74	42.1	42.93	35.3	33.15	33.87	40.15	43.01	34.97	0.022308	0.838573	0.971441	UP	-0.381113	0.000286074	0.00127681	DOWN	GO:0000139,GO:0000287,GO:0005615,GO:0006024,GO:0008375,GO:0015012,GO:0016021,GO:0030145,GO:0030158,GO:0030203,GO:0030206,GO:0030210,GO:0050650	IPR003406,IPR024448	PF02485,PF12529
ENSG00000015568	2	109792758	109857705	+	known	protein_coding	RGPD5	RANBP2 like and GRIP domain containing 5 [Source:HGNC Symbol;Acc:HGNC:32418]	ENST00000016946,ENST00000272454,ENST00000393283,ENST00000413468,ENST00000430736,ENST00000432606,ENST00000441344,ENST00000472794,ENST00000477523,ENST00000482778,ENST00000493394,ENST00000495473,ENST00000495582	231	219	389	536	507	412	155	532	439	4.43	2.93	6.75	6.62	6.12	5.53	3.16	4.45	3.61	6.57	4.42	9.78	9.16	8.4	7.72	4.48	6.33	4.9	-0.0685119	0.885072	0.977492	DOWN	0.666221	0.0497624	0.135902	UP	GO:0005634,GO:0005643,GO:0005737,GO:0006607,GO:0008536,GO:0043547	IPR000156,IPR000237,IPR011990,IPR011993,IPR013026,IPR019734,IPR032023	PF00638,PF01465,PF16704
ENSG00000015592	8	27235323	27258420	-	known	protein_coding	STMN4	stathmin 4 [Source:HGNC Symbol;Acc:HGNC:16078]	ENST00000265770,ENST00000350889,ENST00000519614,ENST00000519997,ENST00000522750,ENST00000522908,ENST00000523048	0	1	0	0	0	1	0	0	1	0	0.05	0	0	0	0.07	0	0	0.06	0	0.07	0	0	0	0.09	0	0	0.08	-0.116648	0.948389	0.986551	DOWN	0.173586	0.975223	0.986812	UP	GO:0005737,GO:0005794,GO:0007019,GO:0015631,GO:0030426,GO:0031110,GO:0031175,GO:0043005,GO:0051493	IPR000956,IPR028834,IPR030514,IPR036002	PF00836
ENSG00000015676	7	44379119	44490658	-	known	protein_coding	NUDCD3	NudC domain containing 3 [Source:HGNC Symbol;Acc:HGNC:22208]	ENST00000338427,ENST00000355451,ENST00000460110,ENST00000464812,ENST00000472246,ENST00000475952,ENST00000478769,ENST00000480209,ENST00000487118,ENST00000493613,ENST00000497978	1363	2450	2423	1671	1817	1791	1752	2560	2091	60.43	50.9	52.15	43.92	45.56	44.14	47.42	45.64	43.99	89.53	76.8	75.55	60.82	62.6	61.65	67.25	64.98	59.83	0.193924	0.00341849	0.0443129	UP	-0.309432	3.61715e-06	2.11356e-05	DOWN	GO:0005737,GO:0005868,GO:0006457,GO:0032502,GO:0051082,GO:0060271,GO:1905793	IPR007052,IPR008978,IPR025934,IPR027761,IPR037898,IPR037905	PF04969,PF14050
ENSG00000016082	5	51383448	51394730	+	known	protein_coding	ISL1	ISL LIM homeobox 1 [Source:HGNC Symbol;Acc:HGNC:6132]	ENST00000230658,ENST00000505475,ENST00000511384	50	123	106	118	74	103	107	150	120	2.33	2.84	2.55	4.02	2.29	3.15	3.28	3.22	3.11	3.45	4.29	3.69	5.57	3.15	4.4	4.65	4.58	4.24	-0.250615	0.297939	0.794846	DOWN	0.065722	0.827314	0.910502	UP	GO:0000122,GO:0000790,GO:0000978,GO:0000981,GO:0001102,GO:0001158,GO:0001228,GO:0001755,GO:0003139,GO:0003148,GO:0003151,GO:0003203,GO:0003215,GO:0003266,GO:0003713,GO:0005634,GO:0005654,GO:0005737,GO:0007409,GO:0007507,GO:0008284,GO:0010575,GO:0010718,GO:0016922,GO:0021520,GO:0021522,GO:0021524,GO:0021559,GO:0021983,GO:0030331,GO:0031016,GO:0031103,GO:0031290,GO:0032024,GO:0032725,GO:0032729,GO:…	IPR001356,IPR001781,IPR009057,IPR017970	PF00046,PF00412
ENSG00000016391	3	53812335	53846419	-	known	protein_coding	CHDH	choline dehydrogenase [Source:HGNC Symbol;Acc:HGNC:24288]	ENST00000315251,ENST00000467802,ENST00000481668	694	1363	1264	771	882	885	956	1341	1132	9	10.95	9.47	7.82	8.19	7.84	8.48	8.18	9.19	13.34	16.52	13.72	10.83	11.25	10.96	12.03	11.64	12.5	0.17069	0.0268417	0.191027	UP	-0.447496	1.44208e-08	1.11682e-07	DOWN	GO:0005743,GO:0008812,GO:0019285,GO:0042426,GO:0050660	IPR000172,IPR007867,IPR012132,IPR027424,IPR036188	PF00732,PF05199
ENSG00000016402	6	136999971	137045180	-	known	protein_coding	IL20RA	interleukin 20 receptor subunit alpha [Source:HGNC Symbol;Acc:HGNC:6003]	ENST00000316649,ENST00000367746,ENST00000367748,ENST00000460306,ENST00000461799,ENST00000468393,ENST00000541547,ENST00000635289	19	29	15	12	15	10	34	36	77	0.84	0.45	0.23	0.37	0.32	0.21	0.89	0.58	1.42	1.24	0.67	0.34	0.52	0.44	0.29	1.26	0.83	1.94	-0.945196	0.0693721	0.354606	DOWN	-0.914521	0.0890197	0.22203	DOWN	GO:0004896,GO:0005886,GO:0016021,GO:0019221,GO:0042015,GO:0045124,GO:2001244	IPR003961,IPR013783,IPR015373,IPR015713,IPR036116	PF01108,PF09294
ENSG00000016490	1	86468368	86500259	+	known	protein_coding	CLCA1	chloride channel accessory 1 [Source:HGNC Symbol;Acc:HGNC:2015]	ENST00000234701,ENST00000394711	0	0	0	0	0	0	0	1	0	0	0	0	0	0	0	0	0.02	0	0	0	0	0	0	0	0	0.02	0	0.20091	0.864245	0.971441	UP	0	1	1	FLAT	GO:0005229,GO:0005254,GO:0005615,GO:0005886,GO:0005887,GO:0005902,GO:0006816,GO:0008237,GO:0034220,GO:0042589,GO:0046872,GO:0071456	IPR002035,IPR004727,IPR013642,IPR013783,IPR036465	PF08434,PF13519
ENSG00000016602	1	86547078	86580754	+	known	protein_coding	CLCA4	chloride channel accessory 4 [Source:HGNC Symbol;Acc:HGNC:2018]	ENST00000370563,ENST00000496322	1	0	5	4	3	4	3	4	21	0.03	0	0.09	0.1	0.07	0.09	0.07	0.06	0.4	0.05	0	0.12	0.13	0.09	0.12	0.09	0.09	0.54	-2.05022	0.142607	0.536636	DOWN	0.839438	0.523456	0.811291	UP	GO:0005229,GO:0005254,GO:0005576,GO:0005886,GO:0005887,GO:0008237,GO:0016324,GO:0034220,GO:0046872	IPR002035,IPR004727,IPR013642,IPR036465	PF00092,PF08434
ENSG00000016864	3	52694488	52706032	-	known	protein_coding	GLT8D1	glycosyltransferase 8 domain containing 1 [Source:HGNC Symbol;Acc:HGNC:24870]	ENST00000266014,ENST00000394783,ENST00000463762,ENST00000463827,ENST00000464705,ENST00000478968,ENST00000479553,ENST00000480080,ENST00000481643,ENST00000484163,ENST00000485899,ENST00000487642,ENST00000491606,ENST00000497436,ENST00000497953	375	652	657	667	650	657	537	754	592	32.31	30.36	29.43	41.55	38.07	38.96	31.76	31.42	31.26	47.87	45.8	42.64	57.53	52.31	54.41	45.04	44.74	42.51	0.0728718	0.511558	0.969632	UP	0.158118	0.100539	0.245785	UP	GO:0005794,GO:0016020,GO:0016021,GO:0016757	IPR002495,IPR029044	PF01501
ENSG00000017260	3	130850595	131016712	+	known	protein_coding	ATP2C1	ATPase secretory pathway Ca2+ transporting 1 [Source:HGNC Symbol;Acc:HGNC:13211]	ENST00000328560,ENST00000359644,ENST00000422190,ENST00000428331,ENST00000504381,ENST00000504571,ENST00000504612,ENST00000504948,ENST00000505072,ENST00000505330,ENST00000507194,ENST00000507488,ENST00000508297,ENST00000508532,ENST00000508660,ENST00000509150,ENST00000509662,ENST00000510168,ENST00000510774,ENST00000513636,ENST00000513801,ENST00000514654,ENST00000515854,ENST00000533801	6925	13606	12414	6644	7272	7562	9017	12088	9056	228.39	242.12	219.98	172.22	181.16	176.93	219.43	193.17	201.7	338.37	365.31	318.69	238.46	248.91	247.11	311.19	275.03	274.29	0.343121	7.60445e-08	5.96388e-06	UP	-0.67733	1.75716e-41	9.33036e-40	DOWN	GO:0000139,GO:0005388,GO:0005509,GO:0005524,GO:0005794,GO:0005802,GO:0006816,GO:0006828,GO:0006874,GO:0008544,GO:0008553,GO:0015410,GO:0016020,GO:0016021,GO:0016339,GO:0030026,GO:0030145,GO:0031532,GO:0032468,GO:0032472,GO:0034220,GO:0043123,GO:0046872,GO:0070588	IPR001757,IPR004014,IPR006068,IPR006413,IPR008250,IPR018303,IPR023214,IPR023298,IPR023299,IPR030336,IPR036412	PF00689,PF00690
ENSG00000017427	12	102395874	102481744	-	known	protein_coding	IGF1	insulin like growth factor 1 [Source:HGNC Symbol;Acc:HGNC:5464]	ENST00000307046,ENST00000337514,ENST00000392904,ENST00000392905,ENST00000424202,ENST00000481539,ENST00000644491	0	0	0	0	0	0	0	1	2	0	0	0	0	0	0	0	0.01	0.02	0	0	0	0	0	0	0	0.01	0.02	-1.60333	0.596509	0.971441	DOWN	0	1	1	FLAT	GO:0000187,GO:0001501,GO:0001775,GO:0002576,GO:0005158,GO:0005159,GO:0005178,GO:0005179,GO:0005576,GO:0005615,GO:0007165,GO:0007265,GO:0007517,GO:0008083,GO:0008283,GO:0008284,GO:0009408,GO:0009441,GO:0010468,GO:0010560,GO:0010613,GO:0010628,GO:0010629,GO:0014065,GO:0014068,GO:0014834,GO:0014896,GO:0014904,GO:0014911,GO:0016942,GO:0030166,GO:0030335,GO:0031093,GO:0032148,GO:0032691,GO:0032720,GO:…	IPR016179,IPR022341,IPR022350,IPR022352,IPR022353,IPR036438	PF00049
ENSG00000017483	X	48458537	48470260	-	known	protein_coding	SLC38A5	solute carrier family 38 member 5 [Source:HGNC Symbol;Acc:HGNC:18070]	ENST00000413668,ENST00000416711,ENST00000429543,ENST00000440085,ENST00000441948,ENST00000480105,ENST00000488083,ENST00000494034,ENST00000497336,ENST00000595796,ENST00000615300,ENST00000619100,ENST00000620913,ENST00000622196	1	6	10	11	14	9	3	11	40	0.05	0.41	0.39	0.82	1.52	0.81	0.18	0.53	2.2	0.08	0.62	0.56	1.14	2.09	1.13	0.26	0.75	2.99	-1.61228	0.130747	0.514995	DOWN	1.10812	0.173406	0.379996	UP	GO:0003333,GO:0005886,GO:0005887,GO:0006865,GO:0015171,GO:0015187,GO:0015816	IPR013057	PF01490
ENSG00000017797	18	9475009	9538114	+	known	protein_coding	RALBP1	ralA binding protein 1 [Source:HGNC Symbol;Acc:HGNC:9841]	ENST00000019317,ENST00000383432,ENST00000458039,ENST00000577221,ENST00000585015,ENST00000609094	1691	2915	2678	2196	2486	2413	2123	3120	2225	41.51	35.33	34.46	39.16	41.67	38.64	35.18	34.85	30.63	61.5	53.31	49.92	54.22	57.25	53.96	49.89	49.62	41.65	0.212275	0.0125476	0.111941	UP	-0.121502	0.0998944	0.244448	DOWN	GO:0005096,GO:0005829,GO:0006897,GO:0006935,GO:0007264,GO:0016020,GO:0017160,GO:0022857,GO:0042626,GO:0042910,GO:0043087,GO:0043547,GO:0048365,GO:0051056,GO:0055085,GO:1900753,GO:1990961	IPR000198,IPR008936,IPR039767	PF00620
ENSG00000018189	4	70704204	70808619	+	known	protein_coding	RUFY3	RUN and FYVE domain containing 3 [Source:HGNC Symbol;Acc:HGNC:30285]	ENST00000226328,ENST00000381006,ENST00000417478,ENST00000502653,ENST00000503025,ENST00000503876,ENST00000504805,ENST00000507333,ENST00000512103,ENST00000512331,ENST00000513593,ENST00000513597,ENST00000514898,ENST00000515442,ENST00000515479	235	364	324	342	352	377	362	536	400	10.56	6.73	6.3	10.99	11.12	8.46	9.96	8.99	8.66	15.65	10.15	9.13	15.22	15.27	11.81	14.13	12.8	11.78	-0.220235	0.120669	0.491958	DOWN	0.108398	0.352456	0.636734	UP	GO:0005737,GO:0005829,GO:0007015,GO:0012505,GO:0016020,GO:0030027,GO:0030054,GO:0030175,GO:0030335,GO:0030424,GO:0030425,GO:0030426,GO:0043025,GO:0043204,GO:0045773,GO:0050770,GO:0050771,GO:0071437,GO:0090316,GO:2000114	IPR004012,IPR037213	PF02759
ENSG00000018236	12	40692439	41072415	+	known	protein_coding	CNTN1	contactin 1 [Source:HGNC Symbol;Acc:HGNC:2171]	ENST00000347616,ENST00000348761,ENST00000547702,ENST00000547849,ENST00000548005,ENST00000548481,ENST00000550305,ENST00000551295,ENST00000551424,ENST00000552248,ENST00000552913	8	7	3	1	2	0	1	3	7	1.03	0.19	0.28	0.15	0.03	0	0.01	0.04	0.1	1.52	0.29	0.4	0.2	0.03	0	0.02	0.06	0.13	1.17002	0.327863	0.827035	UP	-2.86292	0.0268725	0.0796072	DOWN	GO:0007155,GO:0007219,GO:0010628,GO:0010765,GO:0010976,GO:0016020,GO:0021549,GO:0030246,GO:0031175,GO:0045121,GO:0050731,GO:0070062,GO:0099025,GO:0099026	IPR003598,IPR003599,IPR003961,IPR007110,IPR013098,IPR013783,IPR036116,IPR036179,IPR036992	PF00041,PF07679
ENSG00000018280	2	218382029	218396894	+	known	protein_coding	SLC11A1	solute carrier family 11 member 1 [Source:HGNC Symbol;Acc:HGNC:10907]	ENST00000233202,ENST00000354352,ENST00000460592,ENST00000465984,ENST00000468221,ENST00000468721,ENST00000469449,ENST00000469799,ENST00000471875,ENST00000473367,ENST00000475225,ENST00000481524,ENST00000483487,ENST00000490536,ENST00000490872,ENST00000492413,ENST00000494322,ENST00000539932	0	4	0	0	3	1	0	1	31	0	0.06	0	0	0.06	0.02	0	0.02	0.89	0	0.09	0	0	0.08	0.03	0	0.03	1.21	-3.10771	0.128097	0.508472	DOWN	0.192149	0.959946	0.986812	UP	GO:0001818,GO:0001819,GO:0002309,GO:0002369,GO:0002606,GO:0002827,GO:0005381,GO:0005384,GO:0005764,GO:0005770,GO:0005886,GO:0005887,GO:0006826,GO:0006828,GO:0006876,GO:0006879,GO:0006909,GO:0006954,GO:0007035,GO:0009617,GO:0010628,GO:0015086,GO:0015707,GO:0019730,GO:0030670,GO:0031902,GO:0032147,GO:0032496,GO:0032623,GO:0032632,GO:0032729,GO:0034341,GO:0042060,GO:0042116,GO:0042742,GO:0042803,GO:…	IPR001046	PF01566
ENSG00000018408	3	149517235	149736714	-	known	protein_coding	WWTR1	WW domain containing transcription regulator 1 [Source:HGNC Symbol;Acc:HGNC:24042]	ENST00000360632,ENST00000460517,ENST00000465804,ENST00000467467,ENST00000471586,ENST00000472417,ENST00000474080,ENST00000475579,ENST00000479238,ENST00000485244,ENST00000485352,ENST00000494754	3646	7446	6848	4445	4946	5038	4588	6490	4720	126.76	136.04	147.34	130.34	125.27	121.76	106.17	94.85	109.74	187.81	205.25	213.46	180.48	172.13	170.06	150.57	135.05	149.24	0.396787	4.3091e-10	5.60975e-08	UP	-0.36693	6.76632e-12	7.10295e-11	DOWN	GO:0000122,GO:0001649,GO:0001894,GO:0001933,GO:0003015,GO:0003713,GO:0003714,GO:0005634,GO:0005654,GO:0005667,GO:0005737,GO:0005829,GO:0006355,GO:0006367,GO:0006469,GO:0008284,GO:0010718,GO:0016567,GO:0016604,GO:0017145,GO:0031146,GO:0032835,GO:0035264,GO:0035329,GO:0042803,GO:0045599,GO:0045944,GO:0048762,GO:0060271,GO:0060390,GO:0060993,GO:0072307,GO:0090090	IPR001202,IPR036020	PF00397
ENSG00000018510	2	177392757	177559299	+	known	protein_coding	AGPS	alkylglycerone phosphate synthase [Source:HGNC Symbol;Acc:HGNC:327]	ENST00000264167,ENST00000409888,ENST00000460342,ENST00000637633,ENST00000642466	1124	1885	1547	913	1016	1072	1315	1814	1350	32.1	21.66	19.52	14.34	15.66	14.83	20.62	17.7	18.5	47.55	32.68	28.28	19.86	21.52	20.71	29.24	25.2	25.16	0.280783	0.0134792	0.117969	UP	-0.701061	8.97701e-13	1.00815e-11	DOWN	GO:0005730,GO:0005739,GO:0005777,GO:0005778,GO:0005782,GO:0005829,GO:0006625,GO:0008609,GO:0008610,GO:0008611,GO:0016020,GO:0016491,GO:0071949	IPR004113,IPR006094,IPR016164,IPR016166,IPR016167,IPR016169,IPR016171,IPR025650,IPR036318	PF01565,PF02913
ENSG00000018607	2	132309309	132318736	+	known	unprocessed_pseudogene	ZNF806	zinc finger protein 806 [Source:HGNC Symbol;Acc:HGNC:33228]	ENST00000438300	0	0	0	0	0	0	0	1	0	0	0	0	0	0	0	0	0.03	0	0	0	0	0	0	0	0	0.04	0	0.20091	0.864245	0.971441	UP	0	1	1	FLAT
ENSG00000018610	X	119538149	119565408	-	known	protein_coding	CXorf56	chromosome X open reading frame 56 [Source:HGNC Symbol;Acc:HGNC:26239]	ENST00000320339,ENST00000469448,ENST00000536133,ENST00000644802	187	336	393	294	312	305	277	401	285	14.48	12.99	17.48	18.37	15.94	15.74	14.89	14.22	13.16	21.45	19.59	25.33	25.44	21.9	21.98	21.11	20.25	17.89	0.14794	0.330308	0.829476	UP	-0.0626912	0.625399	0.890877	DOWN	GO:0005634,GO:0005737,GO:0044297	IPR029704
ENSG00000018625	1	160115759	160143591	+	known	protein_coding	ATP1A2	ATPase Na+/K+ transporting subunit alpha 2 [Source:HGNC Symbol;Acc:HGNC:800]	ENST00000361216,ENST00000392233,ENST00000447527,ENST00000459972,ENST00000463989,ENST00000468587,ENST00000472488,ENST00000478587	0	0	0	1	3	3	3	6	9	0	0	0	0.03	0.07	0.05	0.04	0.05	0.22	0	0	0	0.03	0.1	0.07	0.05	0.07	0.3	-4.23119	0.0119328	0.108193	DOWN	3.01202	0.0956465	0.235826	UP	GO:0001504,GO:0002026,GO:0002087,GO:0005391,GO:0005524,GO:0005737,GO:0005768,GO:0005886,GO:0005890,GO:0005901,GO:0006813,GO:0006814,GO:0006883,GO:0006940,GO:0006942,GO:0008217,GO:0008344,GO:0008542,GO:0010881,GO:0014704,GO:0016020,GO:0019229,GO:0030007,GO:0030315,GO:0034220,GO:0035094,GO:0036376,GO:0040011,GO:0043197,GO:0045822,GO:0045988,GO:0046034,GO:0046872,GO:0051087,GO:0051481,GO:0051946,GO:…	IPR001757,IPR004014,IPR005775,IPR006068,IPR008250,IPR018303,IPR023214,IPR023298,IPR023299,IPR036412	PF00689,PF00690
ENSG00000018699	2	32628032	32821051	+	known	protein_coding	TTC27	tetratricopeptide repeat domain 27 [Source:HGNC Symbol;Acc:HGNC:25986]	ENST00000317907,ENST00000428527,ENST00000433416,ENST00000438654,ENST00000448773,ENST00000454690,ENST00000647819	317	601	518	236	254	299	392	547	395	16.38	11.31	10.39	7.29	6.52	7.94	10.95	10.43	8.34	24.26	17.07	15.05	10.1	8.96	11.09	15.53	14.85	11.35	0.336718	0.00684013	0.0725321	UP	-0.936634	1.70435e-14	2.19224e-13	DOWN		IPR011990,IPR013026,IPR013105,IPR019734	PF07719
ENSG00000018869	19	56375846	56393545	-	known	protein_coding	ZNF582	zinc finger protein 582 [Source:HGNC Symbol;Acc:HGNC:26421]	ENST00000301310,ENST00000586929,ENST00000587778,ENST00000589143,ENST00000589895,ENST00000593145,ENST00000619584	23	36	33	25	25	18	36	39	35	1.32	0.86	0.82	1.35	0.75	0.46	1.05	1.14	0.84	1.96	1.29	1.18	1.87	1.03	0.65	1.49	1.63	1.15	-0.0198003	0.944224	0.986551	DOWN	-0.530077	0.193344	0.412319	DOWN	GO:0003677,GO:0005634,GO:0006357,GO:0046872	IPR001909,IPR013087,IPR036051,IPR036236	PF00096,PF01352
ENSG00000019102	11	124747474	124752255	-	known	protein_coding	VSIG2	V-set and immunoglobulin domain containing 2 [Source:HGNC Symbol;Acc:HGNC:17149]	ENST00000326621,ENST00000403470	6	5	6	17	11	12	3	11	38	0.62	0.27	0.33	1.33	0.8	0.85	0.21	0.53	2.29	0.92	0.4	0.48	1.84	1.09	1.19	0.3	0.76	3.12	-1.24158	0.185311	0.62115	DOWN	1.03897	0.104343	0.253565	UP	GO:0005887,GO:0016020	IPR003598,IPR003599,IPR007110,IPR013106,IPR013783,IPR036179,IPR042475	PF07686
ENSG00000019144	11	118606440	118658031	+	known	protein_coding	PHLDB1	pleckstrin homology like domain family B member 1 [Source:HGNC Symbol;Acc:HGNC:23697]	ENST00000356063,ENST00000361417,ENST00000392852,ENST00000524713,ENST00000525226,ENST00000525427,ENST00000526374,ENST00000526537,ENST00000526699,ENST00000526826,ENST00000527259,ENST00000527500,ENST00000527898,ENST00000528594,ENST00000528875,ENST00000529005,ENST00000530708,ENST00000530994,ENST00000531987,ENST00000532517,ENST00000532639,ENST00000534140,ENST00000600882,ENST00000612681,ENST00000614369…	488	959	910	879	982	919	627	979	741	16.78	16.22	14.75	19.43	21.14	21.19	14.41	13.41	15.86	24.87	24.47	21.37	26.91	29.05	29.59	20.44	19.1	21.57	0.231841	0.0108394	0.101457	UP	0.182241	0.0299457	0.0874327	UP	GO:0010470,GO:0010717,GO:0045180,GO:0070507,GO:1904261	IPR000253,IPR001849,IPR008984,IPR011993,IPR037810	PF00169
ENSG00000019169	2	118942166	118994660	+	known	protein_coding	MARCO	macrophage receptor with collagenous structure [Source:HGNC Symbol;Acc:HGNC:6895]	ENST00000327097,ENST00000412481,ENST00000494979	0	0	0	1	1	0	1	1	4	0	0	0	0.05	0.21	0	0.04	0.03	0.32	0	0	0	0.06	0.29	0	0.06	0.04	0.43	-2.69477	0.242768	0.715985	DOWN	1.25621	0.623048	0.890877	UP	GO:0001540,GO:0001664,GO:0001934,GO:0004888,GO:0005044,GO:0005581,GO:0005737,GO:0005886,GO:0005887,GO:0006897,GO:0006898,GO:0006911,GO:0007166,GO:0007193,GO:0008329,GO:0030666,GO:0038024,GO:0043277,GO:0045087,GO:0070374,GO:0097242	IPR001190,IPR008160,IPR017448,IPR036772	PF00530,PF01391
ENSG00000019186	20	54153446	54173986	-	known	protein_coding	CYP24A1	cytochrome P450 family 24 subfamily A member 1 [Source:HGNC Symbol;Acc:HGNC:2602]	ENST00000216862,ENST00000395954,ENST00000395955,ENST00000460643,ENST00000472970,ENST00000487593	3547	6580	6459	1970	2140	2301	13725	19799	13900	213.59	203.14	194.99	84.3	86.91	85.91	557.56	552.81	479.34	316.45	306.5	282.49	116.72	119.41	119.99	790.72	787.09	651.85	-1.28758	4.94439e-82	4.64031e-78	DOWN	-1.43678	6.33737e-132	3.53677e-129	DOWN	GO:0001649,GO:0005506,GO:0005634,GO:0005654,GO:0005739,GO:0005741,GO:0005886,GO:0006766,GO:0008403,GO:0016491,GO:0020037,GO:0030342,GO:0033280,GO:0042359,GO:0042369,GO:0055114,GO:0070561	IPR001128,IPR002401,IPR017972,IPR036396	PF00067
ENSG00000019485	11	45095806	45235110	+	known	protein_coding	PRDM11	PR/SET domain 11 [Source:HGNC Symbol;Acc:HGNC:13996]	ENST00000424263,ENST00000526442,ENST00000528980,ENST00000530656,ENST00000534751,ENST00000622142	59	132	108	105	113	106	74	114	115	1.86	1.8	1	1.55	1.93	1.75	1.19	1.65	1.27	2.75	2.71	1.44	2.14	2.65	2.45	1.69	2.35	1.72	0.187473	0.442073	0.930723	UP	0.0735146	0.741871	0.910502	UP	GO:0000977,GO:0001047,GO:0003682,GO:0003700,GO:0005634,GO:0005829,GO:0008168,GO:0030308,GO:0031490,GO:0043408,GO:0043565,GO:0045892,GO:0045893,GO:0051726,GO:2000271	IPR001214
ENSG00000019505	11	45240302	45286341	-	known	protein_coding	SYT13	synaptotagmin 13 [Source:HGNC Symbol;Acc:HGNC:14962]	ENST00000020926,ENST00000528101,ENST00000533332	771	1612	1380	636	711	740	968	1334	985	15.13	16.34	14.21	9.42	9.63	9.92	12.99	12.31	11.2	22.41	24.66	20.59	13.04	13.23	13.86	18.42	17.52	15.23	0.406765	5.96998e-06	0.000264701	UP	-0.90457	1.69493e-27	4.72956e-26	DOWN	GO:0000149,GO:0001786,GO:0005509,GO:0005544,GO:0005886,GO:0005887,GO:0014059,GO:0016192,GO:0017156,GO:0017158,GO:0019905,GO:0030133,GO:0030276,GO:0043231,GO:0070382,GO:0071277	IPR000008,IPR028692,IPR035892	PF00168
ENSG00000019549	8	48917598	48921740	-	known	protein_coding	SNAI2	snail family transcriptional repressor 2 [Source:HGNC Symbol;Acc:HGNC:11094]	ENST00000020945,ENST00000396822,ENST00000649776	1	5	7	5	8	7	3	13	42	0.24	0.13	0.18	0.22	0.28	0.24	0.1	0.3	1.16	0.36	0.19	0.26	0.31	0.38	0.33	0.14	0.43	1.57	-2.07673	0.0499884	0.288229	DOWN	0.700098	0.479723	0.768558	UP	GO:0000122,GO:0000790,GO:0000977,GO:0000981,GO:0001227,GO:0001649,GO:0001837,GO:0003180,GO:0003198,GO:0003273,GO:0003677,GO:0003682,GO:0003700,GO:0005634,GO:0005654,GO:0005737,GO:0006355,GO:0006933,GO:0007219,GO:0007605,GO:0010839,GO:0010957,GO:0014032,GO:0030335,GO:0032331,GO:0032642,GO:0033629,GO:0035066,GO:0035921,GO:0043473,GO:0043518,GO:0043565,GO:0045600,GO:0045667,GO:0046872,GO:0050872,GO:…	IPR013087,IPR036236	PF00096
ENSG00000019582	5	150400041	150412929	-	known	protein_coding	CD74	CD74 molecule [Source:HGNC Symbol;Acc:HGNC:1697]	ENST00000009530,ENST00000353334,ENST00000377795,ENST00000517752,ENST00000517791,ENST00000518797,ENST00000522153,ENST00000522246,ENST00000523208,ENST00000523813,ENST00000523836,ENST00000524315	5600	11756	13798	7649	8260	7916	8143	13724	11108	453.45	504.87	584.16	463.82	465.23	442.16	462.61	536.19	525.42	671.82	761.76	846.29	642.21	639.22	617.56	656.06	763.42	714.51	0.121702	0.239042	0.710541	UP	-0.415189	1.22559e-06	7.62395e-06	DOWN	GO:0000139,GO:0000187,GO:0001516,GO:0001540,GO:0001934,GO:0001961,GO:0002606,GO:0002792,GO:0002830,GO:0002906,GO:0004896,GO:0005634,GO:0005737,GO:0005765,GO:0005771,GO:0005773,GO:0005886,GO:0006886,GO:0006952,GO:0007165,GO:0008283,GO:0009897,GO:0009986,GO:0010628,GO:0012507,GO:0016020,GO:0016021,GO:0016064,GO:0019883,GO:0019886,GO:0019955,GO:0023026,GO:0030336,GO:0030658,GO:0030666,GO:0030669,GO:…	IPR000716,IPR011988,IPR015386,IPR022339,IPR036613,IPR036857	PF00086,PF08831,PF09307
ENSG00000019991	7	81699010	81770438	-	known	protein_coding	HGF	hepatocyte growth factor [Source:HGNC Symbol;Acc:HGNC:4893]	ENST00000222390,ENST00000354224,ENST00000412881,ENST00000421558,ENST00000423064,ENST00000444829,ENST00000453018,ENST00000453411,ENST00000457544,ENST00000465234,ENST00000643024	0	0	0	0	0	0	0	0	25	0	0	0	0	0	0	0	0	0.51	0	0	0	0	0	0	0	0	0.69	-4.7605	0.0452471	0.269672	DOWN	0	1	1	FLAT	GO:0000165,GO:0000187,GO:0000278,GO:0000902,GO:0001837,GO:0001889,GO:0001934,GO:0002576,GO:0004252,GO:0005576,GO:0005615,GO:0008083,GO:0010507,GO:0014068,GO:0016020,GO:0019221,GO:0030212,GO:0030335,GO:0031093,GO:0031100,GO:0031643,GO:0032715,GO:0032733,GO:0033137,GO:0035729,GO:0042056,GO:0042802,GO:0043066,GO:0043154,GO:0045669,GO:0045766,GO:0045944,GO:0046982,GO:0048012,GO:0050673,GO:0050728,GO:…	IPR000001,IPR001254,IPR001314,IPR003609,IPR009003,IPR013806,IPR018056,IPR024174,IPR027284,IPR038178	PF00024,PF00051,PF00089
ENSG00000019995	10	124942123	124988189	+	known	protein_coding	ZRANB1	zinc finger RANBP2-type containing 1 [Source:HGNC Symbol;Acc:HGNC:18224]	ENST00000359653,ENST00000471421	298	513	398	443	482	538	393	512	540	5.68	4.7	3.7	5.87	6.13	6.51	5.03	4.27	5.55	8.41	7.09	5.36	8.12	8.43	9.1	7.13	6.07	7.54	-0.0114522	0.919044	0.986551	DOWN	0.176859	0.133759	0.309929	UP	GO:0004843,GO:0005634,GO:0005654,GO:0005737,GO:0005829,GO:0007010,GO:0016055,GO:0016477,GO:0016579,GO:0022604,GO:0030177,GO:0035523,GO:0036459,GO:0043231,GO:0046872,GO:0070530,GO:0070536,GO:0071947,GO:1990168	IPR001876,IPR003323,IPR036443,IPR041294	PF00641,PF02338,PF18418
ENSG00000020129	1	35557473	35567274	+	known	protein_coding	NCDN	neurochondrin [Source:HGNC Symbol;Acc:HGNC:17597]	ENST00000356090,ENST00000373243,ENST00000373253,ENST00000423723,ENST00000437806,ENST00000459931	503	1011	982	509	512	517	580	977	702	16.89	18.81	19.33	11.82	13.32	13.07	15.09	17.03	15.09	25.02	28.39	28	16.36	18.3	18.26	21.4	24.25	20.52	0.371144	0.00021184	0.00508037	UP	-0.747163	3.89062e-16	5.60848e-15	DOWN	GO:0005829,GO:0016020,GO:0030425,GO:0031175,GO:0043025,GO:0045453,GO:0048168	IPR008709,IPR016024	PF05536
ENSG00000020181	8	37784191	37844896	+	known	protein_coding	ADGRA2	adhesion G protein-coupled receptor A2 [Source:HGNC Symbol;Acc:HGNC:17849]	ENST00000315215,ENST00000412232,ENST00000428068	26	73	56	44	42	67	59	106	136	0.42	0.58	0.46	0.53	0.44	0.73	0.62	0.74	1.21	0.62	0.88	0.67	0.73	0.6	1.01	0.88	1.06	1.65	-0.779763	0.0289419	0.201249	DOWN	-0.0341509	0.871609	0.935022	DOWN	GO:0002040,GO:0004930,GO:0005886,GO:0007186,GO:0007417,GO:0009986,GO:0010595,GO:0016021,GO:0016055,GO:0030175,GO:0043542,GO:0045765,GO:0050920,GO:0090210,GO:0090263,GO:1900747,GO:1990909	IPR000203,IPR000483,IPR000832,IPR001611,IPR001879,IPR003591,IPR003599,IPR007110,IPR013783,IPR017981,IPR017983,IPR032675,IPR036445	PF00002,PF01825,PF13855
ENSG00000020219	7	152445477	152447150	+	known	processed_pseudogene	CCT8L1P	chaperonin containing TCP1 subunit 8 like 1, pseudogene [Source:HGNC Symbol;Acc:HGNC:32153]	ENST00000465400	0	0	0	0	0	2	0	0	0	0	0	0	0	0	0.09	0	0	0	0	0	0	0	0	0.13	0	0	0	0	1	1	FLAT	1.17359	0.675045	0.904531	UP
ENSG00000020256	20	52051663	52204308	-	known	protein_coding	ZFP64	ZFP64 zinc finger protein [Source:HGNC Symbol;Acc:HGNC:15940]	ENST00000216923,ENST00000346617,ENST00000361387,ENST00000371515,ENST00000371518,ENST00000371523,ENST00000395979,ENST00000395989,ENST00000456175,ENST00000461898,ENST00000467811,ENST00000477786	238	493	501	432	428	451	347	482	353	8.34	9.97	9.46	12.06	10.61	11.36	8.74	8.02	7.42	12.35	15.04	13.7	16.7	14.57	15.87	12.39	11.43	10.09	0.261844	0.0402306	0.249382	UP	0.0492514	0.698776	0.910502	UP	GO:0003677,GO:0005634,GO:0006357,GO:0046872	IPR013087,IPR036236	PF00096
ENSG00000020426	14	60734742	60969965	+	known	protein_coding	MNAT1	MNAT1 component of CDK activating kinase [Source:HGNC Symbol;Acc:HGNC:7181]	ENST00000261245,ENST00000539616,ENST00000553354,ENST00000554002,ENST00000554641,ENST00000555545,ENST00000556525,ENST00000556764,ENST00000557134	265	402	407	265	289	281	349	381	364	32.95	27.86	27.66	26.1	26.95	27.78	32.81	24.71	28.45	48.82	42.04	40.07	36.14	37.03	38.8	46.53	35.17	38.69	0.209458	0.210867	0.66732	UP	-0.462394	0.000590473	0.00249916	DOWN	GO:0000079,GO:0000082,GO:0000086,GO:0005654,GO:0005675,GO:0005829,GO:0006283,GO:0006294,GO:0006357,GO:0006361,GO:0006362,GO:0006363,GO:0006366,GO:0006367,GO:0006368,GO:0006370,GO:0006468,GO:0007512,GO:0008270,GO:0019907,GO:0021591,GO:0043066,GO:0045944,GO:0047485,GO:0048661,GO:0051592,GO:0061575,GO:0065003,GO:1905775	IPR001841,IPR003903,IPR004575,IPR013083,IPR015877,IPR017907	PF06391,PF17121
ENSG00000020577	14	54566117	54793315	+	known	protein_coding	SAMD4A	sterile alpha motif domain containing 4A [Source:HGNC Symbol;Acc:HGNC:23023]	ENST00000251091,ENST00000392067,ENST00000553988,ENST00000554335,ENST00000554587,ENST00000555091,ENST00000555112,ENST00000555192,ENST00000555719,ENST00000556069,ENST00000557013,ENST00000557692,ENST00000631086,ENST00000673751,ENST00000673833	388	668	684	463	552	565	567	838	613	6.8	6.97	6.72	6.28	6.68	6.76	8.14	7.27	8.09	10.07	10.52	9.73	8.69	9.17	9.44	11.54	10.34	11	0.0261569	0.840124	0.971441	UP	-0.216595	0.0380505	0.107816	DOWN	GO:0000289,GO:0000932,GO:0001650,GO:0003723,GO:0003729,GO:0005829,GO:0017148,GO:0030054,GO:0030371,GO:0030425,GO:0043488,GO:0045202,GO:0045727	IPR001660,IPR013761,IPR037634	PF00536
ENSG00000020633	1	24899511	24965121	-	known	protein_coding	RUNX3	RUNX family transcription factor 3 [Source:HGNC Symbol;Acc:HGNC:10473]	ENST00000308873,ENST00000338888,ENST00000399916,ENST00000479341,ENST00000496967	6	14	18	10	9	7	12	12	71	0.16	0.19	0.31	0.18	0.19	0.41	0.22	0.18	1.1	0.24	0.29	0.45	0.25	0.26	0.58	0.31	0.25	1.49	-1.19566	0.135601	0.524142	DOWN	-0.5438	0.367384	0.655732	DOWN	GO:0000122,GO:0000790,GO:0000977,GO:0000981,GO:0002062,GO:0003700,GO:0005524,GO:0005634,GO:0005654,GO:0005730,GO:0005737,GO:0005829,GO:0006355,GO:0006366,GO:0006468,GO:0016513,GO:0030097,GO:0030182,GO:0043231,GO:0043371,GO:0043378,GO:0045786,GO:0045893,GO:0048935,GO:0050680,GO:0071559	IPR000040,IPR008967,IPR012346,IPR013524,IPR013711,IPR016554	PF00853,PF08504
ENSG00000020922	11	94415578	94493908	-	known	protein_coding	MRE11	MRE11 homolog, double strand break repair nuclease [Source:HGNC Symbol;Acc:HGNC:7230]	ENST00000323929,ENST00000323977,ENST00000393241,ENST00000407439,ENST00000535120,ENST00000536144,ENST00000536754,ENST00000538923,ENST00000540013,ENST00000541157	386	639	607	399	416	473	594	790	666	11.48	9.36	8.18	7.91	8.42	8.18	12.29	9.48	11.79	17.01	14.12	11.85	10.95	11.58	11.42	17.43	13.5	16.03	-0.0865112	0.415089	0.91014	DOWN	-0.430771	0.000123629	0.000582889	DOWN	GO:0000014,GO:0000019,GO:0000723,GO:0000724,GO:0000729,GO:0000784,GO:0003690,GO:0004518,GO:0004520,GO:0005634,GO:0005654,GO:0005657,GO:0005737,GO:0005829,GO:0006260,GO:0006281,GO:0006302,GO:0006303,GO:0006310,GO:0006974,GO:0007004,GO:0007062,GO:0007095,GO:0007129,GO:0007131,GO:0008022,GO:0008283,GO:0008296,GO:0008408,GO:0008409,GO:0016032,GO:0016605,GO:0030145,GO:0030870,GO:0031573,GO:0031860,GO:…	IPR003701,IPR004843,IPR007281,IPR029052,IPR038487,IPR041796	PF00149,PF04152
ENSG00000021300	11	73646178	73662819	+	known	protein_coding	PLEKHB1	pleckstrin homology domain containing B1 [Source:HGNC Symbol;Acc:HGNC:19079]	ENST00000227214,ENST00000354190,ENST00000398492,ENST00000398494,ENST00000426191,ENST00000535129,ENST00000535582,ENST00000536527,ENST00000538227,ENST00000539157,ENST00000540157,ENST00000540431,ENST00000541597,ENST00000541760,ENST00000542389,ENST00000543085,ENST00000543524,ENST00000544282,ENST00000544532,ENST00000545106,ENST00000545798,ENST00000546251	1025	2039	2073	1964	2197	2207	1623	2480	1843	62.59	66.04	62.68	89.28	96.89	94.85	68.91	71.75	61.53	92.73	99.65	90.81	123.62	133.13	132.48	97.73	102.16	83.67	0.00600808	0.922989	0.986551	UP	0.26003	0.000141103	0.000660043	UP	GO:0005737,GO:0007275,GO:0007602,GO:0016021,GO:0045595	IPR001849,IPR011993,IPR039680,IPR039816	PF00169
ENSG00000021355	6	2832332	2841959	-	known	protein_coding	SERPINB1	serpin family B member 1 [Source:HGNC Symbol;Acc:HGNC:3311]	ENST00000380739,ENST00000460260,ENST00000468511,ENST00000476896,ENST00000490094	586	1212	1056	543	610	641	883	1222	1018	32.27	33.28	33.36	22.19	24.32	24.58	34.46	31.56	32.75	47.82	50.22	48.33	30.72	33.42	34.32	48.86	44.93	44.54	0.0811155	0.327802	0.826995	UP	-0.724932	2.37502e-16	3.48992e-15	DOWN	GO:0004867,GO:0005576,GO:0005615,GO:0010951,GO:0016020,GO:0030414,GO:0034774,GO:0043312,GO:0044342,GO:0050713,GO:0062023,GO:0070062	IPR000215,IPR015557,IPR023795,IPR023796,IPR036186,IPR042178,IPR042185	PF00079
ENSG00000021461	7	99828013	99866102	+	known	protein_coding	CYP3A43	cytochrome P450 family 3 subfamily A member 43 [Source:HGNC Symbol;Acc:HGNC:17450]	ENST00000222382,ENST00000312017,ENST00000342499,ENST00000354829,ENST00000415413,ENST00000417625,ENST00000433277,ENST00000434806,ENST00000436834,ENST00000444905,ENST00000463915,ENST00000472352,ENST00000477658,ENST00000481362,ENST00000491648,ENST00000495115,ENST00000631161	0	0	0	1	1	0	3	2	0	0	0	0	0.06	0.07	0	0.29	0.07	0	0	0	0	0.09	0.09	0	0.41	0.1	0	-2.47066	0.372261	0.874836	DOWN	1.25621	0.623048	0.890877	UP	GO:0004497,GO:0005506,GO:0005789,GO:0008202,GO:0008395,GO:0016725,GO:0020037,GO:0050649,GO:0070330,GO:0070989,GO:0101020	IPR001128,IPR002402,IPR008072,IPR017972,IPR036396	PF00067
ENSG00000021488	19	32830509	32869767	-	known	protein_coding	SLC7A9	solute carrier family 7 member 9 [Source:HGNC Symbol;Acc:HGNC:11067]	ENST00000023064,ENST00000587772,ENST00000589659,ENST00000590341,ENST00000590465,ENST00000592232	5	14	7	9	17	9	4	23	15	0.31	0.46	0.31	0.56	0.85	0.56	0.25	0.99	0.77	0.47	0.69	0.45	0.78	1.17	0.78	0.35	1.4	1.04	-0.406703	0.601708	0.971441	DOWN	0.392192	0.560785	0.846233	UP	GO:0005886,GO:0005887,GO:0006865,GO:0015175,GO:0015179,GO:0015184,GO:0015804,GO:0015811,GO:0016324,GO:0031526,GO:0042605,GO:0050900,GO:0065003	IPR002293	PF13520
ENSG00000021574	2	32063547	32157637	+	known	protein_coding	SPAST	spastin [Source:HGNC Symbol;Acc:HGNC:11233]	ENST00000315285,ENST00000345662,ENST00000615843,ENST00000621856,ENST00000642281,ENST00000642455,ENST00000642751,ENST00000642999,ENST00000643327,ENST00000643334,ENST00000644408,ENST00000644954,ENST00000645159,ENST00000645400,ENST00000645550,ENST00000645671,ENST00000645730,ENST00000646082,ENST00000646571,ENST00000647007,ENST00000647133	219	465	365	286	358	299	279	389	305	6.3	6.37	4.66	4.3	5.83	5.21	4.44	4.31	7.44	9.34	9.61	6.75	5.95	8.02	7.27	6.29	6.13	10.11	0.323358	0.0206223	0.159512	UP	-0.210198	0.111185	0.267388	DOWN	GO:0000281,GO:0001578,GO:0005524,GO:0005634,GO:0005654,GO:0005737,GO:0005768,GO:0005789,GO:0005811,GO:0005813,GO:0005819,GO:0005829,GO:0005874,GO:0006888,GO:0007409,GO:0008017,GO:0008089,GO:0008152,GO:0008568,GO:0010458,GO:0016021,GO:0016853,GO:0016887,GO:0019896,GO:0030496,GO:0031117,GO:0031122,GO:0031410,GO:0031468,GO:0031965,GO:0032467,GO:0032506,GO:0034214,GO:0043014,GO:0044877,GO:0048471,GO:…	IPR003593,IPR003959,IPR003960,IPR007330,IPR015415,IPR017179,IPR027417,IPR035106,IPR041569	PF00004,PF09336,PF17862
ENSG00000021645	14	78170373	79868290	+	known	protein_coding	NRXN3	neurexin 3 [Source:HGNC Symbol;Acc:HGNC:8010]	ENST00000281127,ENST00000335750,ENST00000428277,ENST00000553363,ENST00000553631,ENST00000553803,ENST00000554719,ENST00000554738,ENST00000555073,ENST00000555387,ENST00000556003,ENST00000556088,ENST00000556496,ENST00000557081,ENST00000557594,ENST00000634266,ENST00000634499,ENST00000635466	0	0	0	0	0	0	0	0	11	0	0	0	0	0	0	0	0	0.18	0	0	0	0	0	0	0	0	0.24	-3.57608	0.200825	0.64857	DOWN	0	1	1	FLAT	GO:0005886,GO:0005887,GO:0007158,GO:0007411,GO:0007612,GO:0030534,GO:0035176,GO:0038023,GO:0046872,GO:0050839,GO:0071625,GO:0097109,GO:0001525,GO:0004888,GO:0007165,GO:0016021	IPR000152,IPR000742,IPR001791,IPR003585,IPR013320,IPR027789	PF00008,PF01034,PF02210
ENSG00000021762	11	3087107	3166739	-	known	protein_coding	OSBPL5	oxysterol binding protein like 5 [Source:HGNC Symbol;Acc:HGNC:16392]	ENST00000263650,ENST00000348039,ENST00000389989,ENST00000459995,ENST00000465323,ENST00000471998,ENST00000477622,ENST00000478260,ENST00000498536,ENST00000525498,ENST00000526122,ENST00000528124,ENST00000530372,ENST00000532951,ENST00000533234,ENST00000533721,ENST00000534157,ENST00000534454,ENST00000534491	28	47	53	35	40	56	31	54	83	1.8	0.83	1.05	0.88	1.48	1.18	1.16	1.31	2.24	2.67	1.26	1.52	1.22	2.03	1.64	1.64	1.86	3.05	-0.158869	0.694619	0.971441	DOWN	-0.045358	0.904372	0.956636	DOWN	GO:0001786,GO:0005548,GO:0005789,GO:0005829,GO:0006893,GO:0008142,GO:0008203,GO:0008289,GO:0015248,GO:0015485,GO:0015914,GO:0016020,GO:0016021,GO:0030301,GO:0032934,GO:0036150,GO:0043231,GO:0070273,GO:0140268,GO:0140343	IPR000648,IPR001849,IPR011993,IPR018494,IPR037239	PF00169,PF01237
ENSG00000021776	15	34851782	34969742	-	known	protein_coding	AQR	aquarius intron-binding spliceosomal factor [Source:HGNC Symbol;Acc:HGNC:29513]	ENST00000156471,ENST00000543879,ENST00000558202,ENST00000559090,ENST00000559767,ENST00000560117	360	654	581	352	360	438	478	600	585	10.34	7.24	7.85	6.89	7.29	9.7	8.45	6.65	8.11	15.32	10.92	11.38	9.54	10.02	13.55	11.99	9.47	11.03	0.163137	0.19353	0.634989	UP	-0.549548	1.5907e-06	9.75758e-06	DOWN	GO:0000398,GO:0003723,GO:0003724,GO:0003729,GO:0005524,GO:0005634,GO:0005654,GO:0005681,GO:0006283,GO:0016020,GO:0071007,GO:0071013	IPR026300,IPR027417,IPR032174,IPR041677,IPR041679	PF13086,PF13087,PF16399
ENSG00000021826	2	210477682	210679107	+	known	protein_coding	CPS1	carbamoyl-phosphate synthase 1 [Source:HGNC Symbol;Acc:HGNC:2323]	ENST00000233072,ENST00000430249,ENST00000451903,ENST00000467353,ENST00000470791,ENST00000479988,ENST00000497121,ENST00000497163,ENST00000619804,ENST00000645825,ENST00000671984,ENST00000673510,ENST00000673630,ENST00000673698,ENST00000673711,ENST00000674074	10	20	17	17	19	22	24	25	26	0.32	0.3	0.73	0.41	0.59	0.34	0.39	0.48	0.71	0.47	0.45	1.06	0.57	0.81	0.48	0.55	0.68	0.97	-0.481544	0.353167	0.85316	DOWN	0.238837	0.615533	0.890877	UP	GO:0000050,GO:0004087,GO:0004088,GO:0004175,GO:0005509,GO:0005524,GO:0005543,GO:0005730,GO:0005737,GO:0005743,GO:0005759,GO:0006207,GO:0006526,GO:0006541,GO:0006807,GO:0007494,GO:0010043,GO:0014075,GO:0016595,GO:0019240,GO:0019433,GO:0032094,GO:0032496,GO:0032991,GO:0042311,GO:0042594,GO:0042645,GO:0043200,GO:0044344,GO:0044877,GO:0046209,GO:0050667,GO:0055081,GO:0060416,GO:0070365,GO:0070409,GO:…	IPR002474,IPR005479,IPR005480,IPR005483,IPR006274,IPR006275,IPR011607,IPR011761,IPR013815,IPR016185,IPR017926,IPR029062,IPR035686,IPR036480,IPR036897,IPR036914,IPR041557	PF00117,PF00988,PF02142,PF02786,PF02787,PF18302
ENSG00000021852	1	56929207	56966140	-	known	protein_coding	C8B	complement C8 beta chain [Source:HGNC Symbol;Acc:HGNC:1353]	ENST00000371237,ENST00000465658,ENST00000468990,ENST00000494324,ENST00000535057,ENST00000543257	0	0	0	0	0	0	0	0	0	0	0	0	0	0	0	0	0	0	0	0	0	0	0	0	0	0	0	0	1	1	FLAT	0	1	1	FLAT	GO:0005576,GO:0005579,GO:0006955,GO:0006956,GO:0006957,GO:0006958,GO:0016020,GO:0019835,GO:0030449,GO:0044877,GO:0070062,GO:1903561	IPR000884,IPR001862,IPR002172,IPR020863,IPR020864,IPR023415,IPR036055,IPR036383,IPR037566	PF00057,PF00090,PF01823
ENSG00000022267	X	136146702	136211359	+	known	protein_coding	FHL1	four and a half LIM domains 1 [Source:HGNC Symbol;Acc:HGNC:3702]	ENST00000370674,ENST00000370676,ENST00000370683,ENST00000394153,ENST00000394155,ENST00000420362,ENST00000434885,ENST00000449474,ENST00000452016,ENST00000456445,ENST00000458357,ENST00000477080,ENST00000477204,ENST00000535737,ENST00000539015,ENST00000543669,ENST00000618438,ENST00000625935,ENST00000626004,ENST00000627383,ENST00000627578,ENST00000627812,ENST00000628032,ENST00000628443,ENST00000628568…	11	15	19	5	13	7	20	39	48	0.86	0.36	0.77	0.45	0.42	0.51	0.88	0.88	2.55	1.27	0.55	1.11	0.62	0.58	0.71	1.24	1.25	3.47	-0.97512	0.0565207	0.312395	DOWN	-0.959778	0.125322	0.294979	DOWN	GO:0003254,GO:0005634,GO:0005737,GO:0005829,GO:0005886,GO:0005925,GO:0007517,GO:0009887,GO:0010972,GO:0030154,GO:0030308,GO:0043268,GO:0044325,GO:0046872,GO:1901016,GO:2000134	IPR001781	PF00412
ENSG00000022277	20	56468585	56519449	+	known	protein_coding	RTF2	replication termination factor 2 [Source:HGNC Symbol;Acc:HGNC:15890]	ENST00000023939,ENST00000357348,ENST00000395881,ENST00000449062,ENST00000466260,ENST00000477485,ENST00000477573,ENST00000484084,ENST00000487211	569	1084	1079	830	929	952	730	1127	966	38.88	36.2	39.42	41.47	44.06	45.02	32.46	35.33	39.21	57.61	54.63	57.11	57.42	60.53	62.87	46.04	50.3	53.32	0.177326	0.0528077	0.299275	UP	-0.0706356	0.384237	0.675888	DOWN	GO:0003677,GO:0005634,GO:0005657,GO:0071171,GO:0072711,GO:0097752,GO:1902979	IPR006735,IPR027799	PF04641
ENSG00000022355	5	161847063	161899981	+	known	protein_coding	GABRA1	gamma-aminobutyric acid type A receptor alpha1 subunit [Source:HGNC Symbol;Acc:HGNC:4075]	ENST00000023897,ENST00000393943,ENST00000428797,ENST00000437025,ENST00000519542,ENST00000519621,ENST00000521339,ENST00000522651,ENST00000634335,ENST00000635096,ENST00000635880,ENST00000635916,ENST00000636340,ENST00000636408,ENST00000636573,ENST00000637044,ENST00000637620,ENST00000637827,ENST00000638112,ENST00000638159	0	0	0	0	0	0	0	0	0	0	0	0	0	0	0	0	0	0	0	0	0	0	0	0	0	0	0	0	1	1	FLAT	0	1	1	FLAT	GO:0004890,GO:0005237,GO:0005254,GO:0005886,GO:0005887,GO:0007165,GO:0007214,GO:0007268,GO:0008144,GO:0022851,GO:0030054,GO:0030659,GO:0032590,GO:0034220,GO:0034707,GO:0042391,GO:0043005,GO:0045202,GO:0050877,GO:0051932,GO:0060078,GO:0071420,GO:0098794,GO:0098982,GO:0099060,GO:1902476,GO:1902710,GO:1902711,GO:1904315,GO:1904862	IPR001390,IPR005431,IPR006028,IPR006029,IPR006201,IPR006202,IPR018000,IPR036719,IPR036734	PF02931,PF02932
ENSG00000022556	19	54953130	55001142	+	known	protein_coding	NLRP2	NLR family pyrin domain containing 2 [Source:HGNC Symbol;Acc:HGNC:22948]	ENST00000263437,ENST00000339757,ENST00000381637,ENST00000391721,ENST00000397169,ENST00000427260,ENST00000433772,ENST00000448584,ENST00000537859,ENST00000539848,ENST00000540005,ENST00000540597,ENST00000542755,ENST00000543010,ENST00000543277,ENST00000585500,ENST00000586512,ENST00000588107,ENST00000588619	1030	1811	1765	1063	1204	1212	1200	1749	1324	46.56	43.39	35.88	35.16	37.19	38.26	40.73	35.18	29.57	68.98	65.47	51.99	48.69	51.1	53.44	57.76	50.09	40.21	0.346543	9.90457e-06	0.000401598	UP	-0.480663	1.62022e-10	1.50702e-09	DOWN	GO:0005524,GO:0005737,GO:0005794,GO:0005829,GO:0006915,GO:0006954,GO:0032088,GO:0032090,GO:0043231,GO:0043280,GO:0045087,GO:0050718	IPR001611,IPR004020,IPR007111,IPR011029,IPR027417,IPR032675,IPR041075,IPR041267	PF02758,PF05729,PF13516,PF17776,PF17779
ENSG00000022567	8	141207166	141308305	-	known	protein_coding	SLC45A4	solute carrier family 45 member 4 [Source:HGNC Symbol;Acc:HGNC:29196]	ENST00000024061,ENST00000517878,ENST00000519067,ENST00000519986,ENST00000520137,ENST00000521804	726	1446	1397	1193	1227	1224	930	1577	1089	18.43	17.89	16.83	16.95	16.75	16.83	14.35	15.29	13.35	27.31	27	24.38	23.47	23.01	23.5	20.35	21.77	18.15	0.219659	0.0176876	0.143019	UP	-0.0210031	0.760087	0.910502	DOWN	GO:0008506,GO:0015770,GO:0016020,GO:0016021	IPR036259
ENSG00000022840	12	120533480	120577588	+	known	protein_coding	RNF10	ring finger protein 10 [Source:HGNC Symbol;Acc:HGNC:10055]	ENST00000325954,ENST00000366112,ENST00000413266,ENST00000535395,ENST00000535417,ENST00000535470,ENST00000536869,ENST00000537376,ENST00000537740,ENST00000537997,ENST00000538254,ENST00000538796,ENST00000539486,ENST00000540046,ENST00000542207,ENST00000542438,ENST00000542701,ENST00000543578,ENST00000543675,ENST00000543757,ENST00000544124,ENST00000544805,ENST00000545419,ENST00000546262,ENST00000551139	1554	3018	2975	2585	2899	2821	2272	3294	2692	77.32	69.62	70.63	83.7	102.85	93.94	85.6	71.71	80.54	114.55	105.04	102.32	115.89	141.32	131.2	121.39	102.1	109.53	0.0877194	0.129244	0.511069	UP	0.0821355	0.178639	0.389084	UP	GO:0004842,GO:0005634,GO:0005737,GO:0010626,GO:0031643,GO:0044212,GO:0045893,GO:0045944,GO:0046872,GO:0051865	IPR001841,IPR013083,IPR017907,IPR039739	PF13639
ENSG00000022976	14	102317377	102342702	+	known	protein_coding	ZNF839	zinc finger protein 839 [Source:HGNC Symbol;Acc:HGNC:20345]	ENST00000420933,ENST00000442396,ENST00000557803,ENST00000558462,ENST00000558490,ENST00000558850,ENST00000559098,ENST00000559155,ENST00000559185,ENST00000560112,ENST00000560568,ENST00000561251	243	457	405	467	499	506	378	530	366	11.76	10.02	9.94	16.37	15.01	15.62	10.98	12.2	10.32	17.42	15.11	14.39	22.66	20.62	21.82	15.58	17.38	14.03	0.0256116	0.863992	0.971441	UP	0.344568	0.00127178	0.00505569	UP	GO:0003676,GO:0046872	IPR013087,IPR031885,IPR039946	PF15961
ENSG00000023041	10	112424428	112446917	-	known	protein_coding	ZDHHC6	zinc finger DHHC-type containing 6 [Source:HGNC Symbol;Acc:HGNC:19160]	ENST00000369404,ENST00000369405,ENST00000471035,ENST00000482410,ENST00000626395	376	705	701	387	384	418	592	806	713	24	23.67	23.02	18.91	19.68	22.65	27.35	27.71	31.01	35.55	35.72	33.35	26.19	27.03	31.63	38.79	39.45	42.17	-0.0275124	0.789172	0.971441	DOWN	-0.643967	3.70283e-10	3.34073e-09	DOWN	GO:0005783,GO:0005789,GO:0005794,GO:0006612,GO:0016021,GO:0016409,GO:0018230,GO:0018345,GO:0019706	IPR001452,IPR001594	PF01529,PF07653
ENSG00000023171	11	123358428	123627774	+	known	protein_coding	GRAMD1B	GRAM domain containing 1B [Source:HGNC Symbol;Acc:HGNC:29214]	ENST00000322282,ENST00000450171,ENST00000456860,ENST00000525757,ENST00000525945,ENST00000529432,ENST00000529750,ENST00000532581,ENST00000533341,ENST00000534764,ENST00000632815,ENST00000633087,ENST00000633646,ENST00000635736,ENST00000638086,ENST00000638157,ENST00000640939,ENST00000646146	140	172	172	276	272	263	199	302	230	2.69	1.59	1.45	3.77	3.22	3.32	2.29	2.33	2.29	3.98	2.41	2.11	5.22	4.42	4.63	3.25	3.32	3.11	-0.28398	0.15351	0.560891	DOWN	0.604351	0.000289574	0.00129158	UP	GO:0001786,GO:0005789,GO:0005886,GO:0015485,GO:0016020,GO:0016021,GO:0042632,GO:0070300,GO:0071397,GO:0120020,GO:0140268	IPR004182,IPR011993,IPR031968	PF02893,PF16016
ENSG00000023191	11	494512	507300	-	known	protein_coding	RNH1	ribonuclease/angiogenin inhibitor 1 [Source:HGNC Symbol;Acc:HGNC:10074]	ENST00000354420,ENST00000356187,ENST00000397604,ENST00000397614,ENST00000397615,ENST00000438658,ENST00000524464,ENST00000524780,ENST00000525522,ENST00000525701,ENST00000526295,ENST00000527485,ENST00000528713,ENST00000529115,ENST00000529306,ENST00000529368,ENST00000529768,ENST00000531149,ENST00000531223,ENST00000531540,ENST00000532055,ENST00000533410,ENST00000533592,ENST00000534797	702	1453	1462	771	816	828	853	1378	1071	39.84	46.11	46.62	33.67	31.59	34.97	35.06	38.53	38.17	59.03	69.57	67.53	46.63	43.4	48.84	49.72	54.85	51.9	0.346103	9.49545e-05	0.00267612	UP	-0.625204	1.98487e-14	2.54231e-13	DOWN	GO:0005654,GO:0005829,GO:0006402,GO:0008428,GO:0032311,GO:0045765,GO:0070062	IPR001611,IPR006553,IPR032675,IPR041302	PF13516,PF18779
ENSG00000023228	2	206114817	206159509	-	known	protein_coding	NDUFS1	NADH:ubiquinone oxidoreductase core subunit S1 [Source:HGNC Symbol;Acc:HGNC:7707]	ENST00000233190,ENST00000423725,ENST00000432169,ENST00000440274,ENST00000449699,ENST00000454195,ENST00000455934,ENST00000456284,ENST00000457011,ENST00000498520	900	1513	1298	807	849	876	1088	1552	1481	34.99	26.38	24.46	16.91	16.65	18.22	24.08	24.17	26.92	51.84	39.81	35.44	23.41	22.88	25.45	34.15	34.42	36.6	0.100231	0.395133	0.895471	UP	-0.644402	1.01997e-11	1.05452e-10	DOWN	GO:0005739,GO:0005747,GO:0005758,GO:0005759,GO:0006120,GO:0008137,GO:0008637,GO:0009055,GO:0032981,GO:0045272,GO:0045333,GO:0046034,GO:0046872,GO:0051537,GO:0051539,GO:0051881,GO:0072593	IPR000283,IPR001041,IPR006656,IPR006963,IPR010228,IPR015405,IPR019574,IPR036010	PF00384,PF09326,PF10588
ENSG00000023287	8	52622458	52745843	-	known	protein_coding	RB1CC1	RB1 inducible coiled-coil 1 [Source:HGNC Symbol;Acc:HGNC:15574]	ENST00000025008,ENST00000435644,ENST00000517963,ENST00000518211,ENST00000518468,ENST00000518710,ENST00000519912,ENST00000521611,ENST00000522957,ENST00000523594	791	1232	1151	1167	1281	1234	1024	1394	1115	16.23	10.49	10.34	15.16	14.41	15.05	13.58	11.34	10.47	24.04	15.83	14.98	20.98	19.8	21.01	19.26	16.15	14.24	0.103823	0.368782	0.870478	UP	0.113271	0.196819	0.41755	UP	GO:0000045,GO:0000407,GO:0000422,GO:0001889,GO:0001934,GO:0005764,GO:0005789,GO:0005829,GO:0006914,GO:0007049,GO:0007507,GO:0016236,GO:0016241,GO:0019898,GO:0019901,GO:0030242,GO:0031965,GO:0034045,GO:0034727,GO:0045793,GO:0046330,GO:0061709,GO:0061723,GO:1990316,GO:2001237	IPR019460,IPR040040	PF10377
ENSG00000023318	9	99979185	100099000	-	known	protein_coding	ERP44	endoplasmic reticulum protein 44 [Source:HGNC Symbol;Acc:HGNC:18311]	ENST00000262455	469	980	888	622	644	765	764	1018	856	9.92	10.71	9.86	9.85	9.4	11.06	11.05	10.12	10.49	14.69	16.16	14.29	13.63	12.92	15.44	15.68	14.41	14.26	0.0284397	0.725163	0.971441	UP	-0.253078	0.00686671	0.0235487	DOWN	GO:0003756,GO:0005576,GO:0005788,GO:0005789,GO:0005793,GO:0006457,GO:0006986,GO:0009100,GO:0009986,GO:0034976,GO:0035580,GO:0043312,GO:0045454,GO:0070062	IPR013766,IPR036249,IPR041862,IPR041870	PF00085
ENSG00000023330	3	52198086	52214327	+	known	protein_coding	ALAS1	5'-aminolevulinate synthase 1 [Source:HGNC Symbol;Acc:HGNC:396]	ENST00000310271,ENST00000394965,ENST00000459884,ENST00000469224,ENST00000484952,ENST00000493402	1113	1970	2128	884	963	927	1512	2241	1739	54.85	54.55	62.43	34.39	37.29	35.9	54.23	56.75	53.78	81.27	82.31	90.44	47.62	51.24	50.14	76.91	80.8	73.13	0.154124	0.0493417	0.285847	UP	-0.97404	9.79921e-35	3.90057e-33	DOWN	GO:0003870,GO:0005654,GO:0005739,GO:0005759,GO:0005829,GO:0006782,GO:0006783,GO:0007005,GO:0019216,GO:0030170,GO:0042802	IPR001917,IPR004839,IPR010961,IPR015118,IPR015421,IPR015422,IPR015424	PF00155,PF09029
ENSG00000023445	11	102317450	102339403	+	known	protein_coding	BIRC3	baculoviral IAP repeat containing 3 [Source:HGNC Symbol;Acc:HGNC:591]	ENST00000263464,ENST00000526421,ENST00000527309,ENST00000527336,ENST00000528940,ENST00000532808,ENST00000615299,ENST00000673846	1855	3756	3176	1925	2101	2234	3744	5405	3898	67.94	55.47	48.75	44.96	43.97	43.22	70.1	68.05	72.36	100.66	83.69	70.62	62.26	60.41	60.36	99.42	96.88	98.4	-0.347618	2.06049e-06	0.000106057	DOWN	-0.549682	3.54061e-16	5.12554e-15	DOWN	GO:0002756,GO:0004842,GO:0005634,GO:0005654,GO:0005737,GO:0005829,GO:0007166,GO:0007249,GO:0007283,GO:0010803,GO:0016579,GO:0016740,GO:0031398,GO:0032991,GO:0033209,GO:0034121,GO:0035666,GO:0038061,GO:0039535,GO:0042981,GO:0043027,GO:0043066,GO:0043123,GO:0043154,GO:0045088,GO:0045121,GO:0046872,GO:0050727,GO:0051291,GO:0060544,GO:0060546,GO:0061630,GO:0070424,GO:1990001,GO:2000116	IPR001315,IPR001370,IPR001841,IPR011029	PF00619,PF00653
ENSG00000023516	13	42272152	42323261	+	known	protein_coding	AKAP11	A-kinase anchoring protein 11 [Source:HGNC Symbol;Acc:HGNC:369]	ENST00000025301	436	724	667	464	514	575	622	947	884	4.36	3.74	3.5	3.47	3.54	3.93	4.25	4.45	5.12	6.46	5.64	5.07	4.8	4.87	5.49	6.03	6.33	6.96	-0.17143	0.148657	0.550427	DOWN	-0.326919	0.00290044	0.010743	DOWN	GO:0005730,GO:0005737,GO:0005777,GO:0005815,GO:0005829,GO:0005886,GO:0008104,GO:0008157,GO:0035556,GO:0051018	IPR008382
ENSG00000023572	1	193090866	193106114	-	known	protein_coding	GLRX2	glutaredoxin 2 [Source:HGNC Symbol;Acc:HGNC:16065]	ENST00000367439,ENST00000367440,ENST00000472197,ENST00000608166	104	224	204	120	144	143	196	246	222	14.89	13.77	11.88	9.55	9.71	10.7	14.9	12.49	14.01	22.06	20.78	17.22	13.22	13.34	14.95	21.14	17.78	19.06	-0.128074	0.485264	0.960687	DOWN	-0.43209	0.0096894	0.031993	DOWN	GO:0003756,GO:0005634,GO:0005654,GO:0005739,GO:0005759,GO:0006355,GO:0006749,GO:0006915,GO:0007568,GO:0008794,GO:0009055,GO:0009266,GO:0009966,GO:0010033,GO:0015035,GO:0015038,GO:0030154,GO:0030425,GO:0042262,GO:0042542,GO:0043025,GO:0043231,GO:0045454,GO:0046872,GO:0051537,GO:0051775,GO:0071451	IPR002109,IPR011899,IPR014025,IPR036249	PF00462
ENSG00000023608	14	61762420	61796428	+	known	protein_coding	SNAPC1	small nuclear RNA activating complex polypeptide 1 [Source:HGNC Symbol;Acc:HGNC:11134]	ENST00000216294	306	508	401	265	339	296	402	517	444	12.53	10.76	8.65	8.13	9.61	8.29	11.27	9.97	10.55	18.56	16.23	12.53	11.25	13.2	11.58	15.98	14.19	14.35	0.0874531	0.595006	0.971441	UP	-0.537141	0.000166958	0.000772621	DOWN	GO:0005634,GO:0005654,GO:0005730,GO:0019185,GO:0042795,GO:0042796,GO:0043565	IPR019188	PF09808
ENSG00000023697	12	15911302	16037381	+	known	protein_coding	DERA	deoxyribose-phosphate aldolase [Source:HGNC Symbol;Acc:HGNC:24269]	ENST00000428559,ENST00000524480,ENST00000526521,ENST00000526530,ENST00000528821,ENST00000530274,ENST00000531803,ENST00000532573,ENST00000532964,ENST00000533447	421	774	679	556	572	601	603	815	581	34.04	30.03	29.15	31.24	29.76	30.48	30.67	29.41	25.32	50.43	45.32	42.23	43.26	40.89	42.57	43.5	41.87	34.43	0.13907	0.24174	0.714552	UP	-0.189926	0.0567596	0.152052	DOWN	GO:0004139,GO:0005576,GO:0005634,GO:0005829,GO:0006098,GO:0009264,GO:0016052,GO:0034774,GO:0043312,GO:0046121,GO:0046386,GO:1904813	IPR002915,IPR011343,IPR013785	PF01791
ENSG00000023734	12	15882387	15903478	+	known	protein_coding	STRAP	serine/threonine kinase receptor associated protein [Source:HGNC Symbol;Acc:HGNC:30796]	ENST00000025399,ENST00000419869,ENST00000536737,ENST00000538718,ENST00000539887,ENST00000541731	1846	2716	2494	1190	1316	1382	1837	2691	1993	111.63	84.4	78.48	56.54	54.47	57.47	76.76	75.69	68.75	165.38	127.34	113.7	78.29	74.84	80.27	108.86	107.77	93.49	0.392395	0.000706744	0.0130953	UP	-0.975325	4.08756e-22	8.54575e-21	DOWN	GO:0000122,GO:0000387,GO:0003723,GO:0005102,GO:0005654,GO:0005737,GO:0005829,GO:0010633,GO:0010719,GO:0030277,GO:0030512,GO:0032797,GO:0034719,GO:0050680,GO:0060394	IPR001680,IPR015943,IPR017986,IPR019775,IPR020472,IPR036322	PF00400
ENSG00000023839	10	99782640	99852594	+	known	protein_coding	ABCC2	ATP binding cassette subfamily C member 2 [Source:HGNC Symbol;Acc:HGNC:53]	ENST00000370434,ENST00000496621,ENST00000647814,ENST00000647836,ENST00000648324,ENST00000648523,ENST00000648689,ENST00000649459,ENST00000649493,ENST00000649932	22	44	44	31	28	27	50	67	63	0.86	0.62	0.98	0.4	0.47	0.8	1.19	0.69	1.05	1.27	0.94	1.42	0.56	0.65	1.11	1.68	0.98	1.43	-0.507636	0.13314	0.519046	DOWN	-0.39847	0.255439	0.50835	DOWN	GO:0005524,GO:0005886,GO:0005887,GO:0006855,GO:0006979,GO:0007565,GO:0008514,GO:0008559,GO:0009408,GO:0009986,GO:0015127,GO:0015694,GO:0015721,GO:0015722,GO:0015732,GO:0016020,GO:0016324,GO:0016887,GO:0019904,GO:0030644,GO:0031427,GO:0031526,GO:0033762,GO:0042626,GO:0043627,GO:0046581,GO:0046685,GO:0055085,GO:0070327,GO:0071222,GO:0071347,GO:0071354,GO:0071356,GO:0071549,GO:1901086	IPR003439,IPR003593,IPR005292,IPR011527,IPR017871,IPR027417,IPR030247,IPR036640	PF00005,PF00664
ENSG00000023892	6	35297818	35321771	+	known	protein_coding	DEF6	DEF6 guanine nucleotide exchange factor [Source:HGNC Symbol;Acc:HGNC:2760]	ENST00000316637,ENST00000444278,ENST00000468102	141	351	347	285	297	301	283	461	342	7.76	12.8	10.03	13.91	13.13	13.45	12.3	12.86	10.46	11.49	19.32	14.53	19.25	18.05	18.79	17.45	18.31	14.23	-0.185269	0.268117	0.753451	DOWN	0.0608649	0.740885	0.910502	UP	GO:0005634,GO:0005654,GO:0005737,GO:0005829,GO:0005856,GO:0005886,GO:0016020,GO:0030175,GO:0048471	IPR001849,IPR011992,IPR011993	PF00169
ENSG00000023902	1	150149183	150164720	+	known	protein_coding	PLEKHO1	pleckstrin homology domain containing O1 [Source:HGNC Symbol;Acc:HGNC:24310]	ENST00000369124,ENST00000369126,ENST00000441340,ENST00000477309,ENST00000479194,ENST00000485470,ENST00000492304,ENST00000502767,ENST00000607609	21	48	46	65	71	50	44	64	112	1.2	1.87	2.37	3.25	3.88	2.73	2.04	3.08	4.47	1.77	2.83	3.44	4.5	5.33	3.82	2.9	4.39	6.08	-0.757123	0.0714366	0.361648	DOWN	0.669815	0.0306675	0.0892925	UP	GO:0005634,GO:0005737,GO:0007520,GO:0008360,GO:0032587,GO:0036195,GO:0051451,GO:0072673	IPR001849,IPR011993,IPR028452	PF00169
ENSG00000023909	1	93885199	93909456	-	known	protein_coding	GCLM	glutamate-cysteine ligase modifier subunit [Source:HGNC Symbol;Acc:HGNC:4312]	ENST00000370238,ENST00000462183,ENST00000467772,ENST00000615724	280	568	514	335	407	428	457	662	427	15.39	17.36	13	11.32	14.34	13.3	23.22	16.99	14.52	22.8	26.19	18.83	15.67	19.7	18.57	32.94	24.19	19.74	0.0366919	0.776563	0.971441	UP	-0.277215	0.0133085	0.0426751	DOWN	GO:0004357,GO:0005829,GO:0006534,GO:0006536,GO:0006750,GO:0006979,GO:0007568,GO:0007584,GO:0008637,GO:0014823,GO:0017109,GO:0030234,GO:0035226,GO:0035229,GO:0035729,GO:0035733,GO:0042493,GO:0043524,GO:0044344,GO:0044752,GO:0046982,GO:0051409,GO:0051900,GO:0071333,GO:0071372,GO:0097069,GO:0097746,GO:1990830,GO:2001237	IPR023210,IPR032963,IPR036812	PF00248
ENSG00000024048	6	42564062	42693504	+	known	protein_coding	UBR2	ubiquitin protein ligase E3 component n-recognin 2 [Source:HGNC Symbol;Acc:HGNC:21289]	ENST00000372899,ENST00000372901,ENST00000372903	814	1392	1169	1022	1136	1188	1078	1470	1167	10.54	9.13	7.79	9.71	9.99	10.3	9.36	8.77	8.58	15.62	13.78	11.28	13.44	13.72	14.39	13.28	12.49	11.67	0.110263	0.313791	0.810681	UP	-0.105402	0.284126	0.549098	DOWN	GO:0000151,GO:0000209,GO:0000785,GO:0005634,GO:0005737,GO:0005829,GO:0006342,GO:0007131,GO:0007140,GO:0007141,GO:0007283,GO:0008270,GO:0010529,GO:0016567,GO:0032007,GO:0033522,GO:0061630,GO:0070728,GO:0071233,GO:0071596	IPR003126,IPR003769,IPR014719,IPR036390,IPR039164	PF02207,PF02617
ENSG00000024422	19	47713422	47743134	+	known	protein_coding	EHD2	EH domain containing 2 [Source:HGNC Symbol;Acc:HGNC:3243]	ENST00000263277,ENST00000538399,ENST00000540884,ENST00000596225,ENST00000602215	794	1762	1841	1219	1328	1230	1152	1685	1227	23.46	26.91	28.58	26.97	27.19	24.85	23.37	23.62	21.19	34.75	40.6	41.41	37.35	37.36	34.71	33.14	33.62	28.81	0.30673	0.00215659	0.03109	UP	-0.246506	0.00483173	0.0171084	DOWN	GO:0003676,GO:0005509,GO:0005524,GO:0005525,GO:0005634,GO:0005829,GO:0005886,GO:0005901,GO:0006897,GO:0007596,GO:0010008,GO:0015630,GO:0016787,GO:0019898,GO:0019904,GO:0030866,GO:0032456,GO:0042802,GO:0045171,GO:0048471,GO:0055038,GO:0070062,GO:0072659,GO:0097320,GO:1901741,GO:2001137	IPR000261,IPR002048,IPR011992,IPR018247,IPR022812,IPR027417,IPR029945,IPR030381,IPR031692,IPR040990	PF00350,PF12763,PF16880,PF18150
ENSG00000024526	1	68474152	68497221	-	known	protein_coding	DEPDC1	DEP domain containing 1 [Source:HGNC Symbol;Acc:HGNC:22949]	ENST00000370966,ENST00000456315,ENST00000488146,ENST00000489862,ENST00000525124	568	1169	896	683	781	787	874	1174	861	14.13	15.92	11.94	11.81	11.14	11.27	13.15	12.46	10.21	20.94	24.02	17.3	16.35	15.31	15.74	18.64	17.73	13.88	0.0759679	0.507656	0.967196	UP	-0.290695	0.00293223	0.0108446	DOWN	GO:0005096,GO:0005634,GO:0017053,GO:0035556,GO:0045892	IPR000591,IPR008936,IPR036388,IPR036390	PF00610
ENSG00000024862	6	138773509	138793319	+	known	protein_coding	CCDC28A	coiled-coil domain containing 28A [Source:HGNC Symbol;Acc:HGNC:21098]	ENST00000332797,ENST00000611852,ENST00000617445	48	112	94	176	178	177	125	162	153	4.59	5.55	4.7	12.67	11.89	11.47	8.13	7.29	8.53	6.8	8.37	6.81	17.54	16.33	16.02	11.53	10.38	11.6	-0.607282	0.008743	0.086798	DOWN	1.03113	7.31837e-08	5.23895e-07	UP		IPR025271	PF13270
ENSG00000025039	6	89364616	89412273	-	known	protein_coding	RRAGD	Ras related GTP binding D [Source:HGNC Symbol;Acc:HGNC:19903]	ENST00000359203,ENST00000369415,ENST00000492783	30	40	47	50	56	67	99	96	147	0.69	0.51	0.51	1.7	1.36	2.08	1.8	1.29	3.56	1.02	0.77	0.74	2.36	1.87	2.9	2.56	1.84	4.84	-1.31149	0.000132072	0.0035014	DOWN	0.448604	0.117228	0.279364	UP	GO:0003924,GO:0005525,GO:0005634,GO:0005654,GO:0005737,GO:0005764,GO:0005813,GO:0005829,GO:0007050,GO:0009267,GO:0010506,GO:0016241,GO:0019003,GO:0032008,GO:0034448,GO:0034613,GO:0046982,GO:0051020,GO:0071230,GO:0071233,GO:1904263,GO:1990131,GO:1990253	IPR006762,IPR027417,IPR039400	PF04670
ENSG00000025156	6	122399551	122433119	+	known	protein_coding	HSF2	heat shock transcription factor 2 [Source:HGNC Symbol;Acc:HGNC:5225]	ENST00000368455,ENST00000452194,ENST00000465214	199	359	341	254	297	311	361	454	425	12.09	7.9	8.75	9.05	9.49	8.6	13.78	9	11.36	17.92	11.92	12.67	12.52	13.05	12.01	19.54	12.82	15.45	-0.243717	0.0738464	0.369166	DOWN	-0.135258	0.308777	0.583096	DOWN	GO:0000790,GO:0000977,GO:0000978,GO:0000981,GO:0001162,GO:0001228,GO:0003700,GO:0003713,GO:0005634,GO:0005654,GO:0005737,GO:0006366,GO:0007283,GO:0034605,GO:0042803,GO:0043565,GO:0045944,GO:0061408	IPR000232,IPR010542,IPR027712,IPR027725,IPR036388,IPR036390	PF00447,PF06546
ENSG00000025293	20	35771974	35950370	+	known	protein_coding	PHF20	PHD finger protein 20 [Source:HGNC Symbol;Acc:HGNC:16098]	ENST00000339089,ENST00000374000,ENST00000374012,ENST00000420233,ENST00000449988,ENST00000452270,ENST00000461122,ENST00000461405,ENST00000473943,ENST00000480940,ENST00000481202,ENST00000485604,ENST00000486408,ENST00000495338,ENST00000496305,ENST00000617560	859	1383	1289	873	962	1022	1045	1419	1103	30.73	20.94	21.14	19.05	18.27	20.56	23.06	19.56	20.26	45.53	31.59	30.63	26.38	25.1	28.71	32.7	27.84	27.56	0.237622	0.0244769	0.178906	UP	-0.402045	1.57793e-05	8.47907e-05	DOWN	GO:0000123,GO:0000981,GO:0003677,GO:0005654,GO:0005829,GO:0031965,GO:0043981,GO:0043982,GO:0043984,GO:0046872,GO:0071339,GO:1901796	IPR001965,IPR002999,IPR011011,IPR013083,IPR013087,IPR019786,IPR022255,IPR037915,IPR041297	PF12618,PF18115
ENSG00000025423	12	56752161	56787790	+	known	protein_coding	HSD17B6	hydroxysteroid 17-beta dehydrogenase 6 [Source:HGNC Symbol;Acc:HGNC:23316]	ENST00000322165,ENST00000553476,ENST00000554150,ENST00000554155,ENST00000554643,ENST00000555159,ENST00000555805,ENST00000556481,ENST00000556650,ENST00000556875	13	10	16	12	13	8	25	25	22	0.9	1.15	0.94	0.87	1.04	0.41	2.81	0.85	1.1	1.33	1.74	1.36	1.2	1.42	0.58	3.99	1.21	1.5	-0.562052	0.301245	0.797817	DOWN	-0.425704	0.522645	0.810449	DOWN	GO:0003824,GO:0004303,GO:0004745,GO:0005783,GO:0006702,GO:0006710,GO:0009055,GO:0016491,GO:0031901,GO:0047035	IPR002347,IPR020904,IPR036291	PF00106
ENSG00000025434	11	47248300	47269033	+	known	protein_coding	NR1H3	nuclear receptor subfamily 1 group H member 3 [Source:HGNC Symbol;Acc:HGNC:7966]	ENST00000395397,ENST00000405576,ENST00000405853,ENST00000407404,ENST00000412937,ENST00000419652,ENST00000420369,ENST00000436029,ENST00000436778,ENST00000437276,ENST00000441012,ENST00000444396,ENST00000449369,ENST00000457932,ENST00000461778,ENST00000462051,ENST00000467728,ENST00000473222,ENST00000476086,ENST00000481020,ENST00000481889,ENST00000483882,ENST00000486991,ENST00000487913,ENST00000494018…	60	153	174	176	227	202	115	193	164	6.34	9.51	11.89	15.89	16.88	14.42	10.79	10.57	9.8	9.4	14.35	17.23	22	23.2	20.14	15.31	15.05	13.33	-0.112253	0.672333	0.971441	DOWN	0.640855	0.000881013	0.00360015	UP	GO:0000122,GO:0000790,GO:0000976,GO:0000977,GO:0000981,GO:0003677,GO:0003707,GO:0003713,GO:0004879,GO:0005634,GO:0005654,GO:0005737,GO:0006367,GO:0006629,GO:0007275,GO:0008134,GO:0008270,GO:0010745,GO:0010867,GO:0010870,GO:0010875,GO:0010887,GO:0015485,GO:0030154,GO:0030374,GO:0032270,GO:0032369,GO:0032376,GO:0032570,GO:0032810,GO:0034145,GO:0038023,GO:0042632,GO:0042752,GO:0043031,GO:0043235,GO:…	IPR000536,IPR001628,IPR001723,IPR013088,IPR023257,IPR035500	PF00104,PF00105
ENSG00000025708	22	50525752	50530032	-	known	protein_coding	TYMP	thymidine phosphorylase [Source:HGNC Symbol;Acc:HGNC:3148]	ENST00000252029,ENST00000395678,ENST00000395680,ENST00000395681,ENST00000425169,ENST00000476284,ENST00000487162,ENST00000487577,ENST00000650719,ENST00000651095,ENST00000651196,ENST00000651401,ENST00000651490,ENST00000651906,ENST00000652237,ENST00000652352,ENST00000652401	305	519	573	611	664	712	466	657	652	28.56	21.9	25.03	39.53	39.89	42.66	24.78	27.89	27.84	42.32	33.04	36.26	54.73	54.81	59.59	35.15	39.7	37.86	-0.118108	0.370461	0.872903	DOWN	0.436555	1.72828e-05	9.25065e-05	UP	GO:0000002,GO:0001525,GO:0004645,GO:0005829,GO:0006206,GO:0006213,GO:0006935,GO:0008083,GO:0009032,GO:0016154,GO:0030154,GO:0031641,GO:0042803,GO:0043097,GO:0046135,GO:0051969,GO:1905333	IPR000053,IPR000312,IPR013102,IPR017459,IPR017872,IPR018090,IPR035902,IPR036320,IPR036566	PF00591,PF02885,PF07831
ENSG00000025770	22	50508224	50524780	+	known	protein_coding	NCAPH2	non-SMC condensin II complex subunit H2 [Source:HGNC Symbol;Acc:HGNC:25071]	ENST00000299821,ENST00000395698,ENST00000395701,ENST00000418794,ENST00000420993,ENST00000518394,ENST00000520297,ENST00000522048,ENST00000522304,ENST00000523045	661	1232	1283	689	822	704	1003	1578	1249	39.88	36.9	37.96	30.01	32.8	26.75	42.69	45.62	42.86	59.09	55.68	54.99	41.56	45.07	37.36	60.54	64.95	58.28	-0.042109	0.608969	0.971441	DOWN	-0.578459	2.04761e-10	1.88532e-09	DOWN	GO:0000793,GO:0000796,GO:0003682,GO:0005634,GO:0005654,GO:0007076,GO:0010032,GO:0016020,GO:0030054,GO:0033077,GO:0045171,GO:0051276,GO:0051306,GO:0051309	IPR009378,IPR031719,IPR031737,IPR031739	PF06278,PF16858,PF16869
ENSG00000025772	20	44942130	44960397	-	known	protein_coding	TOMM34	translocase of outer mitochondrial membrane 34 [Source:HGNC Symbol;Acc:HGNC:15746]	ENST00000372813	809	1602	1762	865	896	893	1074	1699	1242	44.87	45.98	51.49	36.02	34.51	33.94	40.82	44.47	40.04	66.48	69.38	74.59	49.87	47.41	47.4	57.89	63.32	54.45	0.270794	0.00421742	0.0518522	UP	-0.695364	8.92102e-16	1.25426e-14	DOWN	GO:0005634,GO:0005654,GO:0005741,GO:0005829,GO:0006626,GO:0016020,GO:0016021,GO:0031072	IPR001440,IPR011990,IPR013026,IPR019734	PF00515
ENSG00000025796	6	107867756	107958208	-	known	protein_coding	SEC63	SEC63 homolog, protein translocation regulator [Source:HGNC Symbol;Acc:HGNC:21082]	ENST00000369002,ENST00000429168,ENST00000446496,ENST00000459782,ENST00000460009,ENST00000465210,ENST00000466419,ENST00000473746,ENST00000484803,ENST00000489455	904	1846	1591	1097	1179	1193	1166	1715	1463	23.77	22.98	20.55	28.23	27.93	26.4	23.96	19.92	20.91	35.21	34.68	29.78	39.08	38.37	36.88	33.98	28.37	28.43	0.217747	0.00508551	0.0588503	UP	-0.379788	3.2664e-07	2.18234e-06	DOWN	GO:0001889,GO:0003723,GO:0005783,GO:0005789,GO:0005829,GO:0006612,GO:0006614,GO:0006620,GO:0006807,GO:0010259,GO:0016020,GO:0016021,GO:0031204,GO:0031207,GO:0038023	IPR001623,IPR004179,IPR014756,IPR027137,IPR035892,IPR036869	PF00226,PF02889
ENSG00000025800	1	32108056	32176563	+	known	protein_coding	KPNA6	karyopherin subunit alpha 6 [Source:HGNC Symbol;Acc:HGNC:6399]	ENST00000373625,ENST00000446515,ENST00000469790,ENST00000471599	1442	2821	2171	1445	1507	1628	1978	2782	2284	19.6	19.83	15.48	14.69	14.15	15.12	18.45	17.77	17.98	29.04	29.91	22.43	20.34	19.44	21.11	26.17	25.3	24.45	0.10069	0.272814	0.758435	UP	-0.562811	4.57471e-11	4.45672e-10	DOWN	GO:0005643,GO:0005654,GO:0005829,GO:0006607,GO:0008139,GO:0016020,GO:0030683,GO:0043657,GO:0045944,GO:0060135,GO:0061608,GO:0075506,GO:1900017,GO:1903902	IPR000225,IPR002652,IPR011989,IPR016024,IPR024931,IPR032413,IPR036975	PF00514,PF01749,PF16186
ENSG00000026025	10	17228241	17237593	+	known	protein_coding	VIM	vimentin [Source:HGNC Symbol;Acc:HGNC:12692]	ENST00000224237,ENST00000421459,ENST00000469543,ENST00000478746,ENST00000485947,ENST00000487938,ENST00000495528,ENST00000497849,ENST00000544301,ENST00000637053	8694	14994	14708	13001	14235	14384	7056	10116	8883	511.76	459.48	458.22	578.15	584.89	582.23	285.32	282.46	305.53	758.22	693.28	663.84	800.51	803.64	813.19	404.63	402.16	415.48	0.797109	5.12394e-35	1.03046e-31	UP	0.0382635	0.49206	0.781999	UP	GO:0003725,GO:0005200,GO:0005212,GO:0005737,GO:0005777,GO:0005829,GO:0005844,GO:0005856,GO:0005882,GO:0005886,GO:0005925,GO:0010977,GO:0014002,GO:0016032,GO:0016363,GO:0019221,GO:0019904,GO:0030049,GO:0031252,GO:0032967,GO:0042802,GO:0043005,GO:0043488,GO:0045109,GO:0045335,GO:0045727,GO:0060020,GO:0060395,GO:0070062,GO:0070307,GO:0071222,GO:0071225,GO:0071346,GO:0097110,GO:1990254,GO:1990904	IPR006821,IPR018039,IPR027699,IPR039008,IPR042180	PF00038,PF04732
ENSG00000026036	20	63659300	63698684	+	known	protein_coding	RTEL1-TNFRSF6B	RTEL1-TNFRSF6B readthrough (NMD candidate) [Source:HGNC Symbol;Acc:HGNC:44095]	ENST00000480273,ENST00000492259,ENST00000496281	94	205	239	132	171	198	217	361	255	1.69	1.9	2.21	1.77	2.13	2.46	2.61	2.99	2.59	2.51	2.86	3.21	2.45	2.93	3.44	3.71	4.25	3.52	-0.431082	0.0223634	0.168218	DOWN	-0.13358	0.434302	0.733203	DOWN
ENSG00000026103	10	88990531	89017059	+	known	protein_coding	FAS	Fas cell surface death receptor [Source:HGNC Symbol;Acc:HGNC:11920]	ENST00000313771,ENST00000352159,ENST00000355279,ENST00000355740,ENST00000357339,ENST00000371857,ENST00000460510,ENST00000466081,ENST00000477270,ENST00000479522,ENST00000484444,ENST00000487314,ENST00000488877,ENST00000492756,ENST00000494410,ENST00000494799,ENST00000612663,ENST00000640140,ENST00000640250,ENST00000640681,ENST00000652046	48	118	104	64	59	57	111	160	168	3.61	3.53	2.92	2.78	2.64	2.1	3.76	3.38	5.59	5.35	5.32	4.23	3.85	3.63	2.93	5.34	4.82	7.61	-0.520868	0.0344375	0.22491	DOWN	-0.602746	0.0117694	0.0382511	DOWN	GO:0001934,GO:0004888,GO:0005516,GO:0005829,GO:0005886,GO:0006915,GO:0006919,GO:0006955,GO:0007165,GO:0009986,GO:0016021,GO:0016604,GO:0019900,GO:0031264,GO:0031265,GO:0032872,GO:0034198,GO:0036337,GO:0038023,GO:0042802,GO:0042981,GO:0043065,GO:0043066,GO:0045121,GO:0065003,GO:0070062,GO:0071260,GO:0071455,GO:0097190,GO:0097191,GO:0097527,GO:1902041,GO:1902042,GO:2001235,GO:2001269	IPR000488,IPR001368,IPR008063,IPR011029,IPR033998,IPR033999	PF00020,PF00531
ENSG00000026297	6	166929504	166957191	-	known	protein_coding	RNASET2	ribonuclease T2 [Source:HGNC Symbol;Acc:HGNC:21686]	ENST00000028008,ENST00000358165,ENST00000366855,ENST00000421787,ENST00000467705,ENST00000476238,ENST00000478180,ENST00000496851,ENST00000499370,ENST00000508775,ENST00000509073,ENST00000510083,ENST00000611959,ENST00000620173	352	650	527	407	499	452	559	722	674	34.92	33.17	30.22	31.04	39.52	35.27	40.11	37.01	42.08	51.74	50.05	43.77	42.98	54.31	49.27	56.88	52.7	57.22	-0.12473	0.308711	0.805755	DOWN	-0.252037	0.0317207	0.0920161	DOWN	GO:0003723,GO:0004521,GO:0004540,GO:0005576,GO:0005615,GO:0005764,GO:0005788,GO:0006401,GO:0033897,GO:0035578,GO:0043202,GO:0043312,GO:0070062	IPR001568,IPR018188,IPR033130,IPR033697,IPR036430	PF00445
ENSG00000026508	11	35138870	35232402	+	known	protein_coding	CD44	CD44 molecule (Indian blood group) [Source:HGNC Symbol;Acc:HGNC:1681]	ENST00000263398,ENST00000278385,ENST00000278386,ENST00000279452,ENST00000352818,ENST00000415148,ENST00000425428,ENST00000428726,ENST00000433892,ENST00000434472,ENST00000442151,ENST00000524922,ENST00000525209,ENST00000525211,ENST00000525241,ENST00000525293,ENST00000525348,ENST00000525469,ENST00000525685,ENST00000525688,ENST00000526000,ENST00000526025,ENST00000526553,ENST00000526669,ENST00000527326…	10776	24217	23897	6511	7112	7120	16024	22220	17259	473.22	568.4	577.77	234.67	222.46	233.07	500.66	458.45	458.41	701.12	857.61	837.03	324.93	305.66	325.53	710.03	652.74	623.38	0.274861	0.00017464	0.00439017	UP	-1.53596	4.25917e-115	1.61766e-112	DOWN	GO:0004888,GO:0005518,GO:0005540,GO:0005794,GO:0005829,GO:0005886,GO:0005887,GO:0005902,GO:0005925,GO:0006954,GO:0007155,GO:0007160,GO:0009986,GO:0016323,GO:0016324,GO:0016477,GO:0022617,GO:0030198,GO:0030214,GO:0030667,GO:0031258,GO:0033138,GO:0034116,GO:0035692,GO:0042110,GO:0042995,GO:0043066,GO:0043154,GO:0043312,GO:0043518,GO:0044319,GO:0044344,GO:0050731,GO:0050900,GO:0051216,GO:0060333,GO:…	IPR000538,IPR001231,IPR016186,IPR016187	PF00193
ENSG00000026559	20	51003656	51023107	-	known	protein_coding	KCNG1	potassium voltage-gated channel modifier subfamily G member 1 [Source:HGNC Symbol;Acc:HGNC:6248]	ENST00000371571,ENST00000424171,ENST00000433903,ENST00000439216,ENST00000447736,ENST00000506387	13	36	28	10	12	11	20	47	34	0.79	1.3	1	0.31	0.44	0.37	0.78	1.8	0.98	1.17	1.95	1.45	0.43	0.61	0.52	1.11	2.56	1.33	-0.178897	0.703617	0.971441	DOWN	-1.23491	0.0110916	0.036199	DOWN	GO:0005249,GO:0005251,GO:0005267,GO:0005886,GO:0006813,GO:0008076,GO:0016021,GO:0051260,GO:0071805,GO:1902259	IPR000210,IPR003131,IPR003968,IPR003969,IPR005821,IPR011333,IPR027359,IPR028325	PF00520,PF02214
ENSG00000026652	6	161129967	161274061	-	known	protein_coding	AGPAT4	1-acylglycerol-3-phosphate O-acyltransferase 4 [Source:HGNC Symbol;Acc:HGNC:20885]	ENST00000320285,ENST00000366905,ENST00000366911,ENST00000436279,ENST00000437165,ENST00000624499	184	381	297	555	578	564	320	490	429	3.15	2.99	2.75	6.06	6.23	5.74	3.47	3.25	4.99	4.66	4.5	3.98	8.4	8.56	8.01	4.92	4.62	6.78	-0.297623	0.0379043	0.239765	DOWN	0.918079	3.59362e-15	4.86491e-14	UP	GO:0003841,GO:0005741,GO:0005783,GO:0005789,GO:0006644,GO:0006654,GO:0008654,GO:0016021,GO:0016024,GO:0016746	IPR002123,IPR032098	PF01553,PF16076
ENSG00000026751	1	160739057	160754821	+	known	protein_coding	SLAMF7	SLAM family member 7 [Source:HGNC Symbol;Acc:HGNC:21394]	ENST00000359331,ENST00000368042,ENST00000368043,ENST00000441662,ENST00000444090,ENST00000458104,ENST00000458602,ENST00000484221,ENST00000488819,ENST00000495334,ENST00000621377	14	43	35	35	24	40	14	40	70	1.48	0.81	1.06	0.96	0.61	1.27	0.54	0.95	1.47	2.19	1.22	1.53	1.33	0.83	1.77	0.77	1.35	2	-0.257331	0.658145	0.971441	DOWN	0.115663	0.814639	0.910502	UP	GO:0002250,GO:0005886,GO:0007155,GO:0016021,GO:0030101,GO:0042267,GO:0042802,GO:0050776	IPR007110,IPR013106,IPR013783,IPR036179	PF07686
ENSG00000026950	6	26402237	26415208	+	known	protein_coding	BTN3A1	butyrophilin subfamily 3 member A1 [Source:HGNC Symbol;Acc:HGNC:1138]	ENST00000082468,ENST00000289361,ENST00000414912,ENST00000425234,ENST00000427334,ENST00000450085,ENST00000465690,ENST00000476549,ENST00000502361,ENST00000506698,ENST00000513047	463	783	780	898	992	981	817	1170	1067	16.72	17.2	16.41	25.19	26.86	26.48	21.25	22.67	25.07	24.76	25.96	23.77	34.88	36.91	36.99	30.13	32.27	34.1	-0.352575	0.000563751	0.0110532	DOWN	0.422564	1.05529e-06	6.61881e-06	UP	GO:0002250,GO:0005102,GO:0005886,GO:0009897,GO:0016021,GO:0050663,GO:0050776,GO:0050798,GO:0050852,GO:0072643	IPR001870,IPR003599,IPR003877,IPR003879,IPR006574,IPR007110,IPR013106,IPR013320,IPR013783,IPR036179,IPR037954	PF00622,PF07686,PF13765
ENSG00000027001	13	23730189	23889400	-	known	protein_coding	MIPEP	mitochondrial intermediate peptidase [Source:HGNC Symbol;Acc:HGNC:7104]	ENST00000382172,ENST00000433710,ENST00000464194,ENST00000469167,ENST00000494139	233	436	354	159	195	197	265	357	326	14.09	10.45	9.48	9.38	6.7	8.77	11.47	9.53	9.2	20.87	15.76	13.73	12.98	9.21	12.25	16.26	13.57	12.5	0.340803	0.0205535	0.159198	UP	-0.972881	9.65757e-12	1.00074e-10	DOWN	GO:0004222,GO:0005739,GO:0005759,GO:0006508,GO:0006518,GO:0006627,GO:0046872	IPR001567,IPR024077,IPR024079,IPR033851	PF01432
ENSG00000027075	14	61187559	61550976	+	known	protein_coding	PRKCH	protein kinase C eta [Source:HGNC Symbol;Acc:HGNC:9403]	ENST00000332981,ENST00000536400,ENST00000552875,ENST00000553265,ENST00000553726,ENST00000553830,ENST00000553831,ENST00000553846,ENST00000553889,ENST00000554835,ENST00000555082,ENST00000555110,ENST00000555185,ENST00000555233,ENST00000555382,ENST00000555542,ENST00000555604,ENST00000555628,ENST00000555906,ENST00000556164,ENST00000556245,ENST00000556778,ENST00000557294,ENST00000557473,ENST00000557559…	280	508	481	253	295	327	372	523	474	9.58	9.45	8.29	7.53	7.23	7.99	8.65	11.35	9.58	14.2	14.27	12.02	10.43	9.93	11.15	12.27	16.16	13.03	0.119506	0.334255	0.833239	UP	-0.611109	4.55585e-07	2.99122e-06	DOWN	GO:0004674,GO:0004697,GO:0005524,GO:0005737,GO:0005829,GO:0005886,GO:0006468,GO:0007165,GO:0010744,GO:0018105,GO:0019899,GO:0030168,GO:0034351,GO:0035556,GO:0045618,GO:0046872,GO:0050861,GO:0051092,GO:0060252,GO:0070062,GO:1903078,GO:2000810	IPR000008,IPR000719,IPR000961,IPR002219,IPR008271,IPR011009,IPR014376,IPR017441,IPR017892,IPR020454,IPR027431,IPR034665,IPR035892	PF00069,PF00130,PF00168,PF00433
ENSG00000027644	1	156840063	156859117	-	known	protein_coding	INSRR	insulin receptor related receptor [Source:HGNC Symbol;Acc:HGNC:6093]	ENST00000368195	0	0	0	0	0	0	0	0	3	0	0	0	0	0	0	0	0	0.03	0	0	0	0	0	0	0	0	0.05	-1.70161	0.580402	0.971441	DOWN	0	1	1	FLAT	GO:0004714,GO:0005009,GO:0005524,GO:0005887,GO:0005899,GO:0007169,GO:0030238,GO:0030424,GO:0031532,GO:0043235,GO:0043548,GO:0043560,GO:0046777,GO:0048856,GO:0071469	IPR000494,IPR000719,IPR001245,IPR002011,IPR003961,IPR006211,IPR006212,IPR008266,IPR009030,IPR011009,IPR013783,IPR016246,IPR017441,IPR020635,IPR028792,IPR036116,IPR036941	PF00757,PF01030,PF07714
ENSG00000027697	6	137197484	137219449	-	known	protein_coding	IFNGR1	interferon gamma receptor 1 [Source:HGNC Symbol;Acc:HGNC:5439]	ENST00000367739,ENST00000414770,ENST00000458076,ENST00000478333,ENST00000642390,ENST00000643119,ENST00000644894,ENST00000645045,ENST00000645753,ENST00000646036,ENST00000646898,ENST00000647124	364	746	573	457	508	565	549	753	841	19.65	20.17	15.52	18.17	18.12	20.6	20.31	18.59	26.84	29.12	30.43	22.49	25.16	24.9	28.78	28.81	26.47	36.5	-0.132366	0.382662	0.884097	DOWN	-0.203711	0.0696707	0.180452	DOWN	GO:0001774,GO:0004896,GO:0004906,GO:0005886,GO:0005887,GO:0007165,GO:0009615,GO:0010628,GO:0019221,GO:0019955,GO:0048143,GO:0060333,GO:0060334,GO:1900222,GO:1902004,GO:1904469	IPR003961,IPR008355,IPR013783,IPR021126,IPR036116	PF01108,PF07140
ENSG00000027847	5	177600132	177610330	+	known	protein_coding	B4GALT7	beta-1,4-galactosyltransferase 7 [Source:HGNC Symbol;Acc:HGNC:930]	ENST00000029410,ENST00000502420,ENST00000505145,ENST00000505433,ENST00000505468,ENST00000507061,ENST00000510761,ENST00000515353	404	955	990	607	652	617	586	936	734	26.19	36.65	34.36	30.43	29.82	28.25	28.58	29.47	27.23	38.8	55.31	49.77	42.13	40.98	39.46	40.53	41.95	37.03	0.247788	0.0399379	0.248278	UP	-0.341939	0.0011668	0.00466619	DOWN	GO:0000139,GO:0003831,GO:0005794,GO:0005975,GO:0006024,GO:0006029,GO:0006464,GO:0006487,GO:0008378,GO:0016021,GO:0030145,GO:0030203,GO:0032580,GO:0046525,GO:0048147,GO:0097435	IPR003859,IPR027791,IPR027995,IPR029044	PF02709,PF13733
ENSG00000027869	1	156806243	156816862	-	known	protein_coding	SH2D2A	SH2 domain containing 2A [Source:HGNC Symbol;Acc:HGNC:10821]	ENST00000368198,ENST00000368199,ENST00000392306,ENST00000468744,ENST00000486350,ENST00000495306	33	78	59	4	6	9	80	104	82	3.84	4.48	3.6	0.62	0.3	0.69	6.02	5.24	5.51	5.69	6.77	5.21	0.86	0.41	0.96	8.54	7.46	7.5	-0.453809	0.113748	0.475668	DOWN	-3.21599	6.57599e-12	6.91909e-11	DOWN	GO:0001525,GO:0005070,GO:0005737,GO:0005829,GO:0007165,GO:0008283,GO:0017124,GO:0030154,GO:0048010	IPR000980,IPR035884,IPR036860	PF00017
ENSG00000028116	2	57907629	58159920	+	known	protein_coding	VRK2	VRK serine/threonine kinase 2 [Source:HGNC Symbol;Acc:HGNC:12719]	ENST00000340157,ENST00000412104,ENST00000417641,ENST00000428021,ENST00000432057,ENST00000435505,ENST00000440705,ENST00000463222,ENST00000478687,ENST00000648897	242	384	365	223	253	284	250	355	297	14.19	11.48	10.77	10.2	10.15	11.36	10.73	9.5	9.9	21.02	17.32	15.6	14.12	13.94	15.87	15.22	13.53	13.47	0.391983	0.00903483	0.0889425	UP	-0.482362	0.000563878	0.00239327	DOWN	GO:0004674,GO:0005524,GO:0005634,GO:0005737,GO:0005783,GO:0005789,GO:0006468,GO:0016021,GO:0016032,GO:0018105,GO:0018107,GO:0019901,GO:0019904,GO:0031966,GO:0032991,GO:0034599,GO:0043408,GO:0046777,GO:2000659	IPR000719,IPR008271,IPR011009	PF00069
ENSG00000028137	1	12166991	12209228	+	known	protein_coding	TNFRSF1B	TNF receptor superfamily member 1B [Source:HGNC Symbol;Acc:HGNC:11917]	ENST00000376259,ENST00000489921,ENST00000492361,ENST00000536782	43	75	89	45	45	46	106	183	253	1.28	1.57	1.34	0.95	0.88	0.89	2.05	2.45	4.11	1.89	2.37	1.94	1.31	1.21	1.25	2.91	3.49	5.58	-1.16442	0.000200427	0.00485833	DOWN	-0.664023	0.0152189	0.0481461	DOWN	GO:0002724,GO:0002739,GO:0002947,GO:0003176,GO:0003177,GO:0003332,GO:0005031,GO:0005576,GO:0005634,GO:0005886,GO:0006954,GO:0007568,GO:0008630,GO:0010614,GO:0016020,GO:0016021,GO:0019221,GO:0031625,GO:0031641,GO:0031643,GO:0033209,GO:0035579,GO:0042129,GO:0043025,GO:0043120,GO:0043196,GO:0043312,GO:0045121,GO:0048471,GO:0048714,GO:0050779,GO:0051044,GO:0060548,GO:0071222,GO:0071363,GO:0097191,GO:…	IPR001368,IPR020411,IPR033996	PF00020
ENSG00000028203	12	95217746	95302799	+	known	protein_coding	VEZT	vezatin, adherens junctions transmembrane protein [Source:HGNC Symbol;Acc:HGNC:18258]	ENST00000261219,ENST00000356859,ENST00000397792,ENST00000436874,ENST00000546365,ENST00000546398,ENST00000546409,ENST00000546445,ENST00000546557,ENST00000546951,ENST00000547484,ENST00000547611,ENST00000547894,ENST00000547997,ENST00000548245,ENST00000548371,ENST00000548455,ENST00000548822,ENST00000548838,ENST00000549002,ENST00000549192,ENST00000549589,ENST00000549624,ENST00000550106,ENST00000550803…	1952	3475	3344	1744	1897	1923	2176	3064	2463	89.51	80.07	78.06	52.63	57.5	53.14	67.95	59.86	60.78	132.62	120.82	113.08	72.87	79.01	74.21	96.37	85.23	82.65	0.420454	5.52766e-11	9.20894e-09	UP	-0.730149	1.06422e-29	3.28839e-28	DOWN	GO:0001669,GO:0002142,GO:0005654,GO:0005829,GO:0005912,GO:0016021,GO:0017022,GO:0060171,GO:0098609	IPR026858,IPR026859	PF12632
ENSG00000028277	19	42086110	42196585	-	known	protein_coding	POU2F2	POU class 2 homeobox 2 [Source:HGNC Symbol;Acc:HGNC:9213]	ENST00000342301,ENST00000389341,ENST00000524801,ENST00000526816,ENST00000526831,ENST00000528894,ENST00000529067,ENST00000529952,ENST00000530982,ENST00000531773,ENST00000532176,ENST00000533548,ENST00000534559,ENST00000558596,ENST00000560398,ENST00000560558,ENST00000560804,ENST00000598842,ENST00000625670,ENST00000636631	52	146	143	109	128	116	151	222	176	1.54	1.57	2.6	1.5	2.38	2.25	3.13	2.21	3.31	2.28	2.36	3.76	2.08	3.27	3.14	4.44	3.15	4.5	-0.527369	0.0209766	0.161379	DOWN	0.0533714	0.88126	0.942101	UP	GO:0000790,GO:0000978,GO:0000981,GO:0001228,GO:0002335,GO:0002380,GO:0003700,GO:0005634,GO:0005654,GO:0005737,GO:0006366,GO:0006959,GO:0019904,GO:0042795,GO:0043231,GO:0043565,GO:0048469	IPR000327,IPR000972,IPR001356,IPR009057,IPR010982,IPR013847,IPR017970	PF00046,PF00157
ENSG00000028310	5	850291	892801	-	known	protein_coding	BRD9	bromodomain containing 9 [Source:HGNC Symbol;Acc:HGNC:25818]	ENST00000466684,ENST00000467963,ENST00000475706,ENST00000483173,ENST00000483234,ENST00000487688,ENST00000489093,ENST00000489816,ENST00000490814,ENST00000493082,ENST00000494422,ENST00000495265,ENST00000495794,ENST00000497410,ENST00000518250,ENST00000518251,ENST00000519112,ENST00000519838,ENST00000523139	377	736	730	314	371	358	627	884	692	15.46	16.17	16.61	10.91	11.25	11.99	20.08	17.05	17.57	22.9	24.4	24.06	15.11	15.46	16.74	28.48	24.28	23.89	-0.0428811	0.671046	0.971441	DOWN	-0.877135	4.645e-17	7.12806e-16	DOWN	GO:0003676,GO:0006325,GO:0016514,GO:0070577	IPR001487,IPR021900,IPR036427	PF00439,PF12024
ENSG00000028528	15	64094123	64146090	+	known	protein_coding	SNX1	sorting nexin 1 [Source:HGNC Symbol;Acc:HGNC:11172]	ENST00000261889,ENST00000380285,ENST00000558040,ENST00000559061,ENST00000559339,ENST00000559389,ENST00000559401,ENST00000559844,ENST00000559961,ENST00000560260,ENST00000560829,ENST00000560861,ENST00000561026,ENST00000625244	1345	2584	2517	2311	2474	2412	2083	3055	2562	42.85	43.28	44.48	49.11	50.41	48.44	40.61	42.3	42.28	63.48	65.3	64.43	68	69.27	67.65	57.6	60.22	57.49	-0.035487	0.562165	0.971441	DOWN	0.101467	0.104954	0.254869	UP	GO:0005154,GO:0005158,GO:0005737,GO:0005764,GO:0005768,GO:0005794,GO:0005829,GO:0006886,GO:0010008,GO:0016020,GO:0030027,GO:0030904,GO:0030905,GO:0031623,GO:0031901,GO:0031982,GO:0032991,GO:0034498,GO:0035091,GO:0042147,GO:0042802,GO:0042803,GO:0043231,GO:0045296,GO:0045732,GO:0046982,GO:0072673,GO:1990459,GO:1990460	IPR001683,IPR005329,IPR015404,IPR027267,IPR028660,IPR034901,IPR036871,IPR039358	PF00787,PF03700,PF09325
ENSG00000028839	6	133952170	133990432	+	known	protein_coding	TBPL1	TATA-box binding protein like 1 [Source:HGNC Symbol;Acc:HGNC:11589]	ENST00000237264,ENST00000367869,ENST00000367871,ENST00000416965,ENST00000457715,ENST00000477527,ENST00000481694,ENST00000613034	167	307	252	215	260	262	259	339	255	18.49	18.72	15.38	20.94	20.86	22.95	22.91	21.2	19.05	27.4	28.25	22.28	28.99	28.67	32.06	32.48	30.18	25.91	0.00102718	0.984437	0.999046	UP	-0.0606569	0.714258	0.910502	DOWN	GO:0000126,GO:0000978,GO:0000979,GO:0001016,GO:0001228,GO:0001675,GO:0003700,GO:0003713,GO:0005667,GO:0005669,GO:0005672,GO:0005737,GO:0006235,GO:0006366,GO:0007289,GO:0008134,GO:0045944,GO:0070898	IPR000814,IPR012295,IPR015445	PF00352
ENSG00000029153	12	27332854	27425289	+	known	protein_coding	ARNTL2	aryl hydrocarbon receptor nuclear translocator like 2 [Source:HGNC Symbol;Acc:HGNC:18984]	ENST00000261178,ENST00000266503,ENST00000311001,ENST00000395901,ENST00000457040,ENST00000539558,ENST00000542388,ENST00000544915,ENST00000546179	1040	2011	1662	646	734	763	1409	2000	1597	24.87	23.95	20.08	11.73	10.67	12.01	22.92	22.4	22.07	36.85	36.14	29.09	16.25	14.66	16.77	32.51	31.89	30.02	0.142764	0.0847131	0.401139	UP	-1.20825	2.90333e-45	1.76825e-43	DOWN	GO:0000790,GO:0000978,GO:0000981,GO:0003700,GO:0005634,GO:0005667,GO:0005730,GO:0005737,GO:0006355,GO:0006357,GO:0007623,GO:0009649,GO:0042753,GO:0045893,GO:0045944,GO:0046983,GO:0070888	IPR000014,IPR001067,IPR011598,IPR013767,IPR035965,IPR036638	PF00010,PF00989
ENSG00000029363	6	136256627	136289851	-	known	protein_coding	BCLAF1	BCL2 associated transcription factor 1 [Source:HGNC Symbol;Acc:HGNC:16863]	ENST00000353331,ENST00000392348,ENST00000476194,ENST00000526228,ENST00000527536,ENST00000527613,ENST00000527759,ENST00000528229,ENST00000529522,ENST00000529826,ENST00000529917,ENST00000530429,ENST00000530767,ENST00000531224,ENST00000532076,ENST00000532384,ENST00000533422,ENST00000533621,ENST00000534269,ENST00000534321,ENST00000534762,ENST00000534792,ENST00000628517,ENST00000640069	1241	2307	2010	1115	1180	1247	1438	1982	1862	43.42	34.14	31.13	26.57	24.2	23.7	23.68	26.23	31.16	64.33	51.51	45.1	36.79	33.25	33.1	33.58	37.35	42.37	0.301997	0.000645806	0.0122519	UP	-0.723075	7.09602e-22	1.45791e-20	DOWN	GO:0003677,GO:0003723,GO:0005634,GO:0005654,GO:0005737,GO:0006915,GO:0016607,GO:0043065,GO:0043620,GO:0045892,GO:1990830,GO:2000144,GO:2001022,GO:2001244	IPR026668,IPR029199	PF15440
ENSG00000029364	14	69398015	69462390	+	known	protein_coding	SLC39A9	solute carrier family 39 member 9 [Source:HGNC Symbol;Acc:HGNC:20182]	ENST00000031146,ENST00000336643,ENST00000538956,ENST00000554023,ENST00000554059,ENST00000555245,ENST00000555840,ENST00000556125,ENST00000556605,ENST00000557046,ENST00000628474	1475	2878	2399	1408	1560	1562	2008	2830	2293	37.66	37.62	30.05	27.44	29.82	28.41	35.84	35.55	34.82	55.79	56.76	43.53	37.99	40.98	39.68	50.83	50.62	47.35	0.147891	0.0461012	0.272799	UP	-0.643397	1.59623e-18	2.68289e-17	DOWN	GO:0006829,GO:0016021,GO:0046873	IPR003689	PF02535
ENSG00000029534	8	41653220	41896762	-	known	protein_coding	ANK1	ankyrin 1 [Source:HGNC Symbol;Acc:HGNC:492]	ENST00000265709,ENST00000289734,ENST00000314214,ENST00000335651,ENST00000347528,ENST00000348036,ENST00000518061,ENST00000518715,ENST00000520299,ENST00000521407,ENST00000522231,ENST00000522543,ENST00000524227,ENST00000645531	2	6	3	0	2	1	7	4	8	0.05	0.07	0.02	0	0.02	0.04	0.06	0.2	0.22	0.08	0.1	0.03	0	0.02	0.05	0.08	0.29	0.29	-0.684112	0.531798	0.971441	DOWN	-1.93144	0.186038	0.40153	DOWN	GO:0005198,GO:0005200,GO:0005634,GO:0005829,GO:0005856,GO:0005886,GO:0006887,GO:0006888,GO:0007010,GO:0007165,GO:0008093,GO:0009898,GO:0010638,GO:0014731,GO:0016020,GO:0016323,GO:0016529,GO:0019899,GO:0019903,GO:0030018,GO:0030507,GO:0030673,GO:0031430,GO:0042383,GO:0043194,GO:0044325,GO:0045199,GO:0045211,GO:0051117,GO:0072659	IPR000488,IPR000906,IPR002110,IPR011029,IPR020683,IPR036770,IPR040745	PF00023,PF00531,PF00791,PF12796,PF17809
ENSG00000029559	4	87799554	87812435	+	known	protein_coding	IBSP	integrin binding sialoprotein [Source:HGNC Symbol;Acc:HGNC:5341]	ENST00000226284	0	0	0	0	0	0	0	0	0	0	0	0	0	0	0	0	0	0	0	0	0	0	0	0	0	0	0	0	1	1	FLAT	0	1	1	FLAT	GO:0001649,GO:0005178,GO:0005576,GO:0005615,GO:0007155,GO:0016020,GO:0030198,GO:0030282,GO:0031982,GO:0045785,GO:0071363	IPR008412	PF05432
ENSG00000029639	6	155256134	155314493	-	known	protein_coding	TFB1M	transcription factor B1, mitochondrial [Source:HGNC Symbol;Acc:HGNC:17037]	ENST00000367166,ENST00000466349,ENST00000468889,ENST00000470239,ENST00000475849,ENST00000480390,ENST00000487586,ENST00000489874,ENST00000495806	85	133	149	57	70	59	127	138	144	4.27	3.6	4.14	2.05	4.64	2.68	5.9	4.64	5.28	6.33	5.43	5.99	2.84	6.38	3.74	8.37	6.6	7.19	0.0639947	0.785968	0.971441	UP	-1.06571	2.2053e-06	1.3295e-05	DOWN	GO:0000154,GO:0000179,GO:0003677,GO:0003723,GO:0005759,GO:0007005,GO:0031167,GO:0042645	IPR001737,IPR011530,IPR020596,IPR020598,IPR023165,IPR029063	PF00398
ENSG00000029725	17	5282265	5386340	+	known	protein_coding	RABEP1	rabaptin, RAB GTPase binding effector protein 1 [Source:HGNC Symbol;Acc:HGNC:17677]	ENST00000341923,ENST00000537505,ENST00000570487,ENST00000572250,ENST00000574568,ENST00000575475,ENST00000575991	414	740	666	368	371	408	591	798	717	11.06	11.53	9.17	6.89	6.32	7.58	12.53	10.56	11.71	16.39	17.39	13.29	9.54	8.68	10.59	17.77	15.04	15.92	0.0218837	0.865502	0.972123	UP	-0.743443	3.32132e-12	3.56876e-11	DOWN	GO:0005096,GO:0005768,GO:0005769,GO:0006893,GO:0006897,GO:0006915,GO:0008083,GO:0015031,GO:0016192,GO:0019904,GO:0030139,GO:0031901,GO:0032991,GO:0042803,GO:0043231,GO:0055037,GO:0061025,GO:1903441	IPR003914,IPR015390,IPR018514,IPR029880	PF03528,PF09311
ENSG00000029993	X	150980509	150990771	+	known	protein_coding	HMGB3	high mobility group box 3 [Source:HGNC Symbol;Acc:HGNC:5004]	ENST00000325307,ENST00000419110,ENST00000430118,ENST00000448905,ENST00000455596	681	1093	1101	822	854	905	758	980	845	60.11	47.64	47.69	46.21	52.98	49.46	36.16	32.86	39.49	89.05	71.89	69.1	63.98	72.8	69.08	51.28	46.78	53.7	0.395471	0.000222613	0.00525658	UP	-0.244573	0.00861543	0.0288334	DOWN	GO:0000400,GO:0000790,GO:0003690,GO:0003723,GO:0005737,GO:0006310,GO:0006338,GO:0006357,GO:0007275,GO:0008134,GO:0008301,GO:0032392,GO:0045087,GO:0045089,GO:0045578,GO:0045638,GO:0045944	IPR009071,IPR017967,IPR031077,IPR036910	PF00505,PF09011
ENSG00000030066	11	47778087	47848555	-	known	protein_coding	NUP160	nucleoporin 160 [Source:HGNC Symbol;Acc:HGNC:18017]	ENST00000378460,ENST00000526569,ENST00000526870,ENST00000527126,ENST00000527750,ENST00000528071,ENST00000528501,ENST00000529863,ENST00000530326,ENST00000531016,ENST00000532773	689	1516	1284	621	624	732	939	1351	1029	13.56	17.17	14.18	10.32	9.58	11.14	13.94	13.13	13.4	20.09	25.91	20.54	14.3	13.17	15.55	19.77	18.69	18.22	0.278693	0.0013637	0.0216677	UP	-0.864644	2.58278e-21	5.12917e-20	DOWN	GO:0005635,GO:0005643,GO:0005829,GO:0006110,GO:0006406,GO:0006409,GO:0016032,GO:0016925,GO:0017056,GO:0019083,GO:0031080,GO:0043657,GO:0060964,GO:0072006,GO:0075733,GO:1900034	IPR021717
ENSG00000030110	6	33572547	33580293	-	known	protein_coding	BAK1	BCL2 antagonist/killer 1 [Source:HGNC Symbol;Acc:HGNC:949]	ENST00000360661,ENST00000374467,ENST00000442998	464	1049	1058	692	756	762	727	1090	809	23.11	27.06	27.77	25.88	26.15	26.01	24.83	25.62	23.43	34.24	40.83	40.22	35.84	35.93	36.33	35.21	36.48	31.86	0.163741	0.113991	0.476388	UP	-0.24649	0.00775133	0.0262077	DOWN	GO:0001782,GO:0001783,GO:0001836,GO:0001974,GO:0002262,GO:0002352,GO:0005739,GO:0005741,GO:0005783,GO:0005829,GO:0006915,GO:0007420,GO:0007568,GO:0008053,GO:0008283,GO:0008285,GO:0008630,GO:0008635,GO:0009620,GO:0010046,GO:0010225,GO:0010248,GO:0010332,GO:0010524,GO:0010629,GO:0014070,GO:0031018,GO:0031072,GO:0031100,GO:0031307,GO:0032469,GO:0032471,GO:0033137,GO:0034620,GO:0034644,GO:0035108,GO:…	IPR002475,IPR020717,IPR020726,IPR020728,IPR026298,IPR026308,IPR036834	PF00452
ENSG00000030304	9	110668779	110806558	+	known	protein_coding	MUSK	muscle associated receptor tyrosine kinase [Source:HGNC Symbol;Acc:HGNC:7525]	ENST00000189978,ENST00000374438,ENST00000374439,ENST00000374440,ENST00000374448,ENST00000416899,ENST00000634612	0	0	0	0	0	0	0	0	0	0	0	0	0	0	0	0	0	0	0	0	0	0	0	0	0	0	0	0	1	1	FLAT	0	1	1	FLAT	GO:0001934,GO:0004713,GO:0004714,GO:0005524,GO:0005887,GO:0007169,GO:0007275,GO:0007528,GO:0007613,GO:0008582,GO:0010628,GO:0017147,GO:0030054,GO:0030154,GO:0031594,GO:0043235,GO:0045211,GO:0046777,GO:0046872,GO:0048856,GO:0071340,GO:2000541	IPR000719,IPR001245,IPR003598,IPR003599,IPR007110,IPR008266,IPR011009,IPR013098,IPR013783,IPR017441,IPR020067,IPR020635,IPR036179,IPR036790	PF01392,PF07679,PF07714
ENSG00000030419	2	212999691	213152427	-	known	protein_coding	IKZF2	IKAROS family zinc finger 2 [Source:HGNC Symbol;Acc:HGNC:13177]	ENST00000342002,ENST00000374319,ENST00000374326,ENST00000412444,ENST00000431520,ENST00000433134,ENST00000434687,ENST00000439848,ENST00000442445,ENST00000451136,ENST00000452786,ENST00000453575,ENST00000457361,ENST00000484040	103	214	177	215	217	195	188	257	256	1.75	2.51	1.35	2.2	2.19	2.18	1.69	1.63	2.73	2.59	3.78	1.96	3.05	3.01	3.04	2.4	2.32	3.71	-0.294682	0.106882	0.458309	DOWN	0.291799	0.0710287	0.183518	UP	GO:0003700,GO:0005654,GO:0042803,GO:0044212,GO:0045944,GO:0046872	IPR013087,IPR036236	PF00096
ENSG00000030582	17	44345246	44353106	+	known	protein_coding	GRN	granulin precursor [Source:HGNC Symbol;Acc:HGNC:4601]	ENST00000053867,ENST00000585348,ENST00000585512,ENST00000586242,ENST00000586443,ENST00000586782,ENST00000587109,ENST00000587387,ENST00000587518,ENST00000587958,ENST00000588143,ENST00000588170,ENST00000588237,ENST00000589265,ENST00000589536,ENST00000589923,ENST00000590984,ENST00000591740,ENST00000592323,ENST00000592783,ENST00000593167,ENST00000639447	5430	11503	13796	14120	15670	14390	7944	14011	9153	324.7	355.91	437.18	646.23	660.27	590.4	341.93	403.84	331.67	481.07	537	633.35	894.78	907.21	824.6	484.92	574.97	451.03	0.190958	0.097761	0.436068	UP	0.498612	4.58421e-08	3.36627e-07	UP	GO:0002265,GO:0002282,GO:0003723,GO:0005125,GO:0005576,GO:0005615,GO:0005764,GO:0005765,GO:0005768,GO:0005770,GO:0005783,GO:0005794,GO:0005802,GO:0005886,GO:0007040,GO:0007041,GO:0007042,GO:0007165,GO:0008083,GO:0010595,GO:0016020,GO:0030335,GO:0035578,GO:0043312,GO:0043524,GO:0043525,GO:0045766,GO:0048680,GO:0050679,GO:0050821,GO:0051087,GO:0060266,GO:0070062,GO:0106016,GO:1900426,GO:1902564,GO:…	IPR000118,IPR037277,IPR039036	PF00396
ENSG00000031003	5	137937960	138051961	-	known	protein_coding	FAM13B	family with sequence similarity 13 member B [Source:HGNC Symbol;Acc:HGNC:1335]	ENST00000033079,ENST00000420893,ENST00000425075,ENST00000502471,ENST00000505281,ENST00000505961,ENST00000508403,ENST00000509596,ENST00000510804,ENST00000513640,ENST00000514310	320	676	568	603	631	689	492	691	633	7.51	8.46	7.08	11.92	9.5	10.38	7.81	8.58	8.61	11.12	12.76	10.26	16.5	13.05	14.5	11.07	12.21	11.71	-0.00596294	0.972765	0.995211	DOWN	0.24549	0.0139605	0.0445675	UP	GO:0005096,GO:0005829,GO:0007165,GO:0051056	IPR000198,IPR008936,IPR039102	PF00620
ENSG00000031081	3	119294383	119420714	+	known	protein_coding	ARHGAP31	Rho GTPase activating protein 31 [Source:HGNC Symbol;Acc:HGNC:29216]	ENST00000264245,ENST00000482743	14	10	10	5	14	9	4	9	60	0.29	0.06	0.06	0.04	0.1	0.07	0.03	0.16	0.41	0.43	0.08	0.08	0.06	0.14	0.09	0.04	0.22	0.56	-0.701294	0.437711	0.926486	DOWN	-0.559466	0.460845	0.75179	DOWN	GO:0005096,GO:0005829,GO:0005925,GO:0007264,GO:0017124,GO:0030027,GO:0051056	IPR000198,IPR008936	PF00620
ENSG00000031691	6	49463370	49493107	+	known	protein_coding	CENPQ	centromere protein Q [Source:HGNC Symbol;Acc:HGNC:21347]	ENST00000335783	107	235	197	140	192	163	209	321	180	6.84	7.78	6.64	6.73	8.54	7.15	9.16	9.7	6.7	10.14	11.74	9.63	9.31	11.73	9.98	13	13.81	9.11	-0.179484	0.372944	0.875238	DOWN	-0.171652	0.300617	0.571038	DOWN	GO:0000776,GO:0005654,GO:0005829,GO:0015629,GO:0034080,GO:0051310,GO:1905342	IPR025212	PF13094
ENSG00000031698	1	109213918	109238182	+	known	protein_coding	SARS1	seryl-tRNA synthetase 1 [Source:HGNC Symbol;Acc:HGNC:10537]	ENST00000234677,ENST00000369923,ENST00000468588,ENST00000471705,ENST00000477544,ENST00000482384	996	1558	1767	1613	1857	1654	1240	1895	1528	63.28	52.51	58.38	76.28	80.93	71.98	55.24	58.12	58.45	93.75	79.23	84.58	105.61	111.2	100.54	78.34	82.75	79.49	0.14073	0.161858	0.576858	UP	0.162532	0.0632099	0.16659	UP	GO:0000122,GO:0000978,GO:0003723,GO:0004828,GO:0005524,GO:0005634,GO:0005737,GO:0005829,GO:0006412,GO:0006418,GO:0006434,GO:0008033,GO:0016259,GO:0016525,GO:0042803,GO:0070062,GO:0097056,GO:1904046	IPR002314,IPR002317,IPR006195,IPR010978,IPR015866,IPR033729,IPR042103	PF00587,PF02403
ENSG00000031823	19	5916139	5978142	-	known	protein_coding	RANBP3	RAN binding protein 3 [Source:HGNC Symbol;Acc:HGNC:9850]	ENST00000034275,ENST00000340578,ENST00000439268,ENST00000585339,ENST00000586117,ENST00000586344,ENST00000587159,ENST00000587263,ENST00000587411,ENST00000587463,ENST00000587479,ENST00000587799,ENST00000587956,ENST00000588010,ENST00000588879,ENST00000589353,ENST00000589886,ENST00000590623,ENST00000590953,ENST00000591092,ENST00000591124,ENST00000591333,ENST00000591736,ENST00000591881,ENST00000592133…	329	727	685	448	501	457	492	758	583	18.75	20.47	17.15	16.15	15.27	19.16	17.16	16.78	16.21	27.78	30.89	24.84	22.36	20.98	26.76	24.34	23.89	22.04	0.130077	0.21155	0.668875	UP	-0.343895	0.000836752	0.00343984	DOWN	GO:0005634,GO:0005643,GO:0005654,GO:0005737,GO:0006611,GO:0008536,GO:0043547,GO:0070412	IPR000156,IPR011993	PF00638
ENSG00000032219	14	58298504	58373887	+	known	protein_coding	ARID4A	AT-rich interaction domain 4A [Source:HGNC Symbol;Acc:HGNC:9885]	ENST00000348476,ENST00000355431,ENST00000395168,ENST00000417477,ENST00000424658,ENST00000431317,ENST00000431612,ENST00000445108,ENST00000466065,ENST00000469635,ENST00000553355	379	572	538	554	532	637	509	740	544	8.57	6.71	6.2	9.8	7.94	8.8	8.35	8.55	7.68	12.7	10.13	8.99	13.57	10.92	12.29	11.85	12.17	10.44	0.00292748	0.962636	0.992092	UP	0.103681	0.334714	0.615251	UP	GO:0003677,GO:0005634,GO:0005654,GO:0005829,GO:0005886,GO:0006349,GO:0006357,GO:0007283,GO:0017053,GO:0034773,GO:0036124,GO:0044212,GO:0045892,GO:0045944,GO:0048821,GO:0080182,GO:0097368	IPR000953,IPR001606,IPR002999,IPR012603,IPR016197,IPR025995,IPR036431	PF01388,PF08169,PF11717
ENSG00000032389	2	3188925	3377882	-	known	protein_coding	EIPR1	EARP complex and GARP complex interacting protein 1 [Source:HGNC Symbol;Acc:HGNC:12383]	ENST00000382125,ENST00000398659,ENST00000406835,ENST00000435721,ENST00000441271,ENST00000443925,ENST00000444776,ENST00000455162,ENST00000462515,ENST00000463662,ENST00000470625,ENST00000478754,ENST00000482570,ENST00000496433	181	448	460	308	298	278	310	483	357	12.03	16.29	16.46	15.49	14.35	12.7	13.67	15.81	13.56	17.82	24.59	23.85	21.45	19.72	17.74	19.39	22.51	18.44	0.103277	0.466583	0.947484	UP	-0.308621	0.0233672	0.0703357	DOWN	GO:0005802,GO:0016567,GO:1905281,GO:2001137	IPR001680,IPR015943,IPR017986,IPR019775,IPR040323	PF00400
ENSG00000032444	19	7534004	7561764	+	known	protein_coding	PNPLA6	patatin like phospholipase domain containing 6 [Source:HGNC Symbol;Acc:HGNC:16268]	ENST00000221249,ENST00000414982,ENST00000450331,ENST00000545201,ENST00000593924,ENST00000594098,ENST00000594551,ENST00000594754,ENST00000594864,ENST00000595176,ENST00000595264,ENST00000595352,ENST00000595889,ENST00000596515,ENST00000597202,ENST00000598462,ENST00000599311,ENST00000599947,ENST00000599951,ENST00000600737,ENST00000600942,ENST00000601001,ENST00000601668,ENST00000602191,ENST00000646984	449	907	973	921	994	957	674	1086	854	24.58	19.41	27.13	37.49	40	30.98	23.45	26.41	26.01	36.41	29.28	39.31	51.91	54.96	43.27	33.26	37.6	35.37	0.0471786	0.637868	0.971441	UP	0.260882	0.004508	0.0160432	UP	GO:0004622,GO:0005783,GO:0005789,GO:0016020,GO:0016021,GO:0046470,GO:0046475	IPR000595,IPR001423,IPR002641,IPR014710,IPR016035,IPR018490	PF00027,PF01734
ENSG00000032742	13	20567069	20691437	+	known	protein_coding	IFT88	intraflagellar transport 88 [Source:HGNC Symbol;Acc:HGNC:20606]	ENST00000319980,ENST00000351808,ENST00000389373,ENST00000461115,ENST00000470695,ENST00000482172,ENST00000537103	128	201	174	124	137	159	104	252	166	5.6	4.17	3.54	3.87	4.42	5.13	3	5.2	3.94	8.29	6.29	5.13	5.36	6.07	7.17	4.26	7.4	5.35	0.258997	0.31086	0.807385	UP	-0.369296	0.0495833	0.135468	DOWN	GO:0001822,GO:0005813,GO:0005814,GO:0005929,GO:0019894,GO:0030992,GO:0031514,GO:0035735,GO:0036064,GO:0036126,GO:0042073,GO:0060122,GO:0060271,GO:0097542,GO:0097546,GO:0097730,GO:1902017,GO:1905515,GO:2000785	IPR006597,IPR011990,IPR013026,IPR019734	PF13174,PF13181
ENSG00000033011	16	5033923	5087379	+	known	protein_coding	ALG1	ALG1 chitobiosyldiphosphodolichol beta-mannosyltransferase [Source:HGNC Symbol;Acc:HGNC:18294]	ENST00000262374,ENST00000544428,ENST00000586840,ENST00000588623,ENST00000591783,ENST00000591822,ENST00000592661,ENST00000592793,ENST00000650085	408	780	753	357	360	356	398	641	503	22.46	21.1	21.33	13.62	12.91	14.68	14.17	17.17	15.38	33.28	31.84	30.91	18.85	17.74	20.51	20.09	24.45	20.92	0.563258	7.6514e-08	5.98403e-06	UP	-0.912813	5.50258e-19	9.48164e-18	DOWN	GO:0000030,GO:0004578,GO:0005783,GO:0005789,GO:0006486,GO:0006488,GO:0016020,GO:0016021	IPR001296,IPR026051	PF00534
ENSG00000033030	12	122471599	122501073	-	known	protein_coding	ZCCHC8	zinc finger CCHC-type containing 8 [Source:HGNC Symbol;Acc:HGNC:25265]	ENST00000536306,ENST00000536663,ENST00000538116,ENST00000538493,ENST00000540586,ENST00000542892,ENST00000543897,ENST00000544054,ENST00000546149,ENST00000633063,ENST00000672018	532	1021	907	724	758	813	814	1170	909	20.91	21.8	19.55	23.89	22.65	23.27	24.76	24.64	22.02	30.98	32.9	28.33	33.08	31.12	32.49	35.12	35.08	29.94	-0.006445	0.923515	0.986551	DOWN	-0.165872	0.0576587	0.154053	DOWN	GO:0000398,GO:0003723,GO:0005634,GO:0005654,GO:0008270,GO:0016604,GO:0031499,GO:0071013	IPR001878,IPR006568	PF00098,PF04046
ENSG00000033050	7	151211484	151227205	-	known	protein_coding	ABCF2	ATP binding cassette subfamily F member 2 [Source:HGNC Symbol;Acc:HGNC:71]	ENST00000287844,ENST00000441774,ENST00000468073,ENST00000473874,ENST00000477252	589	1178	1107	470	484	474	645	1058	744	15.38	15.63	14.58	9.85	8.94	7.7	14.54	11.98	10.85	22.79	23.59	21.12	13.64	12.29	10.75	20.62	17.05	14.76	0.460744	1.15029e-06	6.26427e-05	UP	-1.06107	3.39067e-32	1.18418e-30	DOWN	GO:0005524,GO:0016020,GO:0016887	IPR003439,IPR003593,IPR017871,IPR027417,IPR032781	PF00005,PF12848
ENSG00000033100	7	151232489	151238827	+	known	protein_coding	CHPF2	chondroitin polymerizing factor 2 [Source:HGNC Symbol;Acc:HGNC:29270]	ENST00000035307,ENST00000465601,ENST00000482173,ENST00000495645	868	1772	1645	970	1077	1018	1011	1821	1326	23.16	26.05	25.11	21.01	21.97	19.59	18.82	24.14	21.84	34.31	39.3	36.38	29.1	30.18	27.36	26.69	34.37	29.7	0.27621	0.00362578	0.046457	UP	-0.534139	8.67715e-13	9.76885e-12	DOWN	GO:0000139,GO:0008376,GO:0016020,GO:0016021,GO:0030206,GO:0032580,GO:0050510	IPR008428	PF05679
ENSG00000033122	1	69568261	70151945	+	known	protein_coding	LRRC7	leucine rich repeat containing 7 [Source:HGNC Symbol;Acc:HGNC:18531]	ENST00000310961,ENST00000370958,ENST00000415775,ENST00000441830,ENST00000565615,ENST00000588515,ENST00000607936,ENST00000608470,ENST00000608744,ENST00000608815,ENST00000609072,ENST00000609498,ENST00000651217,ENST00000651989	2	6	4	13	22	18	4	6	1	0.07	0.08	0.07	0.2	0.45	0.32	0.06	0.11	0.01	0.1	0.12	0.1	0.28	0.62	0.45	0.09	0.16	0.01	0.314731	0.784832	0.971441	UP	2.12812	0.00253324	0.00950262	UP
ENSG00000033170	14	65410592	65744121	+	known	protein_coding	FUT8	fucosyltransferase 8 [Source:HGNC Symbol;Acc:HGNC:4019]	ENST00000342677,ENST00000358307,ENST00000360689,ENST00000394586,ENST00000549235,ENST00000553924,ENST00000554610,ENST00000554667,ENST00000554765,ENST00000555559,ENST00000556292,ENST00000556518,ENST00000557164,ENST00000557338,ENST00000557536,ENST00000673929,ENST00000674118	670	1377	1167	569	615	599	866	1289	1066	27.04	26.67	24.3	17.76	17.74	15.95	22.95	21.93	24.86	40.06	40.24	35.21	24.6	24.38	22.27	32.54	31.22	33.81	0.217081	0.0109213	0.101822	UP	-0.905837	5.38302e-25	1.29924e-23	DOWN	GO:0000139,GO:0001701,GO:0005794,GO:0005829,GO:0006487,GO:0006491,GO:0007179,GO:0007229,GO:0007585,GO:0008424,GO:0009312,GO:0010468,GO:0016020,GO:0016021,GO:0016477,GO:0017124,GO:0018279,GO:0032580,GO:0033578,GO:0036071,GO:0042355,GO:0043112,GO:0046368,GO:0046921,GO:0070062,GO:1900407	IPR001452,IPR015827,IPR027350,IPR035653,IPR036028	PF14604
ENSG00000033178	4	67612652	67701155	-	known	protein_coding	UBA6	ubiquitin like modifier activating enzyme 6 [Source:HGNC Symbol;Acc:HGNC:25581]	ENST00000322244,ENST00000420827,ENST00000429659,ENST00000505673,ENST00000506571,ENST00000514261	806	1561	1235	860	1021	974	1130	1589	1429	21.72	19.04	14.29	10.43	9.39	12.25	13.91	12.07	18.03	32.19	28.73	20.71	14.45	12.9	17.11	19.73	17.18	24.52	0.026361	0.806294	0.971441	UP	-0.409017	8.57811e-06	4.78241e-05	DOWN	GO:0004839,GO:0005524,GO:0005737,GO:0005829,GO:0006511,GO:0007612,GO:0007626,GO:0016567,GO:0019780,GO:0021764,GO:0021766,GO:0032446,GO:0060996	IPR000011,IPR000594,IPR018075,IPR018965,IPR019572,IPR032418,IPR032420,IPR035985,IPR038252,IPR042063,IPR042302,IPR042449	PF00899,PF09358,PF10585,PF16190,PF16191
ENSG00000033327	11	78215293	78418348	-	known	protein_coding	GAB2	GRB2 associated binding protein 2 [Source:HGNC Symbol;Acc:HGNC:14458]	ENST00000340149,ENST00000361507,ENST00000526030,ENST00000528329,ENST00000528886,ENST00000530915,ENST00000534823	343	580	662	776	780	811	465	748	573	5.65	5.49	6.01	10.09	8.95	9.18	5.92	5.79	5.47	8.37	8.28	8.7	13.97	12.3	12.81	8.4	8.24	7.43	0.068427	0.591696	0.971441	UP	0.511254	3.01189e-07	2.0192e-06	UP	GO:0005068,GO:0005547,GO:0005737,GO:0005829,GO:0005886,GO:0007411,GO:0008284,GO:0019221,GO:0030316,GO:0038095,GO:0043306,GO:0043325,GO:0048015	IPR001849,IPR011993	PF00169
ENSG00000033627	17	42458844	42522611	+	known	protein_coding	ATP6V0A1	ATPase H+ transporting V0 subunit a1 [Source:HGNC Symbol;Acc:HGNC:865]	ENST00000264649,ENST00000343619,ENST00000393829,ENST00000537728,ENST00000544137,ENST00000585525,ENST00000585828,ENST00000586001,ENST00000586201,ENST00000586315,ENST00000587299,ENST00000587375,ENST00000587510,ENST00000587797,ENST00000587824,ENST00000587882,ENST00000588138,ENST00000588629,ENST00000588806,ENST00000588901,ENST00000589213,ENST00000589727,ENST00000589759,ENST00000592324,ENST00000592831	1801	3403	3445	2410	2591	2601	2078	3214	2493	66.75	65.54	69.75	72.97	72.74	69.64	54.14	58.49	58.48	98.9	98.88	101.06	101.04	99.94	97.27	76.78	83.27	79.52	0.378547	1.7513e-09	2.00438e-07	UP	-0.244356	5.66344e-05	0.000282872	DOWN	GO:0000220,GO:0005765,GO:0005794,GO:0005829,GO:0005886,GO:0007035,GO:0008286,GO:0010008,GO:0016021,GO:0016241,GO:0016471,GO:0016607,GO:0030667,GO:0030670,GO:0033572,GO:0034220,GO:0042470,GO:0043231,GO:0043312,GO:0046961,GO:0048471,GO:0051117,GO:0070062,GO:0090383,GO:0101003,GO:1901998	IPR002490,IPR026028	PF01496
ENSG00000033800	15	68054179	68198603	+	known	protein_coding	PIAS1	protein inhibitor of activated STAT 1 [Source:HGNC Symbol;Acc:HGNC:2752]	ENST00000249636,ENST00000545237,ENST00000562190,ENST00000563996,ENST00000564009,ENST00000564915,ENST00000567417,ENST00000611270	624	1308	1175	1327	1351	1532	1050	1589	1186	18.08	19.52	17.85	30.61	27.97	27.6	19.86	23.61	18.68	26.79	29.45	25.85	42.38	38.44	38.55	28.16	33.62	25.4	-0.0841724	0.310289	0.806618	DOWN	0.388978	9.11419e-07	5.7707e-06	UP	GO:0000082,GO:0000122,GO:0001085,GO:0003677,GO:0003712,GO:0003713,GO:0003714,GO:0005634,GO:0005654,GO:0006357,GO:0007259,GO:0007283,GO:0008022,GO:0008270,GO:0008542,GO:0016605,GO:0016607,GO:0016925,GO:0019789,GO:0019899,GO:0019904,GO:0030521,GO:0031625,GO:0032436,GO:0033235,GO:0042127,GO:0043066,GO:0045444,GO:0045893,GO:0050681,GO:0051152,GO:0060334,GO:0061665,GO:0065004	IPR003034,IPR004181,IPR013083,IPR023321,IPR036361,IPR038654	PF02891,PF14324
ENSG00000033867	3	27372721	27484420	-	known	protein_coding	SLC4A7	solute carrier family 4 member 7 [Source:HGNC Symbol;Acc:HGNC:11033]	ENST00000295736,ENST00000419036,ENST00000425128,ENST00000428005,ENST00000428179,ENST00000428386,ENST00000437179,ENST00000437266,ENST00000438530,ENST00000440156,ENST00000445684,ENST00000446700,ENST00000454389,ENST00000455077,ENST00000457377,ENST00000465487,ENST00000475120,ENST00000491211	629	1350	1084	377	394	404	892	1367	1011	16.56	12.94	10.2	5.89	5.46	5.81	14.84	12.09	11.19	24.53	19.52	14.78	8.16	7.51	8.11	21.04	17.21	15.22	0.125991	0.185879	0.622188	UP	-1.43396	9.19974e-48	6.21175e-46	DOWN	GO:0005452,GO:0005886,GO:0005887,GO:0008510,GO:0015701,GO:0016021,GO:0016323,GO:0016324,GO:0031410,GO:0032420,GO:0045202,GO:0051453,GO:0060117	IPR003020,IPR011531,IPR013769,IPR016152	PF00955,PF07565
ENSG00000034053	15	28884483	29118315	+	known	protein_coding	APBA2	amyloid beta precursor protein binding family A member 2 [Source:HGNC Symbol;Acc:HGNC:579]	ENST00000382938,ENST00000411764,ENST00000558206,ENST00000558259,ENST00000558330,ENST00000558358,ENST00000558402,ENST00000558804,ENST00000559709,ENST00000559814,ENST00000560283,ENST00000561069	0	0	0	0	0	0	0	0	4	0	0	0	0	0	0	0	0	0.09	0	0	0	0	0	0	0	0	0.12	-2.11665	0.50901	0.967196	DOWN	0	1	1	FLAT	GO:0001540,GO:0001701,GO:0005737,GO:0005886,GO:0007268,GO:0007399,GO:0007626,GO:0008021,GO:0010468,GO:0015031,GO:0035264,GO:0042802,GO:0043197,GO:0045202,GO:0098685,GO:2000300	IPR001478,IPR006020,IPR011993,IPR030529,IPR036034	PF00595,PF00640
ENSG00000034152	17	21284672	21315232	+	known	protein_coding	MAP2K3	mitogen-activated protein kinase kinase 3 [Source:HGNC Symbol;Acc:HGNC:6843]	ENST00000316920,ENST00000342679,ENST00000361818,ENST00000395491,ENST00000477540,ENST00000479129,ENST00000483928,ENST00000496046,ENST00000526076,ENST00000527123,ENST00000529517,ENST00000534743,ENST00000583508,ENST00000613338,ENST00000627447	1001	2145	2091	947	1070	997	1556	2371	1733	53.93	56.91	56.17	37.9	40.46	35.9	56.46	58.3	53	79.9	85.86	81.38	52.47	55.6	50.14	80.06	83	72.07	0.0951445	0.218788	0.680584	UP	-0.836133	1.3207e-26	3.5098e-25	DOWN	GO:0000187,GO:0004674,GO:0004708,GO:0004713,GO:0005524,GO:0005654,GO:0005737,GO:0005829,GO:0006954,GO:0007165,GO:0016020,GO:0019901,GO:0023014,GO:0031098,GO:0032147,GO:0035924,GO:0038066,GO:0042035,GO:0043536,GO:0045860,GO:0045893,GO:0060048	IPR000719,IPR008271,IPR011009,IPR017441	PF00069
ENSG00000034239	8	48710789	48735311	-	known	protein_coding	EFCAB1	EF-hand calcium binding domain 1 [Source:HGNC Symbol;Acc:HGNC:25678]	ENST00000262103,ENST00000433756,ENST00000519425,ENST00000521002,ENST00000521701,ENST00000521721,ENST00000522254,ENST00000523008,ENST00000523092	0	0	0	0	0	0	0	12	49	0	0	0	0	0	0	0	0.38	2.17	0	0	0	0	0	0	0	0.54	2.96	-5.99019	0.0966494	0.433238	DOWN	0	1	1	FLAT	GO:0005509	IPR002048,IPR011992,IPR018247,IPR028846	PF13499
ENSG00000034510	2	84905656	84906671	+	known	protein_coding	TMSB10	thymosin beta 10 [Source:HGNC Symbol;Acc:HGNC:11879]	ENST00000233143	4513	9268	10370	7745	8373	7847	6576	10791	7969	1861.38	2002.21	2329.79	2469.59	2535.14	2270.49	1886.88	2175.89	1971.66	2757.79	3020.98	3375.21	3419.42	3483.28	3171.17	2675.92	3097.99	2681.22	0.141388	0.103494	0.450005	UP	-0.046244	0.53794	0.822326	DOWN	GO:0003785,GO:0005737,GO:0005856,GO:0007015,GO:0030334,GO:0042989	IPR001152,IPR038386	PF01290
ENSG00000034533	3	131013875	131027649	-	known	protein_coding	ASTE1	asteroid homolog 1 [Source:HGNC Symbol;Acc:HGNC:25021]	ENST00000264992,ENST00000504725,ENST00000504964,ENST00000505290,ENST00000505545,ENST00000507978,ENST00000509060,ENST00000514044	137	253	261	176	176	181	209	264	235	6.91	5.44	5.47	7.3	4.84	5.09	6.02	7.96	5.85	10.23	8.2	7.93	10.11	6.66	7.11	8.54	11.33	7.96	0.0894315	0.570745	0.971441	UP	-0.347778	0.0212362	0.0647554	DOWN	GO:0004518,GO:0006281	IPR006085,IPR026832,IPR029060,IPR039436	PF00752,PF12813
ENSG00000034677	8	100257060	100336218	-	known	protein_coding	RNF19A	ring finger protein 19A, RBR E3 ubiquitin protein ligase [Source:HGNC Symbol;Acc:HGNC:13432]	ENST00000341084,ENST00000432381,ENST00000517584,ENST00000519342,ENST00000519449,ENST00000519527,ENST00000520071,ENST00000520903,ENST00000522182,ENST00000522369,ENST00000523167,ENST00000523255,ENST00000523481,ENST00000523644,ENST00000524233	754	1369	1224	785	789	871	1106	1661	1357	26.09	18.31	19.8	15.85	14.64	17.5	21.04	21.03	21.4	38.65	27.62	28.68	21.95	20.11	24.44	29.84	29.95	29.1	-0.0610336	0.428794	0.922072	DOWN	-0.52795	7.39142e-10	6.47839e-09	DOWN	GO:0000151,GO:0000209,GO:0000226,GO:0005737,GO:0005813,GO:0005829,GO:0006511,GO:0008134,GO:0016021,GO:0031624,GO:0032436,GO:0046872,GO:0061630,GO:0098686,GO:0098794,GO:0098978,GO:0099576	IPR001841,IPR002867,IPR013083,IPR031127	PF01485
ENSG00000034693	6	143450805	143490616	+	known	protein_coding	PEX3	peroxisomal biogenesis factor 3 [Source:HGNC Symbol;Acc:HGNC:8858]	ENST00000367591,ENST00000367592,ENST00000585848	92	158	161	111	119	129	115	185	151	4.65	4.03	3.49	5.58	4.3	4.78	3.45	6.11	4.12	6.9	6.09	5.06	7.72	5.91	6.68	4.9	8.7	5.61	0.111943	0.596332	0.971441	UP	-0.271612	0.148276	0.336326	DOWN	GO:0005654,GO:0005777,GO:0005778,GO:0005779,GO:0005783,GO:0005829,GO:0007031,GO:0008289,GO:0016020,GO:0016557,GO:0030674,GO:0032991,GO:0032994,GO:0045046,GO:0046983,GO:0055085	IPR006966	PF04882
ENSG00000034713	16	75566375	75577881	+	known	protein_coding	GABARAPL2	GABA type A receptor associated protein like 2 [Source:HGNC Symbol;Acc:HGNC:13291]	ENST00000037243,ENST00000563744,ENST00000565057,ENST00000565985,ENST00000568455	655	1313	1174	1066	1119	1237	1035	1330	1216	83.28	87.33	79.21	99.86	98.79	106.5	90.89	79.89	90.1	123.39	131.76	114.75	138.27	135.74	148.75	128.9	113.75	122.53	0.018781	0.818383	0.971441	UP	0.0651969	0.406268	0.702974	UP	GO:0000045,GO:0000139,GO:0000149,GO:0000421,GO:0000422,GO:0005622,GO:0005737,GO:0005776,GO:0005794,GO:0005829,GO:0006891,GO:0006914,GO:0006995,GO:0008017,GO:0015031,GO:0016236,GO:0031410,GO:0031625,GO:0032781,GO:0048487,GO:0050811,GO:0051117,GO:0097352,GO:1901799	IPR004241,IPR029071	PF02991
ENSG00000034971	1	171635417	171652688	-	known	protein_coding	MYOC	myocilin [Source:HGNC Symbol;Acc:HGNC:7610]	ENST00000037502,ENST00000638471	0	0	0	0	0	0	0	0	0	0	0	0	0	0	0	0	0	0	0	0	0	0	0	0	0	0	0	0	1	1	FLAT	0	1	1	FLAT	GO:0001649,GO:0001953,GO:0001968,GO:0005109,GO:0005615,GO:0005741,GO:0005743,GO:0005758,GO:0005783,GO:0005791,GO:0005794,GO:0005929,GO:0014068,GO:0014734,GO:0022011,GO:0030335,GO:0030971,GO:0031175,GO:0031410,GO:0032027,GO:0033268,GO:0035024,GO:0038031,GO:0038133,GO:0043408,GO:0045162,GO:0046872,GO:0051496,GO:0051497,GO:0051894,GO:0051897,GO:0051901,GO:0060348,GO:0062023,GO:0070062,GO:1900026	IPR003112,IPR031213	PF02191
ENSG00000035115	2	217730	266398	-	known	protein_coding	SH3YL1	SH3 and SYLF domain containing 1 [Source:HGNC Symbol;Acc:HGNC:29546]	ENST00000356150,ENST00000402632,ENST00000403657,ENST00000403658,ENST00000403712,ENST00000405430,ENST00000415368,ENST00000431160,ENST00000451005,ENST00000454318,ENST00000460974,ENST00000462719,ENST00000463865,ENST00000465733,ENST00000468321,ENST00000471948,ENST00000472012,ENST00000472861,ENST00000473104,ENST00000475027,ENST00000477707,ENST00000479739,ENST00000481932,ENST00000488044,ENST00000488979…	534	1120	938	951	1096	1118	1040	1522	1132	49.31	46.19	42.29	57.8	55.82	51.3	56.41	51.02	58.43	73.05	69.7	61.26	80.03	76.7	71.65	79.99	72.64	79.45	-0.293453	0.00117608	0.0193414	DOWN	0.232609	0.00633786	0.0218998	UP	GO:0006661,GO:0019902,GO:0032587,GO:0035091,GO:1900027	IPR001452,IPR007461,IPR033643,IPR035511,IPR036028	PF00018,PF04366
ENSG00000035141	2	70295975	70302090	-	known	protein_coding	FAM136A	family with sequence similarity 136 member A [Source:HGNC Symbol;Acc:HGNC:25911]	ENST00000037869,ENST00000430566,ENST00000438759,ENST00000450256,ENST00000460307,ENST00000498665	575	1003	944	578	628	632	697	905	765	33.68	29.91	29.84	24.74	25.66	24.87	27.49	25.06	25.77	49.89	45.14	43.23	34.25	35.26	34.74	38.98	35.68	35.05	0.32266	0.00132193	0.0211591	UP	-0.535367	4.98703e-09	4.06848e-08	DOWN	GO:0005737	IPR008560	PF05811
ENSG00000035403	10	73995193	74121363	+	known	protein_coding	VCL	vinculin [Source:HGNC Symbol;Acc:HGNC:12665]	ENST00000211998,ENST00000372755,ENST00000461383,ENST00000472585,ENST00000478896,ENST00000623461,ENST00000624354	5805	11498	10629	4633	4770	5114	7179	10458	7742	100.89	102.7	96.1	64.22	58.93	62.49	89.26	84.04	77.41	149.48	154.95	139.22	88.92	80.97	87.28	126.59	119.66	105.27	0.359003	7.18982e-12	1.43567e-09	UP	-1.00076	3.31509e-81	5.52772e-79	DOWN	GO:0002009,GO:0002102,GO:0002162,GO:0002576,GO:0003779,GO:0005198,GO:0005576,GO:0005623,GO:0005829,GO:0005856,GO:0005886,GO:0005903,GO:0005911,GO:0005912,GO:0005913,GO:0005915,GO:0005916,GO:0005925,GO:0006936,GO:0007155,GO:0007160,GO:0008013,GO:0030032,GO:0030055,GO:0030336,GO:0031625,GO:0032991,GO:0034333,GO:0034394,GO:0034774,GO:0035580,GO:0042383,GO:0043034,GO:0043297,GO:0043312,GO:0045121,GO:…	IPR000633,IPR006077,IPR017997,IPR036723	PF01044
ENSG00000035499	5	60596912	60700190	-	known	protein_coding	DEPDC1B	DEP domain containing 1B [Source:HGNC Symbol;Acc:HGNC:24902]	ENST00000265036,ENST00000453022,ENST00000505017,ENST00000509006,ENST00000512078,ENST00000512452	471	748	766	418	458	507	698	1004	781	22.96	17.81	18.04	14.58	13.87	15.66	22.12	21.3	20.78	34.01	26.88	26.13	20.19	19.06	21.87	31.38	30.32	28.26	-0.0709076	0.471079	0.95111	DOWN	-0.613182	1.52237e-08	1.17468e-07	DOWN	GO:0005096,GO:0005829,GO:0016477,GO:0030177,GO:0035556,GO:0051056	IPR000198,IPR000591,IPR008936,IPR036388,IPR036390	PF00610,PF00620
ENSG00000035664	15	63907036	64072033	-	known	protein_coding	DAPK2	death associated protein kinase 2 [Source:HGNC Symbol;Acc:HGNC:2675]	ENST00000261891,ENST00000457488,ENST00000557867,ENST00000558064,ENST00000558069,ENST00000558076,ENST00000558482,ENST00000559007,ENST00000559306,ENST00000559731,ENST00000559897,ENST00000561162,ENST00000612884	4	27	22	36	38	37	35	44	87	0.36	0.5	0.71	0.89	0.91	1.07	0.74	0.77	2.77	0.54	0.76	1.03	1.23	1.25	1.5	1.04	1.09	3.76	-1.60582	0.00587838	0.0649552	DOWN	1.16485	0.0122525	0.039633	UP	GO:0004674,GO:0005516,GO:0005524,GO:0005634,GO:0005737,GO:0005794,GO:0006468,GO:0006915,GO:0010506,GO:0031410,GO:0034423,GO:0035556,GO:0042802,GO:0042981,GO:0043231,GO:0043276,GO:0046777,GO:0090023,GO:1990266,GO:2000424,GO:2001242	IPR000719,IPR008271,IPR011009,IPR017441	PF00069
ENSG00000035681	8	58583508	58659853	-	known	protein_coding	NSMAF	neutral sphingomyelinase activation associated factor [Source:HGNC Symbol;Acc:HGNC:8017]	ENST00000038176,ENST00000427130,ENST00000517612,ENST00000518159,ENST00000518229,ENST00000519166,ENST00000519174,ENST00000519227,ENST00000519858,ENST00000519871,ENST00000521712,ENST00000521972,ENST00000522645,ENST00000523106,ENST00000523177,ENST00000523982,ENST00000524148,ENST00000649465	207	390	315	188	244	205	257	375	373	6.96	8.06	6.15	5.18	7.46	6.25	10.41	7.05	9.94	10.31	12.16	8.9	7.17	10.24	8.73	14.76	10.04	13.51	0.0949184	0.569579	0.971441	UP	-0.595406	4.94455e-05	0.000249104	DOWN	GO:0005737,GO:0005829,GO:0006672,GO:0007165,GO:0016230,GO:0043065,GO:2000304	IPR000409,IPR001680,IPR004182,IPR015943,IPR017986,IPR023362,IPR036322,IPR036372	PF00400,PF02138,PF02893
ENSG00000035687	1	244408494	244451909	-	known	protein_coding	ADSS2	adenylosuccinate synthase 2 [Source:HGNC Symbol;Acc:HGNC:292]	ENST00000366535,ENST00000462358,ENST00000468215	568	983	909	443	509	558	699	861	776	24.61	22.79	21.56	15.55	15.79	17.41	21.13	18.69	20.82	36.46	34.38	31.23	21.53	21.69	24.32	29.96	26.61	28.31	0.303434	0.00569848	0.0635409	UP	-0.788999	3.30024e-15	4.47438e-14	DOWN	GO:0000287,GO:0002376,GO:0004019,GO:0005525,GO:0005737,GO:0005829,GO:0005886,GO:0006167,GO:0006531,GO:0009168,GO:0014074,GO:0042301,GO:0044208,GO:0046040,GO:0060359,GO:0070062,GO:0071257	IPR001114,IPR018220,IPR027417,IPR027529,IPR033128,IPR042109,IPR042110,IPR042111	PF00709
ENSG00000035720	4	67558727	67607337	+	known	protein_coding	STAP1	signal transducing adaptor family member 1 [Source:HGNC Symbol;Acc:HGNC:24133]	ENST00000265404,ENST00000396225	0	0	0	0	0	0	0	2	12	0	0	0	0	0	0	0	0.05	0.44	0	0	0	0	0	0	0	0.08	0.6	-3.8827	0.0814773	0.3916	DOWN	0	1	1	FLAT	GO:0001784,GO:0005068,GO:0005070,GO:0005157,GO:0005543,GO:0005634,GO:0005654,GO:0005737,GO:0005739,GO:0007169,GO:0010628,GO:0010760,GO:0019901,GO:0032991,GO:0042326,GO:0043231,GO:0050861,GO:0060100,GO:0071222,GO:1900028,GO:1902227,GO:1903980,GO:1903997,GO:1904140,GO:1904151,GO:2000251	IPR000980,IPR001849,IPR011993,IPR035877,IPR036860,IPR039111	PF00017,PF00169
ENSG00000035862	17	78852977	78925387	-	known	protein_coding	TIMP2	TIMP metallopeptidase inhibitor 2 [Source:HGNC Symbol;Acc:HGNC:11821]	ENST00000262768,ENST00000536189,ENST00000585421,ENST00000586057,ENST00000592761	5958	12014	11199	9625	10288	10652	9906	14226	10390	181.73	189.02	178.64	220.86	218.05	223.53	207.09	204.79	184.02	269.24	285.2	258.8	305.8	299.6	312.2	293.7	291.58	250.24	-0.0270826	0.638492	0.971441	DOWN	0.0141549	0.778354	0.910502	UP	GO:0002020,GO:0005178,GO:0005576,GO:0005615,GO:0007417,GO:0007568,GO:0008191,GO:0008270,GO:0008285,GO:0009725,GO:0009986,GO:0010033,GO:0010951,GO:0022617,GO:0030414,GO:0030426,GO:0031012,GO:0032487,GO:0034097,GO:0035580,GO:0042493,GO:0043025,GO:0043312,GO:0043410,GO:0045666,GO:0045762,GO:0045930,GO:0046580,GO:0051045,GO:0062023,GO:1904724,GO:1904813,GO:1905049	IPR001134,IPR001820,IPR008993,IPR015613,IPR027465,IPR030490	PF00965
ENSG00000035928	4	39287456	39366375	-	known	protein_coding	RFC1	replication factor C subunit 1 [Source:HGNC Symbol;Acc:HGNC:9969]	ENST00000349703,ENST00000381897,ENST00000418436,ENST00000502706,ENST00000502991,ENST00000503784,ENST00000504554,ENST00000504849,ENST00000504974,ENST00000505077,ENST00000509084,ENST00000510783,ENST00000512275,ENST00000512726,ENST00000512881,ENST00000514572,ENST00000639695	730	1054	1044	668	677	677	826	1140	1060	15.21	14.53	17.33	17.19	12.19	13.66	17.81	14.59	18.34	22.54	21.92	25.1	23.8	16.75	19.08	25.25	20.77	24.94	0.169944	0.199043	0.645331	UP	-0.593418	9.28645e-08	6.56194e-07	DOWN	GO:0000122,GO:0003677,GO:0003689,GO:0003690,GO:0005524,GO:0005634,GO:0005654,GO:0005663,GO:0005730,GO:0005737,GO:0006261,GO:0006283,GO:0006296,GO:0006297,GO:0007004,GO:0008047,GO:0019904,GO:0019985,GO:0031391,GO:0032201,GO:0033683,GO:0042276,GO:0042769,GO:0043565,GO:0045893,GO:0061860,GO:0070062,GO:0070987,GO:0090618	IPR001357,IPR003593,IPR003959,IPR008921,IPR012178,IPR013725,IPR027417,IPR036420	PF00004,PF00533,PF08519
ENSG00000036054	3	100260992	100325251	+	known	protein_coding	TBC1D23	TBC1 domain family member 23 [Source:HGNC Symbol;Acc:HGNC:25622]	ENST00000344949,ENST00000394144,ENST00000471098,ENST00000471273,ENST00000475134,ENST00000484231,ENST00000485687,ENST00000486274,ENST00000496167	337	639	547	495	552	555	476	684	521	10.21	11.04	8.08	12.02	12.13	12.48	12.15	10.09	8.73	15.13	16.65	11.7	16.64	16.67	17.43	17.22	14.36	11.88	0.0902571	0.437413	0.92612	UP	0.00173267	0.953174	0.986812	UP	GO:0005794,GO:0005802,GO:0005829,GO:0007420,GO:0016192,GO:0031175,GO:0031410,GO:0032680,GO:0032755,GO:0042147,GO:0050727,GO:0071203,GO:0099041,GO:1990403	IPR000195,IPR001763,IPR035969,IPR036873,IPR039755	PF00566,PF00581
ENSG00000036257	2	224470150	224585397	-	known	protein_coding	CUL3	cullin 3 [Source:HGNC Symbol;Acc:HGNC:2553]	ENST00000264414,ENST00000344951,ENST00000409096,ENST00000409777,ENST00000432260,ENST00000436172,ENST00000451538,ENST00000454323,ENST00000481135,ENST00000484081,ENST00000487558,ENST00000497715,ENST00000536702,ENST00000541548,ENST00000546102,ENST00000617432	1128	1938	1861	1100	1129	1287	1422	1863	1546	42.46	42.78	42.63	42.54	37.9	42.21	48.17	42.9	42.26	62.9	64.54	61.76	58.89	52.08	58.96	68.31	61.08	57.47	0.261824	0.00196099	0.0289521	UP	-0.567695	1.69767e-12	1.86594e-11	DOWN	GO:0000082,GO:0000122,GO:0000139,GO:0000165,GO:0000209,GO:0001831,GO:0005112,GO:0005654,GO:0005737,GO:0005827,GO:0005829,GO:0006511,GO:0006513,GO:0006888,GO:0007080,GO:0007229,GO:0007369,GO:0008284,GO:0016020,GO:0016055,GO:0016477,GO:0016567,GO:0017145,GO:0019005,GO:0030030,GO:0030332,GO:0031145,GO:0031146,GO:0031208,GO:0031398,GO:0031461,GO:0031463,GO:0031625,GO:0031648,GO:0032467,GO:0035024,GO:…	IPR001373,IPR016157,IPR016158,IPR016159,IPR019559,IPR036317,IPR036388,IPR036390	PF00888,PF10557
ENSG00000036448	8	2045046	2165552	+	known	protein_coding	MYOM2	myomesin 2 [Source:HGNC Symbol;Acc:HGNC:7614]	ENST00000262113,ENST00000517520,ENST00000518203,ENST00000518513,ENST00000518803,ENST00000519372,ENST00000519518,ENST00000519631,ENST00000520072,ENST00000520298,ENST00000520779,ENST00000523438,ENST00000523443,ENST00000612167,ENST00000621894	0	1	2	1	0	2	1	3	3	0	0.01	0.27	0.1	0	0.18	0.17	0.24	0.32	0	0.02	0.39	0.14	0	0.25	0.24	0.35	0.44	-1.19182	0.560099	0.971441	DOWN	0.16924	0.973451	0.986812	UP	GO:0002074,GO:0005739,GO:0005865,GO:0006936,GO:0008307,GO:0019900,GO:0030017,GO:0030018,GO:0030240,GO:0030241,GO:0031430,GO:0032982,GO:0045214,GO:0048739,GO:0051015,GO:0051371,GO:0055003,GO:0055008,GO:0071688	IPR003598,IPR003599,IPR003961,IPR007110,IPR013098,IPR013783,IPR036116,IPR036179	PF00041,PF07679
ENSG00000036473	X	38352586	38421446	+	known	protein_coding	OTC	ornithine carbamoyltransferase [Source:HGNC Symbol;Acc:HGNC:8512]	ENST00000039007,ENST00000488812,ENST00000643344	1	0	0	0	0	0	0	0	0	0.07	0	0	0	0	0	0	0	0	0.11	0	0	0	0	0	0	0	0	1.16631	0.763848	0.971441	UP	-0.7861	0.791353	0.910502	DOWN	GO:0000050,GO:0001889,GO:0004585,GO:0005543,GO:0005739,GO:0005743,GO:0005759,GO:0006593,GO:0007494,GO:0010043,GO:0016597,GO:0019240,GO:0032868,GO:0042301,GO:0042450,GO:0055081,GO:0070207,GO:0070781,GO:0097272	IPR002292,IPR006130,IPR006131,IPR006132,IPR036901	PF00185,PF02729
ENSG00000036530	14	99684298	99727301	+	known	protein_coding	CYP46A1	cytochrome P450 family 46 subfamily A member 1 [Source:HGNC Symbol;Acc:HGNC:2641]	ENST00000261835,ENST00000380228,ENST00000554176,ENST00000554611,ENST00000554917,ENST00000556313,ENST00000556822	1	0	1	1	0	1	0	0	11	0.02	0	0.01	0.01	0	0.01	0	0	0.14	0.02	0	0.01	0.02	0	0.01	0	0	0.19	-1.98476	0.384107	0.88599	DOWN	-0.340502	0.925678	0.971544	DOWN	GO:0005506,GO:0005783,GO:0005789,GO:0006699,GO:0006707,GO:0006805,GO:0007399,GO:0008395,GO:0016021,GO:0016125,GO:0020037,GO:0030054,GO:0030425,GO:0033781,GO:0042448,GO:0098793,GO:0098794,GO:1900271	IPR001128,IPR002401,IPR017972,IPR036396,IPR039983	PF00067
ENSG00000036549	1	77562416	77683419	-	known	protein_coding	AC118549.1	zinc finger ZZ-type containing 3 [Source:NCBI gene;Acc:26009]	ENST00000370798,ENST00000370801,ENST00000414381,ENST00000433749,ENST00000458763,ENST00000463166,ENST00000469944,ENST00000474746,ENST00000476195,ENST00000476275,ENST00000481346	635	1069	930	679	719	708	742	1018	890	19.74	14.18	9.69	12.41	11.96	11	14.65	11.07	13.62	29.25	21.4	14.03	17.19	16.43	15.36	20.77	15.76	18.52	0.239521	0.0321568	0.215002	UP	-0.413591	3.32799e-05	0.000171324	DOWN	GO:0000981,GO:0003677,GO:0005634,GO:0005671,GO:0005730,GO:0008270	IPR000433,IPR001005,IPR009057,IPR017930,IPR037830,IPR041981	PF00249,PF00569
ENSG00000036565	8	20144855	20183206	-	known	protein_coding	SLC18A1	solute carrier family 18 member A1 [Source:HGNC Symbol;Acc:HGNC:10934]	ENST00000265808,ENST00000276373,ENST00000381608,ENST00000437980,ENST00000440926,ENST00000517776,ENST00000519026,ENST00000519171,ENST00000522513,ENST00000524272	0	0	0	0	0	0	0	0	0	0	0	0	0	0	0	0	0	0	0	0	0	0	0	0	0	0	0	0	1	1	FLAT	0	1	1	FLAT	GO:0005335,GO:0005789,GO:0006836,GO:0008504,GO:0015842,GO:0015844,GO:0015893,GO:0016021,GO:0030054,GO:0030672,GO:0042910,GO:0043195,GO:0070083	IPR004734,IPR011701,IPR020846,IPR036259	PF07690
ENSG00000036672	11	119355215	119381711	-	known	protein_coding	USP2	ubiquitin specific peptidase 2 [Source:HGNC Symbol;Acc:HGNC:12618]	ENST00000260187,ENST00000455332,ENST00000525189,ENST00000525735,ENST00000527843,ENST00000531070,ENST00000532613	7	55	29	22	28	24	22	56	50	0.25	1.81	0.49	0.53	0.72	0.96	0.51	0.97	0.95	0.38	2.73	0.71	0.73	0.99	1.34	0.73	1.39	1.29	-0.395865	0.503503	0.967196	DOWN	-0.197711	0.597231	0.878285	DOWN	GO:0000122,GO:0004197,GO:0004843,GO:0005654,GO:0005737,GO:0005813,GO:0006511,GO:0007049,GO:0007517,GO:0016020,GO:0016579,GO:0030332,GO:0031625,GO:0032922,GO:0036459,GO:0042802,GO:0043153,GO:0045475,GO:0045931,GO:0046872,GO:0048471,GO:0048512,GO:0050821	IPR001394,IPR018200,IPR028889,IPR038765	PF00443
ENSG00000036828	3	122183683	122291629	+	known	protein_coding	CASR	calcium sensing receptor [Source:HGNC Symbol;Acc:HGNC:1514]	ENST00000490131,ENST00000498619,ENST00000638296,ENST00000638421,ENST00000639785,ENST00000643573	40	56	57	52	52	46	34	61	36	0.83	0.58	0.65	0.83	0.85	0.61	0.45	0.65	0.41	1.24	0.88	0.94	1.15	1.17	0.85	0.63	0.92	0.55	0.525106	0.151381	0.556149	UP	-0.1392	0.682597	0.910196	DOWN	GO:0001503,GO:0002931,GO:0004435,GO:0004930,GO:0005178,GO:0005509,GO:0005513,GO:0005634,GO:0005737,GO:0005886,GO:0005887,GO:0006874,GO:0006915,GO:0007186,GO:0007193,GO:0007200,GO:0007254,GO:0007635,GO:0008284,GO:0009653,GO:0009986,GO:0010628,GO:0016323,GO:0016324,GO:0016597,GO:0019901,GO:0032024,GO:0032781,GO:0032782,GO:0035729,GO:0038023,GO:0042311,GO:0042803,GO:0043025,GO:0043679,GO:0044325,GO:…	IPR000068,IPR000337,IPR001828,IPR011500,IPR017978,IPR017979,IPR028082,IPR038550	PF00003,PF01094,PF07562
ENSG00000037042	17	42659284	42667006	+	known	protein_coding	TUBG2	tubulin gamma 2 [Source:HGNC Symbol;Acc:HGNC:12419]	ENST00000251412,ENST00000588870,ENST00000590396	236	382	487	566	634	624	382	668	478	16.7	14.41	17.7	30.74	32.36	31.36	20.18	23.25	21.01	24.75	21.74	25.64	42.56	44.46	43.8	28.62	33.1	28.57	-0.220345	0.144107	0.539681	DOWN	0.65537	3.40138e-08	2.53031e-07	UP	GO:0000070,GO:0000212,GO:0000226,GO:0000242,GO:0000278,GO:0000930,GO:0003924,GO:0005198,GO:0005200,GO:0005525,GO:0005634,GO:0005737,GO:0005813,GO:0005819,GO:0005829,GO:0005874,GO:0005876,GO:0005881,GO:0007017,GO:0007020,GO:0007052,GO:0015630,GO:0031122	IPR000217,IPR002454,IPR003008,IPR008280,IPR017975,IPR018316,IPR023123,IPR036525,IPR037103	PF00091,PF03953
ENSG00000037241	5	172958729	172969771	+	known	protein_coding	RPL26L1	ribosomal protein L26 like 1 [Source:HGNC Symbol;Acc:HGNC:17050]	ENST00000265100,ENST00000519156,ENST00000519239,ENST00000519522,ENST00000519974,ENST00000521476	169	249	290	203	216	233	197	265	206	40.37	25.65	32.15	30.92	34	36.14	27.18	27.09	25.17	59.8	38.7	46.58	42.82	46.71	50.47	38.54	38.56	34.23	0.333438	0.0630624	0.334689	UP	-0.212505	0.182132	0.394938	DOWN	GO:0002181,GO:0003723,GO:0003735,GO:0022625,GO:0042273,GO:0070062	IPR005756,IPR005824,IPR005825,IPR008991,IPR014722,IPR041988	PF00467,PF16906
ENSG00000037280	5	180601506	180649624	-	known	protein_coding	FLT4	fms related tyrosine kinase 4 [Source:HGNC Symbol;Acc:HGNC:3767]	ENST00000261937,ENST00000393347,ENST00000424276,ENST00000502293,ENST00000502603,ENST00000502649,ENST00000507059,ENST00000510000,ENST00000512795,ENST00000513527,ENST00000514810,ENST00000619105	1	4	1	6	6	9	2	6	20	0.02	0.24	0.01	0.27	0.07	0.23	0.03	0.05	0.6	0.03	0.36	0.01	0.37	0.1	0.32	0.04	0.07	0.81	-2.0696	0.107448	0.459197	DOWN	1.80637	0.0896393	0.223432	UP	GO:0001934,GO:0001938,GO:0001944,GO:0001945,GO:0001946,GO:0002040,GO:0003016,GO:0004714,GO:0005021,GO:0005524,GO:0005576,GO:0005654,GO:0005737,GO:0005886,GO:0005887,GO:0007169,GO:0008284,GO:0010575,GO:0010595,GO:0014068,GO:0018108,GO:0019838,GO:0019903,GO:0035924,GO:0036328,GO:0038084,GO:0038085,GO:0042803,GO:0043066,GO:0043235,GO:0043410,GO:0046330,GO:0046777,GO:0048010,GO:0048286,GO:0048514,GO:…	IPR000719,IPR001245,IPR001824,IPR003598,IPR003599,IPR007110,IPR008266,IPR009137,IPR011009,IPR013098,IPR013783,IPR017441,IPR020635,IPR036179,IPR041348	PF07679,PF07714,PF17988
ENSG00000037474	5	6599239	6633291	-	known	protein_coding	NSUN2	NOP2/Sun RNA methyltransferase 2 [Source:HGNC Symbol;Acc:HGNC:25994]	ENST00000264670,ENST00000502932,ENST00000504374,ENST00000505264,ENST00000505892,ENST00000506139,ENST00000507888,ENST00000513888,ENST00000514127	1230	2400	2277	907	1006	1037	1549	2114	1644	51.69	49.92	48.12	31.02	30.46	30.72	46.99	44.52	40.4	76.59	75.33	69.71	42.95	41.85	42.91	66.64	63.38	54.95	0.369743	8.78457e-08	6.68613e-06	UP	-1.06041	1.20701e-52	9.97183e-51	DOWN	GO:0000049,GO:0001701,GO:0003723,GO:0005634,GO:0005654,GO:0005730,GO:0005737,GO:0005819,GO:0006400,GO:0007286,GO:0008168,GO:0016428,GO:0030488,GO:0033313,GO:0033391,GO:0048820,GO:0051301	IPR001678,IPR023267,IPR023270,IPR029063	PF01189
ENSG00000037637	1	16246840	16352480	-	known	protein_coding	FBXO42	F-box protein 42 [Source:HGNC Symbol;Acc:HGNC:29249]	ENST00000375592,ENST00000444116,ENST00000456164,ENST00000478089	272	492	462	346	383	386	387	481	443	7.93	6.45	6.02	7.66	8.18	8.44	8.83	7.8	7.23	11.75	9.72	8.72	10.61	11.23	11.79	12.52	11.1	9.84	0.123114	0.338463	0.838415	UP	-0.209771	0.0664111	0.173661	DOWN		IPR001810,IPR011498,IPR015915,IPR036047	PF07646,PF12937
[truncated: 60,136 more rows]
